# Supplementary material for: Bacteria-Human Somatic Cell Lateral Gene Transfer Is Enriched in Cancer Samples
Source: PLoS Comput Biol. 2013 Jun 20;9(6):e1003107. doi: 10.1371/journal.pcbi.1003107 (PMC3688693; doi:10.1371/journal.pcbi.1003107)
Supplement: Table S2 — Read pairs from the Trace Archive supporting LGT in the somatic human genome. The read pairs listed here have one read that matches human sequences and one read that matches bacteria sequences. Data deposited in various fields in the Trace Archive are presented along with a summary of the results generated. (XLSX) [file pcbi.1003107.s012.xlsx]

## Sheet: Sheet1
		template_id	clone_id	trace_end	trace_name	Genera of best blast match	Blast alignment length	Blast e-value	Blast URL	Chromatogram URL	individual_id	center_name	center_project	seq_lib_id	run_group_id	run_date	run_machine_id	plate_id	well_id	strategy
Trace Archive read pairs where one read matched human and the other matched bacteria
	Achromobacter
		166205_ABC8_000043027900_A4	166205_ABC8_000043027900_A4	R	61743883	Achromobacter	261	8e-91	http://lgt.igs.umaryland.edu/clones/166205_ABC8_000043027900_A4_R.html	http://www.ncbi.nlm.nih.gov/Traces/trace.cgi?&cmd=retrieve&val=TEMPLATE_ID='166205_ABC8_000043027900_A4'&SPECIES_CODE='HOMOSAPIENS'&TRACE_END='REVERSE'&dopt=trace&size=2&dispmax=5&seeas=Show	NA18507	ABC	Human_NA18507	ABC8		2005-10-04	AG	41946100	a4	WGA
		166205_ABC8_000043027900_A4	166205_ABC8_000043027900_A4	F	61726315	Human	340	0	http://lgt.igs.umaryland.edu/clones/166205_ABC8_000043027900_A4_F.html	http://www.ncbi.nlm.nih.gov/Traces/trace.cgi?&cmd=retrieve&val=TEMPLATE_ID='166205_ABC8_000043027900_A4'&SPECIES_CODE='HOMOSAPIENS'&TRACE_END='FORWARD'&dopt=trace&size=2&dispmax=5&seeas=Show	NA18507	ABC	Human_NA18507	ABC8		2005-10-03	AB	41945300	a4	WGA
		166540_ABC7_000000619722_H12	166540_ABC7_000000619722_H12	F	62130330	Achromobacter	565	0	http://lgt.igs.umaryland.edu/clones/166540_ABC7_000000619722_H12_F.html	http://www.ncbi.nlm.nih.gov/Traces/trace.cgi?&cmd=retrieve&val=TEMPLATE_ID='166540_ABC7_000000619722_H12'&SPECIES_CODE='HOMOSAPIENS'&TRACE_END='FORWARD'&dopt=trace&size=2&dispmax=5&seeas=Show	NA18517	ABC	Human_NA18517	ABC7		2005-10-10	ZS	572122	h12	WGA
		166540_ABC7_000000619722_H12	166540_ABC7_000000619722_H12	R	62129946	Human	844	0	http://lgt.igs.umaryland.edu/clones/166540_ABC7_000000619722_H12_R.html	http://www.ncbi.nlm.nih.gov/Traces/trace.cgi?&cmd=retrieve&val=TEMPLATE_ID='166540_ABC7_000000619722_H12'&SPECIES_CODE='HOMOSAPIENS'&TRACE_END='REVERSE'&dopt=trace&size=2&dispmax=5&seeas=Show	NA18517	ABC	Human_NA18517	ABC7		2005-10-10	ZS	572022	h12	WGA
		165434_ABC7_000042448100_K14	165434_ABC7_000042448100_K14	R	59222526	Achromobacter	131	4e-30	http://lgt.igs.umaryland.edu/clones/165434_ABC7_000042448100_K14_R.html	http://www.ncbi.nlm.nih.gov/Traces/trace.cgi?&cmd=retrieve&val=TEMPLATE_ID='165434_ABC7_000042448100_K14'&SPECIES_CODE='HOMOSAPIENS'&TRACE_END='REVERSE'&dopt=trace&size=2&dispmax=5&seeas=Show	NA18517	ABC	Human_NA18517	ABC7		2005-09-09	ZF	40769200	k14	WGA
		165434_ABC7_000042448100_K14	165434_ABC7_000042448100_K14	F	59232157	Human	167	2e-87	http://lgt.igs.umaryland.edu/clones/165434_ABC7_000042448100_K14_F.html	http://www.ncbi.nlm.nih.gov/Traces/trace.cgi?&cmd=retrieve&val=TEMPLATE_ID='165434_ABC7_000042448100_K14'&SPECIES_CODE='HOMOSAPIENS'&TRACE_END='FORWARD'&dopt=trace&size=2&dispmax=5&seeas=Show	NA18517	ABC	Human_NA18517	ABC7		2005-09-09	ZP	40769300	k14	WGA
		165807_ABC8_000005711149_I7	165807_ABC8_000005711149_I7	F	60355013	Achromobacter	448	6e-176	http://lgt.igs.umaryland.edu/clones/165807_ABC8_000005711149_I7_F.html	http://www.ncbi.nlm.nih.gov/Traces/trace.cgi?&cmd=retrieve&val=TEMPLATE_ID='165807_ABC8_000005711149_I7'&SPECIES_CODE='HOMOSAPIENS'&TRACE_END='FORWARD'&dopt=trace&size=2&dispmax=5&seeas=Show	NA18507	ABC	Human_NA18507	ABC8		2005-09-22	ZS	5736849	i7	WGA
		165807_ABC8_000005711149_I7	165807_ABC8_000005711149_I7	R	60342725	Human	468	0	http://lgt.igs.umaryland.edu/clones/165807_ABC8_000005711149_I7_R.html	http://www.ncbi.nlm.nih.gov/Traces/trace.cgi?&cmd=retrieve&val=TEMPLATE_ID='165807_ABC8_000005711149_I7'&SPECIES_CODE='HOMOSAPIENS'&TRACE_END='REVERSE'&dopt=trace&size=2&dispmax=5&seeas=Show	NA18507	ABC	Human_NA18507	ABC8		2005-09-22	AD	5736749	i7	WGA
		HWWIP168203		F	56400189	Achromobacter	548	0	http://lgt.igs.umaryland.edu/clones/HWWIP168203_F.html	http://www.ncbi.nlm.nih.gov/Traces/trace.cgi?&cmd=retrieve&val=TEMPLATE_ID='HWWIP168203'&SPECIES_CODE='HOMOSAPIENS'&TRACE_END='FORWARD'&dopt=trace&size=2&dispmax=5&seeas=Show		BCM	HWWI	HWWIP	746325	2003-05-23	tld	HWWIP1D168200
		HWWIP168203		R	56400235	Human	790	0	http://lgt.igs.umaryland.edu/clones/HWWIP168203_R.html	http://www.ncbi.nlm.nih.gov/Traces/trace.cgi?&cmd=retrieve&val=TEMPLATE_ID='HWWIP168203'&SPECIES_CODE='HOMOSAPIENS'&TRACE_END='REVERSE'&dopt=trace&size=2&dispmax=5&seeas=Show		BCM	HWWI	HWWIP	746325	2003-05-23	tld	HWWIP1E168200
		HWWIP197092		R	56163378	Achromobacter	747	0	http://lgt.igs.umaryland.edu/clones/HWWIP197092_R.html	http://www.ncbi.nlm.nih.gov/Traces/trace.cgi?&cmd=retrieve&val=TEMPLATE_ID='HWWIP197092'&SPECIES_CODE='HOMOSAPIENS'&TRACE_END='REVERSE'&dopt=trace&size=2&dispmax=5&seeas=Show		BCM	HWWI	HWWIP	743184	2003-05-20	gea	HWWIP1E197000
		HWWIP197092		F	56163388	Pan,Human	770	0	http://lgt.igs.umaryland.edu/clones/HWWIP197092_F.html	http://www.ncbi.nlm.nih.gov/Traces/trace.cgi?&cmd=retrieve&val=TEMPLATE_ID='HWWIP197092'&SPECIES_CODE='HOMOSAPIENS'&TRACE_END='FORWARD'&dopt=trace&size=2&dispmax=5&seeas=Show		BCM	HWWI	HWWIP	743184	2003-05-20	gea	HWWIP1D197000
		HWWIP199632		F	56413545	Achromobacter	478	0	http://lgt.igs.umaryland.edu/clones/HWWIP199632_F.html	http://www.ncbi.nlm.nih.gov/Traces/trace.cgi?&cmd=retrieve&val=TEMPLATE_ID='HWWIP199632'&SPECIES_CODE='HOMOSAPIENS'&TRACE_END='FORWARD'&dopt=trace&size=2&dispmax=5&seeas=Show		BCM	HWWI	HWWIP	746465	2003-05-23	sla	HWWIP1D199600
		HWWIP199632		R	56429380	Human	733	0	http://lgt.igs.umaryland.edu/clones/HWWIP199632_R.html	http://www.ncbi.nlm.nih.gov/Traces/trace.cgi?&cmd=retrieve&val=TEMPLATE_ID='HWWIP199632'&SPECIES_CODE='HOMOSAPIENS'&TRACE_END='REVERSE'&dopt=trace&size=2&dispmax=5&seeas=Show		BCM	HWWI	HWWIP	746646	2003-05-23	sla	HWWIP1E199600
		HWWIP248625		F	56520593	Achromobacter	592	0	http://lgt.igs.umaryland.edu/clones/HWWIP248625_F.html	http://www.ncbi.nlm.nih.gov/Traces/trace.cgi?&cmd=retrieve&val=TEMPLATE_ID='HWWIP248625'&SPECIES_CODE='HOMOSAPIENS'&TRACE_END='FORWARD'&dopt=trace&size=2&dispmax=5&seeas=Show		BCM	HWWI	HWWIP	747604	2003-05-25	phi	HWWIP1D248600
		HWWIP248625		R	56528097	Human	790	0	http://lgt.igs.umaryland.edu/clones/HWWIP248625_R.html	http://www.ncbi.nlm.nih.gov/Traces/trace.cgi?&cmd=retrieve&val=TEMPLATE_ID='HWWIP248625'&SPECIES_CODE='HOMOSAPIENS'&TRACE_END='REVERSE'&dopt=trace&size=2&dispmax=5&seeas=Show		BCM	HWWI	HWWIP	747683	2003-05-25	phi	HWWIP1E248600
		HWWIP294509		F	56832418	Achromobacter	827	0	http://lgt.igs.umaryland.edu/clones/HWWIP294509_F.html	http://www.ncbi.nlm.nih.gov/Traces/trace.cgi?&cmd=retrieve&val=TEMPLATE_ID='HWWIP294509'&SPECIES_CODE='HOMOSAPIENS'&TRACE_END='FORWARD'&dopt=trace&size=2&dispmax=5&seeas=Show		BCM	HWWI	HWWIP	751324	2003-05-28	vtm	HWWIP1D294500
		HWWIP294509		R	56839138	Human	418	0	http://lgt.igs.umaryland.edu/clones/HWWIP294509_R.html	http://www.ncbi.nlm.nih.gov/Traces/trace.cgi?&cmd=retrieve&val=TEMPLATE_ID='HWWIP294509'&SPECIES_CODE='HOMOSAPIENS'&TRACE_END='REVERSE'&dopt=trace&size=2&dispmax=5&seeas=Show		BCM	HWWI	HWWIP	751394	2003-05-28	vtm	HWWIP1E294500
		HWWIP309871		R	56784781	Achromobacter	383	3e-113	http://lgt.igs.umaryland.edu/clones/HWWIP309871_R.html	http://www.ncbi.nlm.nih.gov/Traces/trace.cgi?&cmd=retrieve&val=TEMPLATE_ID='HWWIP309871'&SPECIES_CODE='HOMOSAPIENS'&TRACE_END='REVERSE'&dopt=trace&size=2&dispmax=5&seeas=Show		BCM	HWWI	HWWIP	750703	2003-05-27	gbt	HWWIP1E309800
		HWWIP309871		F	56784747	Pongo,Human	527	0	http://lgt.igs.umaryland.edu/clones/HWWIP309871_F.html	http://www.ncbi.nlm.nih.gov/Traces/trace.cgi?&cmd=retrieve&val=TEMPLATE_ID='HWWIP309871'&SPECIES_CODE='HOMOSAPIENS'&TRACE_END='FORWARD'&dopt=trace&size=2&dispmax=5&seeas=Show		BCM	HWWI	HWWIP	750703	2003-05-27	gbt	HWWIP1D309800
	Acidithiobacillus
		167098_ABC8_000040857700_J17	167098_ABC8_000040857700_J17	R	64923653	Acidithiobacillus	74	4e-29	http://lgt.igs.umaryland.edu/clones/167098_ABC8_000040857700_J17_R.html	http://www.ncbi.nlm.nih.gov/Traces/trace.cgi?&cmd=retrieve&val=TEMPLATE_ID='167098_ABC8_000040857700_J17'&SPECIES_CODE='HOMOSAPIENS'&TRACE_END='REVERSE'&dopt=trace&size=2&dispmax=5&seeas=Show	NA18507	ABC	Human_NA18507	ABC8		2005-11-30	ZM	42260500	j17	WGA
		167098_ABC8_000040857700_J17	167098_ABC8_000040857700_J17	F	64914341	Pongo,Pan,Human,Gorilla,Nomascus	610	0	http://lgt.igs.umaryland.edu/clones/167098_ABC8_000040857700_J17_F.html	http://www.ncbi.nlm.nih.gov/Traces/trace.cgi?&cmd=retrieve&val=TEMPLATE_ID='167098_ABC8_000040857700_J17'&SPECIES_CODE='HOMOSAPIENS'&TRACE_END='FORWARD'&dopt=trace&size=2&dispmax=5&seeas=Show	NA18507	ABC	Human_NA18507	ABC8		2005-12-01	ZS	42260800	j17	WGA
	Acidovorax
		165431_ABC7_000042420800_B22	165431_ABC7_000042420800_B22	R	58928235	Acidovorax	383	0	http://lgt.igs.umaryland.edu/clones/165431_ABC7_000042420800_B22_R.html	http://www.ncbi.nlm.nih.gov/Traces/trace.cgi?&cmd=retrieve&val=TEMPLATE_ID='165431_ABC7_000042420800_B22'&SPECIES_CODE='HOMOSAPIENS'&TRACE_END='REVERSE'&dopt=trace&size=2&dispmax=5&seeas=Show	NA18517	ABC	Human_NA18517	ABC7		2005-09-05	ZP	40701500	b22	WGA
		165431_ABC7_000042420800_B22	165431_ABC7_000042420800_B22	F	58910124	Human	261	2e-143	http://lgt.igs.umaryland.edu/clones/165431_ABC7_000042420800_B22_F.html	http://www.ncbi.nlm.nih.gov/Traces/trace.cgi?&cmd=retrieve&val=TEMPLATE_ID='165431_ABC7_000042420800_B22'&SPECIES_CODE='HOMOSAPIENS'&TRACE_END='FORWARD'&dopt=trace&size=2&dispmax=5&seeas=Show	NA18517	ABC	Human_NA18517	ABC7		2005-09-05	ZX	40702100	b22	WGA
		163460_ABC7_000040594900_B10	ABC7_000040594900_B10	F	55049575	Acidovorax	497	0	http://lgt.igs.umaryland.edu/clones/163460_ABC7_000040594900_B10_F.html	http://www.ncbi.nlm.nih.gov/Traces/trace.cgi?&cmd=retrieve&val=TEMPLATE_ID='163460_ABC7_000040594900_B10'&SPECIES_CODE='HOMOSAPIENS'&TRACE_END='FORWARD'&dopt=trace&size=2&dispmax=5&seeas=Show	NA18517	ABC	Human_NA18517	ABC7		2005-06-22	AC	41715400	b10	WGA
		163460_ABC7_000040594900_B10	ABC7_000040594900_B10	R	55041895	Human	629	0	http://lgt.igs.umaryland.edu/clones/163460_ABC7_000040594900_B10_R.html	http://www.ncbi.nlm.nih.gov/Traces/trace.cgi?&cmd=retrieve&val=TEMPLATE_ID='163460_ABC7_000040594900_B10'&SPECIES_CODE='HOMOSAPIENS'&TRACE_END='REVERSE'&dopt=trace&size=2&dispmax=5&seeas=Show	NA18517	ABC	Human_NA18517	ABC7		2005-06-22	ZW	41715300	b10	WGA
		163460_ABC7_000040595100_K19	ABC7_000040595100_K19	F	55085546	Acidovorax	571	0	http://lgt.igs.umaryland.edu/clones/163460_ABC7_000040595100_K19_F.html	http://www.ncbi.nlm.nih.gov/Traces/trace.cgi?&cmd=retrieve&val=TEMPLATE_ID='163460_ABC7_000040595100_K19'&SPECIES_CODE='HOMOSAPIENS'&TRACE_END='FORWARD'&dopt=trace&size=2&dispmax=5&seeas=Show	NA18517	ABC	Human_NA18517	ABC7		2005-06-23	ZL	41718600	k19	WGA
		163460_ABC7_000040595100_K19	ABC7_000040595100_K19	R	55080938	Human	739	0	http://lgt.igs.umaryland.edu/clones/163460_ABC7_000040595100_K19_R.html	http://www.ncbi.nlm.nih.gov/Traces/trace.cgi?&cmd=retrieve&val=TEMPLATE_ID='163460_ABC7_000040595100_K19'&SPECIES_CODE='HOMOSAPIENS'&TRACE_END='REVERSE'&dopt=trace&size=2&dispmax=5&seeas=Show	NA18517	ABC	Human_NA18517	ABC7		2005-06-23	ZB	41718500	k19	WGA
		163460_ABC7_000040595300_M20	ABC7_000040595300_M20	F	55074045	Acidovorax	453	0	http://lgt.igs.umaryland.edu/clones/163460_ABC7_000040595300_M20_F.html	http://www.ncbi.nlm.nih.gov/Traces/trace.cgi?&cmd=retrieve&val=TEMPLATE_ID='163460_ABC7_000040595300_M20'&SPECIES_CODE='HOMOSAPIENS'&TRACE_END='FORWARD'&dopt=trace&size=2&dispmax=5&seeas=Show	NA18517	ABC	Human_NA18517	ABC7		2005-06-23	ZS	41719400	m20	WGA
		163460_ABC7_000040595300_M20	ABC7_000040595300_M20	R	55073661	Human	216	3e-116	http://lgt.igs.umaryland.edu/clones/163460_ABC7_000040595300_M20_R.html	http://www.ncbi.nlm.nih.gov/Traces/trace.cgi?&cmd=retrieve&val=TEMPLATE_ID='163460_ABC7_000040595300_M20'&SPECIES_CODE='HOMOSAPIENS'&TRACE_END='REVERSE'&dopt=trace&size=2&dispmax=5&seeas=Show	NA18517	ABC	Human_NA18517	ABC7		2005-06-23	ZT	41719900	m20	WGA
		163460_ABC7_000040599800_K13	ABC7_000040599800_K13	F	55233826	Acidovorax	439	0	http://lgt.igs.umaryland.edu/clones/163460_ABC7_000040599800_K13_F.html	http://www.ncbi.nlm.nih.gov/Traces/trace.cgi?&cmd=retrieve&val=TEMPLATE_ID='163460_ABC7_000040599800_K13'&SPECIES_CODE='HOMOSAPIENS'&TRACE_END='FORWARD'&dopt=trace&size=2&dispmax=5&seeas=Show	NA18517	ABC	Human_NA18517	ABC7		2005-07-01	ZG	41730600	k13	WGA
		163460_ABC7_000040599800_K13	ABC7_000040599800_K13	R	55207714	Human	787	0	http://lgt.igs.umaryland.edu/clones/163460_ABC7_000040599800_K13_R.html	http://www.ncbi.nlm.nih.gov/Traces/trace.cgi?&cmd=retrieve&val=TEMPLATE_ID='163460_ABC7_000040599800_K13'&SPECIES_CODE='HOMOSAPIENS'&TRACE_END='REVERSE'&dopt=trace&size=2&dispmax=5&seeas=Show	NA18517	ABC	Human_NA18517	ABC7		2005-06-30	ZI	41730800	k13	WGA
		163460_ABC7_000040612100_P17	ABC7_000040612100_P17	F	55672228	Acidovorax	233	4e-69	http://lgt.igs.umaryland.edu/clones/163460_ABC7_000040612100_P17_F.html	http://www.ncbi.nlm.nih.gov/Traces/trace.cgi?&cmd=retrieve&val=TEMPLATE_ID='163460_ABC7_000040612100_P17'&SPECIES_CODE='HOMOSAPIENS'&TRACE_END='FORWARD'&dopt=trace&size=2&dispmax=5&seeas=Show	NA18517	ABC	Human_NA18517	ABC7		2005-07-17	ZW	41753600	p17	WGA
		163460_ABC7_000040612100_P17	ABC7_000040612100_P17	R	55669344	Human	621	0	http://lgt.igs.umaryland.edu/clones/163460_ABC7_000040612100_P17_R.html	http://www.ncbi.nlm.nih.gov/Traces/trace.cgi?&cmd=retrieve&val=TEMPLATE_ID='163460_ABC7_000040612100_P17'&SPECIES_CODE='HOMOSAPIENS'&TRACE_END='REVERSE'&dopt=trace&size=2&dispmax=5&seeas=Show	NA18517	ABC	Human_NA18517	ABC7		2005-07-17	ZQ	41753500	p17	WGA
		164507_HUMAN_NA18517_FOSMID-002_D23	ABC7_000041821800_D23	F	56906772	Acidovorax	430	3e-146	http://lgt.igs.umaryland.edu/clones/164507_HUMAN_NA18517_FOSMID-002_D23_F.html	http://www.ncbi.nlm.nih.gov/Traces/trace.cgi?&cmd=retrieve&val=TEMPLATE_ID='164507_HUMAN_NA18517_FOSMID-002_D23'&SPECIES_CODE='HOMOSAPIENS'&TRACE_END='FORWARD'&dopt=trace&size=2&dispmax=5&seeas=Show	NA18517	ABC	Human_NA18517	Human_NA18517		2005-08-07	ZL	41824300	d23	WGA
		164507_HUMAN_NA18517_FOSMID-002_D23	ABC7_000041821800_D23	R	56907156	Human	727	0	http://lgt.igs.umaryland.edu/clones/164507_HUMAN_NA18517_FOSMID-002_D23_R.html	http://www.ncbi.nlm.nih.gov/Traces/trace.cgi?&cmd=retrieve&val=TEMPLATE_ID='164507_HUMAN_NA18517_FOSMID-002_D23'&SPECIES_CODE='HOMOSAPIENS'&TRACE_END='REVERSE'&dopt=trace&size=2&dispmax=5&seeas=Show	NA18517	ABC	Human_NA18517	Human_NA18517		2005-08-07	ZQ	41824200	d23	WGA
		164507_HUMAN_NA18517_FOSMID-011_I8	ABC7_000041822000_I8	R	56891329	Acidovorax	314	3e-65	http://lgt.igs.umaryland.edu/clones/164507_HUMAN_NA18517_FOSMID-011_I8_R.html	http://www.ncbi.nlm.nih.gov/Traces/trace.cgi?&cmd=retrieve&val=TEMPLATE_ID='164507_HUMAN_NA18517_FOSMID-011_I8'&SPECIES_CODE='HOMOSAPIENS'&TRACE_END='REVERSE'&dopt=trace&size=2&dispmax=5&seeas=Show	NA18517	ABC	Human_NA18517	Human_NA18517		2005-08-07	ZB	41825400	i8	WGA
		164507_HUMAN_NA18517_FOSMID-011_I8	ABC7_000041822000_I8	F	57274904	Human	642	0	http://lgt.igs.umaryland.edu/clones/164507_HUMAN_NA18517_FOSMID-011_I8_F.html	http://www.ncbi.nlm.nih.gov/Traces/trace.cgi?&cmd=retrieve&val=TEMPLATE_ID='164507_HUMAN_NA18517_FOSMID-011_I8'&SPECIES_CODE='HOMOSAPIENS'&TRACE_END='FORWARD'&dopt=trace&size=2&dispmax=5&seeas=Show	NA18517	ABC	Human_NA18517	Human_NA18517		2005-08-07	ZU	41825500	i8	WGA
		164507_HUMAN_NA18517_FOSMID-012_J16	ABC7_000041821900_J16	F	56887907	Acidovorax	459	0	http://lgt.igs.umaryland.edu/clones/164507_HUMAN_NA18517_FOSMID-012_J16_F.html	http://www.ncbi.nlm.nih.gov/Traces/trace.cgi?&cmd=retrieve&val=TEMPLATE_ID='164507_HUMAN_NA18517_FOSMID-012_J16'&SPECIES_CODE='HOMOSAPIENS'&TRACE_END='FORWARD'&dopt=trace&size=2&dispmax=5&seeas=Show	NA18517	ABC	Human_NA18517	Human_NA18517		2005-08-07	ZJ	41823900	j16	WGA
		164507_HUMAN_NA18517_FOSMID-012_J16	ABC7_000041821900_J16	R	56890307	Human	667	0	http://lgt.igs.umaryland.edu/clones/164507_HUMAN_NA18517_FOSMID-012_J16_R.html	http://www.ncbi.nlm.nih.gov/Traces/trace.cgi?&cmd=retrieve&val=TEMPLATE_ID='164507_HUMAN_NA18517_FOSMID-012_J16'&SPECIES_CODE='HOMOSAPIENS'&TRACE_END='REVERSE'&dopt=trace&size=2&dispmax=5&seeas=Show	NA18517	ABC	Human_NA18517	Human_NA18517		2005-08-07	ZW	41823800	j16	WGA
		164507_HUMAN_NA18517_FOSMID-025_I3	ABC7_000040621200_I3	F	57259433	Acidovorax	541	0	http://lgt.igs.umaryland.edu/clones/164507_HUMAN_NA18517_FOSMID-025_I3_F.html	http://www.ncbi.nlm.nih.gov/Traces/trace.cgi?&cmd=retrieve&val=TEMPLATE_ID='164507_HUMAN_NA18517_FOSMID-025_I3'&SPECIES_CODE='HOMOSAPIENS'&TRACE_END='FORWARD'&dopt=trace&size=2&dispmax=5&seeas=Show	NA18517	ABC	Human_NA18517	Human_NA18517		2005-08-10	AF	41830000	i3	WGA
		164507_HUMAN_NA18517_FOSMID-025_I3	ABC7_000040621200_I3	R	57262889	Human	148	4e-66	http://lgt.igs.umaryland.edu/clones/164507_HUMAN_NA18517_FOSMID-025_I3_R.html	http://www.ncbi.nlm.nih.gov/Traces/trace.cgi?&cmd=retrieve&val=TEMPLATE_ID='164507_HUMAN_NA18517_FOSMID-025_I3'&SPECIES_CODE='HOMOSAPIENS'&TRACE_END='REVERSE'&dopt=trace&size=2&dispmax=5&seeas=Show	NA18517	ABC	Human_NA18517	Human_NA18517		2005-08-10	AB	41829900	i3	WGA
		164507_HUMAN_NA18517_FOSMID-031_D2	ABC7_000040622100_D2	F	57308252	Acidovorax	531	2e-132	http://lgt.igs.umaryland.edu/clones/164507_HUMAN_NA18517_FOSMID-031_D2_F.html	http://www.ncbi.nlm.nih.gov/Traces/trace.cgi?&cmd=retrieve&val=TEMPLATE_ID='164507_HUMAN_NA18517_FOSMID-031_D2'&SPECIES_CODE='HOMOSAPIENS'&TRACE_END='FORWARD'&dopt=trace&size=2&dispmax=5&seeas=Show	NA18517	ABC	Human_NA18517	Human_NA18517		2005-08-12	ZK	41832800	d2	WGA
		164507_HUMAN_NA18517_FOSMID-031_D2	ABC7_000040622100_D2	R	57307541	Pan,Human	494	0	http://lgt.igs.umaryland.edu/clones/164507_HUMAN_NA18517_FOSMID-031_D2_R.html	http://www.ncbi.nlm.nih.gov/Traces/trace.cgi?&cmd=retrieve&val=TEMPLATE_ID='164507_HUMAN_NA18517_FOSMID-031_D2'&SPECIES_CODE='HOMOSAPIENS'&TRACE_END='REVERSE'&dopt=trace&size=2&dispmax=5&seeas=Show	NA18517	ABC	Human_NA18517	Human_NA18517		2005-08-11	ZK	41832700	d2	WGA
		163285_ABC7_000040618700_E10	ABC7_000040618700_E10	F	56345621	Acidovorax	442	0	http://lgt.igs.umaryland.edu/clones/163285_ABC7_000040618700_E10_F.html	http://www.ncbi.nlm.nih.gov/Traces/trace.cgi?&cmd=retrieve&val=TEMPLATE_ID='163285_ABC7_000040618700_E10'&SPECIES_CODE='HOMOSAPIENS'&TRACE_END='FORWARD'&dopt=trace&size=2&dispmax=5&seeas=Show	NA18517	ABC	Human_NA18517	ABC7		2005-08-02	ZK	41819800	e10	WGA
		163285_ABC7_000040618700_E10	ABC7_000040618700_E10	R	56347157	Pan,Human	380	0	http://lgt.igs.umaryland.edu/clones/163285_ABC7_000040618700_E10_R.html	http://www.ncbi.nlm.nih.gov/Traces/trace.cgi?&cmd=retrieve&val=TEMPLATE_ID='163285_ABC7_000040618700_E10'&SPECIES_CODE='HOMOSAPIENS'&TRACE_END='REVERSE'&dopt=trace&size=2&dispmax=5&seeas=Show	NA18517	ABC	Human_NA18517	ABC7		2005-08-02	ZL	41819700	e10	WGA
		163285_ABC7_000040618900_E15	ABC7_000040618900_E15	F	56347621	Acidovorax	204	8e-52	http://lgt.igs.umaryland.edu/clones/163285_ABC7_000040618900_E15_F.html	http://www.ncbi.nlm.nih.gov/Traces/trace.cgi?&cmd=retrieve&val=TEMPLATE_ID='163285_ABC7_000040618900_E15'&SPECIES_CODE='HOMOSAPIENS'&TRACE_END='FORWARD'&dopt=trace&size=2&dispmax=5&seeas=Show	NA18517	ABC	Human_NA18517	ABC7		2005-08-02	ZL	41819000	e15	WGA
		163285_ABC7_000040618900_E15	ABC7_000040618900_E15	R	56351461	Human	434	0	http://lgt.igs.umaryland.edu/clones/163285_ABC7_000040618900_E15_R.html	http://www.ncbi.nlm.nih.gov/Traces/trace.cgi?&cmd=retrieve&val=TEMPLATE_ID='163285_ABC7_000040618900_E15'&SPECIES_CODE='HOMOSAPIENS'&TRACE_END='REVERSE'&dopt=trace&size=2&dispmax=5&seeas=Show	NA18517	ABC	Human_NA18517	ABC7		2005-08-02	ZV	41819900	e15	WGA
		163285_ABC7_000040619200_K6	ABC7_000040619200_K6	R	56346330	Acidovorax	553	0	http://lgt.igs.umaryland.edu/clones/163285_ABC7_000040619200_K6_R.html	http://www.ncbi.nlm.nih.gov/Traces/trace.cgi?&cmd=retrieve&val=TEMPLATE_ID='163285_ABC7_000040619200_K6'&SPECIES_CODE='HOMOSAPIENS'&TRACE_END='REVERSE'&dopt=trace&size=2&dispmax=5&seeas=Show	NA18517	ABC	Human_NA18517	ABC7		2005-08-02	ZK	41819100	k6	WGA
		163285_ABC7_000040619200_K6	ABC7_000040619200_K6	F	56349018	Pongo,Pan,Human	425	0	http://lgt.igs.umaryland.edu/clones/163285_ABC7_000040619200_K6_F.html	http://www.ncbi.nlm.nih.gov/Traces/trace.cgi?&cmd=retrieve&val=TEMPLATE_ID='163285_ABC7_000040619200_K6'&SPECIES_CODE='HOMOSAPIENS'&TRACE_END='FORWARD'&dopt=trace&size=2&dispmax=5&seeas=Show	NA18517	ABC	Human_NA18517	ABC7		2005-08-02	ZS	41819200	k6	WGA
		163285_ABC7_000040619300_C20	ABC7_000040619300_C20	R	56352306	Acidovorax	292	4e-145	http://lgt.igs.umaryland.edu/clones/163285_ABC7_000040619300_C20_R.html	http://www.ncbi.nlm.nih.gov/Traces/trace.cgi?&cmd=retrieve&val=TEMPLATE_ID='163285_ABC7_000040619300_C20'&SPECIES_CODE='HOMOSAPIENS'&TRACE_END='REVERSE'&dopt=trace&size=2&dispmax=5&seeas=Show	NA18517	ABC	Human_NA18517	ABC7		2005-08-02	ZW	41818900	c20	WGA
		163285_ABC7_000040619300_C20	ABC7_000040619300_C20	F	56351922	Pan,Human	759	0	http://lgt.igs.umaryland.edu/clones/163285_ABC7_000040619300_C20_F.html	http://www.ncbi.nlm.nih.gov/Traces/trace.cgi?&cmd=retrieve&val=TEMPLATE_ID='163285_ABC7_000040619300_C20'&SPECIES_CODE='HOMOSAPIENS'&TRACE_END='FORWARD'&dopt=trace&size=2&dispmax=5&seeas=Show	NA18517	ABC	Human_NA18517	ABC7		2005-08-02	ZV	41818400	c20	WGA
		163285_ABC7_000041757100_A4	ABC7_000041757100_A4	R	56332849	Acidovorax	242	4e-125	http://lgt.igs.umaryland.edu/clones/163285_ABC7_000041757100_A4_R.html	http://www.ncbi.nlm.nih.gov/Traces/trace.cgi?&cmd=retrieve&val=TEMPLATE_ID='163285_ABC7_000041757100_A4'&SPECIES_CODE='HOMOSAPIENS'&TRACE_END='REVERSE'&dopt=trace&size=2&dispmax=5&seeas=Show	NA18517	ABC	Human_NA18517	ABC7		2005-08-01	ZC	41817600	a4	WGA
		163285_ABC7_000041757100_A4	ABC7_000041757100_A4	F	56330833	Human	484	0	http://lgt.igs.umaryland.edu/clones/163285_ABC7_000041757100_A4_F.html	http://www.ncbi.nlm.nih.gov/Traces/trace.cgi?&cmd=retrieve&val=TEMPLATE_ID='163285_ABC7_000041757100_A4'&SPECIES_CODE='HOMOSAPIENS'&TRACE_END='FORWARD'&dopt=trace&size=2&dispmax=5&seeas=Show	NA18517	ABC	Human_NA18517	ABC7		2005-08-02	ZS	41817700	a4	WGA
		163460_ABC7_000040590700_O19	ABC7_000040590700_O19	R	55216454	Acidovorax	427	8e-123	http://lgt.igs.umaryland.edu/clones/163460_ABC7_000040590700_O19_R.html	http://www.ncbi.nlm.nih.gov/Traces/trace.cgi?&cmd=retrieve&val=TEMPLATE_ID='163460_ABC7_000040590700_O19'&SPECIES_CODE='HOMOSAPIENS'&TRACE_END='REVERSE'&dopt=trace&size=2&dispmax=5&seeas=Show	NA18517	ABC	Human_NA18517	ABC7		2005-06-30	AB	41728800	o19	WGA
		163460_ABC7_000040590700_O19	ABC7_000040590700_O19	F	55204742	Human	716	0	http://lgt.igs.umaryland.edu/clones/163460_ABC7_000040590700_O19_F.html	http://www.ncbi.nlm.nih.gov/Traces/trace.cgi?&cmd=retrieve&val=TEMPLATE_ID='163460_ABC7_000040590700_O19'&SPECIES_CODE='HOMOSAPIENS'&TRACE_END='FORWARD'&dopt=trace&size=2&dispmax=5&seeas=Show	NA18517	ABC	Human_NA18517	ABC7		2005-06-30	ZP	41728000	o19	WGA
		163460_ABC7_000040591000_A14	ABC7_000040591000_A14	R	55218665	Acidovorax	496	0	http://lgt.igs.umaryland.edu/clones/163460_ABC7_000040591000_A14_R.html	http://www.ncbi.nlm.nih.gov/Traces/trace.cgi?&cmd=retrieve&val=TEMPLATE_ID='163460_ABC7_000040591000_A14'&SPECIES_CODE='HOMOSAPIENS'&TRACE_END='REVERSE'&dopt=trace&size=2&dispmax=5&seeas=Show	NA18517	ABC	Human_NA18517	ABC7		2005-06-30	AE	41729700	a14	WGA
		163460_ABC7_000040591000_A14	ABC7_000040591000_A14	F	55210793	Human	150	1e-74	http://lgt.igs.umaryland.edu/clones/163460_ABC7_000040591000_A14_F.html	http://www.ncbi.nlm.nih.gov/Traces/trace.cgi?&cmd=retrieve&val=TEMPLATE_ID='163460_ABC7_000040591000_A14'&SPECIES_CODE='HOMOSAPIENS'&TRACE_END='FORWARD'&dopt=trace&size=2&dispmax=5&seeas=Show	NA18517	ABC	Human_NA18517	ABC7		2005-06-30	ZK	41729400	a14	WGA
		163460_ABC7_000040593000_G15	ABC7_000040593000_G15	F	55050426	Acidovorax	536	0	http://lgt.igs.umaryland.edu/clones/163460_ABC7_000040593000_G15_F.html	http://www.ncbi.nlm.nih.gov/Traces/trace.cgi?&cmd=retrieve&val=TEMPLATE_ID='163460_ABC7_000040593000_G15'&SPECIES_CODE='HOMOSAPIENS'&TRACE_END='FORWARD'&dopt=trace&size=2&dispmax=5&seeas=Show	NA18517	ABC	Human_NA18517	ABC7		2005-06-22	AF	41714100	g15	WGA
		163460_ABC7_000040593000_G15	ABC7_000040593000_G15	R	55050042	Human	766	0	http://lgt.igs.umaryland.edu/clones/163460_ABC7_000040593000_G15_R.html	http://www.ncbi.nlm.nih.gov/Traces/trace.cgi?&cmd=retrieve&val=TEMPLATE_ID='163460_ABC7_000040593000_G15'&SPECIES_CODE='HOMOSAPIENS'&TRACE_END='REVERSE'&dopt=trace&size=2&dispmax=5&seeas=Show	NA18517	ABC	Human_NA18517	ABC7		2005-06-22	AF	41714000	g15	WGA
		164507_HUMAN_NA18517_FOSMID-034_A9	ABC7_000040620500_A9	F	57259137	Acidovorax	573	1e-169	http://lgt.igs.umaryland.edu/clones/164507_HUMAN_NA18517_FOSMID-034_A9_F.html	http://www.ncbi.nlm.nih.gov/Traces/trace.cgi?&cmd=retrieve&val=TEMPLATE_ID='164507_HUMAN_NA18517_FOSMID-034_A9'&SPECIES_CODE='HOMOSAPIENS'&TRACE_END='FORWARD'&dopt=trace&size=2&dispmax=5&seeas=Show	NA18517	ABC	Human_NA18517	Human_NA18517		2005-08-11	ZA	41832400	a9	WGA
		164507_HUMAN_NA18517_FOSMID-034_A9	ABC7_000040620500_A9	R	57263457	Human	289	2e-135	http://lgt.igs.umaryland.edu/clones/164507_HUMAN_NA18517_FOSMID-034_A9_R.html	http://www.ncbi.nlm.nih.gov/Traces/trace.cgi?&cmd=retrieve&val=TEMPLATE_ID='164507_HUMAN_NA18517_FOSMID-034_A9'&SPECIES_CODE='HOMOSAPIENS'&TRACE_END='REVERSE'&dopt=trace&size=2&dispmax=5&seeas=Show	NA18517	ABC	Human_NA18517	Human_NA18517		2005-08-10	AA	41832300	a9	WGA
		164507_HUMAN_NA18517_FOSMID-034_P10	ABC7_000040620500_P10	F	57259168	Acidovorax	251	2e-137	http://lgt.igs.umaryland.edu/clones/164507_HUMAN_NA18517_FOSMID-034_P10_F.html	http://www.ncbi.nlm.nih.gov/Traces/trace.cgi?&cmd=retrieve&val=TEMPLATE_ID='164507_HUMAN_NA18517_FOSMID-034_P10'&SPECIES_CODE='HOMOSAPIENS'&TRACE_END='FORWARD'&dopt=trace&size=2&dispmax=5&seeas=Show	NA18517	ABC	Human_NA18517	Human_NA18517		2005-08-11	ZA	41832400	p10	WGA
		164507_HUMAN_NA18517_FOSMID-034_P10	ABC7_000040620500_P10	R	57263488	Human	746	0	http://lgt.igs.umaryland.edu/clones/164507_HUMAN_NA18517_FOSMID-034_P10_R.html	http://www.ncbi.nlm.nih.gov/Traces/trace.cgi?&cmd=retrieve&val=TEMPLATE_ID='164507_HUMAN_NA18517_FOSMID-034_P10'&SPECIES_CODE='HOMOSAPIENS'&TRACE_END='REVERSE'&dopt=trace&size=2&dispmax=5&seeas=Show	NA18517	ABC	Human_NA18517	Human_NA18517		2005-08-10	AA	41832300	p10	WGA
		165807_ABC8_000005714649_G17	165807_ABC8_000005714649_G17	F	60643102	Acidovorax	720	0	http://lgt.igs.umaryland.edu/clones/165807_ABC8_000005714649_G17_F.html	http://www.ncbi.nlm.nih.gov/Traces/trace.cgi?&cmd=retrieve&val=TEMPLATE_ID='165807_ABC8_000005714649_G17'&SPECIES_CODE='HOMOSAPIENS'&TRACE_END='FORWARD'&dopt=trace&size=2&dispmax=5&seeas=Show	NA18507	ABC	Human_NA18507	ABC8		2005-09-24	AA	5757549	g17	WGA
		165807_ABC8_000005714649_G17	165807_ABC8_000005714649_G17	R	60467326	Human	717	0	http://lgt.igs.umaryland.edu/clones/165807_ABC8_000005714649_G17_R.html	http://www.ncbi.nlm.nih.gov/Traces/trace.cgi?&cmd=retrieve&val=TEMPLATE_ID='165807_ABC8_000005714649_G17'&SPECIES_CODE='HOMOSAPIENS'&TRACE_END='REVERSE'&dopt=trace&size=2&dispmax=5&seeas=Show	NA18507	ABC	Human_NA18507	ABC8		2005-09-23	AA	5757449	g17	WGA
		165936_ABC8_000040298300_C1	165936_ABC8_000040298300_C1	R	61263587	Acidovorax	176	9e-93	http://lgt.igs.umaryland.edu/clones/165936_ABC8_000040298300_C1_R.html	http://www.ncbi.nlm.nih.gov/Traces/trace.cgi?&cmd=retrieve&val=TEMPLATE_ID='165936_ABC8_000040298300_C1'&SPECIES_CODE='HOMOSAPIENS'&TRACE_END='REVERSE'&dopt=trace&size=2&dispmax=5&seeas=Show	NA18507	ABC	Human_NA18507	ABC8		2005-09-26	ZP	42567200	c1	WGA
		165936_ABC8_000040298300_C1	165936_ABC8_000040298300_C1	F	61261274	Pongo,Pan,Human	480	0	http://lgt.igs.umaryland.edu/clones/165936_ABC8_000040298300_C1_F.html	http://www.ncbi.nlm.nih.gov/Traces/trace.cgi?&cmd=retrieve&val=TEMPLATE_ID='165936_ABC8_000040298300_C1'&SPECIES_CODE='HOMOSAPIENS'&TRACE_END='FORWARD'&dopt=trace&size=2&dispmax=5&seeas=Show	NA18507	ABC	Human_NA18507	ABC8		2005-09-26	ZS	42567300	c1	WGA
		165972_ABC8_000042558900_P17	165972_ABC8_000042558900_P17	R	61365744	Acidovorax	393	0	http://lgt.igs.umaryland.edu/clones/165972_ABC8_000042558900_P17_R.html	http://www.ncbi.nlm.nih.gov/Traces/trace.cgi?&cmd=retrieve&val=TEMPLATE_ID='165972_ABC8_000042558900_P17'&SPECIES_CODE='HOMOSAPIENS'&TRACE_END='REVERSE'&dopt=trace&size=2&dispmax=5&seeas=Show	NA18507	ABC	Human_NA18507	ABC8		2005-09-28	ZE	42595700	p17	WGA
		165972_ABC8_000042558900_P17	165972_ABC8_000042558900_P17	F	61357680	Human	819	0	http://lgt.igs.umaryland.edu/clones/165972_ABC8_000042558900_P17_F.html	http://www.ncbi.nlm.nih.gov/Traces/trace.cgi?&cmd=retrieve&val=TEMPLATE_ID='165972_ABC8_000042558900_P17'&SPECIES_CODE='HOMOSAPIENS'&TRACE_END='FORWARD'&dopt=trace&size=2&dispmax=5&seeas=Show	NA18507	ABC	Human_NA18507	ABC8		2005-09-28	ZH	42595800	p17	WGA
		166205_ABC8_000043033900_O14	166205_ABC8_000043033900_O14	R	61796984	Acidovorax	369	0	http://lgt.igs.umaryland.edu/clones/166205_ABC8_000043033900_O14_R.html	http://www.ncbi.nlm.nih.gov/Traces/trace.cgi?&cmd=retrieve&val=TEMPLATE_ID='166205_ABC8_000043033900_O14'&SPECIES_CODE='HOMOSAPIENS'&TRACE_END='REVERSE'&dopt=trace&size=2&dispmax=5&seeas=Show	NA18507	ABC	Human_NA18507	ABC8		2005-10-05	ZP	42681200	o14	WGA
		166205_ABC8_000043033900_O14	166205_ABC8_000043033900_O14	F	61794296	Human	413	0	http://lgt.igs.umaryland.edu/clones/166205_ABC8_000043033900_O14_F.html	http://www.ncbi.nlm.nih.gov/Traces/trace.cgi?&cmd=retrieve&val=TEMPLATE_ID='166205_ABC8_000043033900_O14'&SPECIES_CODE='HOMOSAPIENS'&TRACE_END='FORWARD'&dopt=trace&size=2&dispmax=5&seeas=Show	NA18507	ABC	Human_NA18507	ABC8		2005-10-04	ZV	42681300	o14	WGA
		166692_ABC7_000042056800_E15	166692_ABC7_000042056800_E15	F	62879491	Acidovorax	308	3e-159	http://lgt.igs.umaryland.edu/clones/166692_ABC7_000042056800_E15_F.html	http://www.ncbi.nlm.nih.gov/Traces/trace.cgi?&cmd=retrieve&val=TEMPLATE_ID='166692_ABC7_000042056800_E15'&SPECIES_CODE='HOMOSAPIENS'&TRACE_END='FORWARD'&dopt=trace&size=2&dispmax=5&seeas=Show	NA18517	ABC	Human_NA18517	ABC7		2005-10-26	ZB	43133900	e15	WGA
		166692_ABC7_000042056800_E15	166692_ABC7_000042056800_E15	R	62872195	Human	742	0	http://lgt.igs.umaryland.edu/clones/166692_ABC7_000042056800_E15_R.html	http://www.ncbi.nlm.nih.gov/Traces/trace.cgi?&cmd=retrieve&val=TEMPLATE_ID='166692_ABC7_000042056800_E15'&SPECIES_CODE='HOMOSAPIENS'&TRACE_END='REVERSE'&dopt=trace&size=2&dispmax=5&seeas=Show	NA18517	ABC	Human_NA18517	ABC7		2005-10-26	ZP	43133700	e15	WGA
		168825_ABC8_4_1_000041088000_L2	168825_ABC8_4_1_000041088000_L2	F	67146006	Acidovorax	405	0	http://lgt.igs.umaryland.edu/clones/168825_ABC8_4_1_000041088000_L2_F.html	http://www.ncbi.nlm.nih.gov/Traces/trace.cgi?&cmd=retrieve&val=TEMPLATE_ID='168825_ABC8_4_1_000041088000_L2'&SPECIES_CODE='HOMOSAPIENS'&TRACE_END='FORWARD'&dopt=trace&size=2&dispmax=5&seeas=Show	NA18507	ABC	Human_NA18507	ABC8_4_1		2006-01-03	ZR	45625900	l2	WGA
		168825_ABC8_4_1_000041088000_L2	168825_ABC8_4_1_000041088000_L2	R	67176375	Human	476	0	http://lgt.igs.umaryland.edu/clones/168825_ABC8_4_1_000041088000_L2_R.html	http://www.ncbi.nlm.nih.gov/Traces/trace.cgi?&cmd=retrieve&val=TEMPLATE_ID='168825_ABC8_4_1_000041088000_L2'&SPECIES_CODE='HOMOSAPIENS'&TRACE_END='REVERSE'&dopt=trace&size=2&dispmax=5&seeas=Show	NA18507	ABC	Human_NA18507	ABC8_4_1		2006-01-03	AG	45625800	l2	WGA
		170143_ABC8_4_1_000041169000_K1	170143_ABC8_4_1_000041169000_K1	R	68472680	Acidovorax	480	0	http://lgt.igs.umaryland.edu/clones/170143_ABC8_4_1_000041169000_K1_R.html	http://www.ncbi.nlm.nih.gov/Traces/trace.cgi?&cmd=retrieve&val=TEMPLATE_ID='170143_ABC8_4_1_000041169000_K1'&SPECIES_CODE='HOMOSAPIENS'&TRACE_END='REVERSE'&dopt=trace&size=2&dispmax=5&seeas=Show	NA18507	ABC	Human_NA18507	ABC8_4_1		2006-01-22	ZS	44999000	k1	WGA
		170143_ABC8_4_1_000041169000_K1	170143_ABC8_4_1_000041169000_K1	F	68466920	Human	698	0	http://lgt.igs.umaryland.edu/clones/170143_ABC8_4_1_000041169000_K1_F.html	http://www.ncbi.nlm.nih.gov/Traces/trace.cgi?&cmd=retrieve&val=TEMPLATE_ID='170143_ABC8_4_1_000041169000_K1'&SPECIES_CODE='HOMOSAPIENS'&TRACE_END='FORWARD'&dopt=trace&size=2&dispmax=5&seeas=Show	NA18507	ABC	Human_NA18507	ABC8_4_1		2006-01-22	ZQ	45002100	k1	WGA
		170143_ABC8_4_1_000041209000_O20	170143_ABC8_4_1_000041209000_O20	R	69196048	Acidovorax	567	0	http://lgt.igs.umaryland.edu/clones/170143_ABC8_4_1_000041209000_O20_R.html	http://www.ncbi.nlm.nih.gov/Traces/trace.cgi?&cmd=retrieve&val=TEMPLATE_ID='170143_ABC8_4_1_000041209000_O20'&SPECIES_CODE='HOMOSAPIENS'&TRACE_END='REVERSE'&dopt=trace&size=2&dispmax=5&seeas=Show	NA18507	ABC	Human_NA18507	ABC8_4_1		2006-01-31	ZL	45863300	o20	WGA
		170143_ABC8_4_1_000041209000_O20	170143_ABC8_4_1_000041209000_O20	F	69220528	Human	730	0	http://lgt.igs.umaryland.edu/clones/170143_ABC8_4_1_000041209000_O20_F.html	http://www.ncbi.nlm.nih.gov/Traces/trace.cgi?&cmd=retrieve&val=TEMPLATE_ID='170143_ABC8_4_1_000041209000_O20'&SPECIES_CODE='HOMOSAPIENS'&TRACE_END='FORWARD'&dopt=trace&size=2&dispmax=5&seeas=Show	NA18507	ABC	Human_NA18507	ABC8_4_1		2006-01-31	ZF	45863400	o20	WGA
		170143_ABC8_4_1_000041223900_L6	170143_ABC8_4_1_000041223900_L6	F	69690854	Acidovorax	315	2e-175	http://lgt.igs.umaryland.edu/clones/170143_ABC8_4_1_000041223900_L6_F.html	http://www.ncbi.nlm.nih.gov/Traces/trace.cgi?&cmd=retrieve&val=TEMPLATE_ID='170143_ABC8_4_1_000041223900_L6'&SPECIES_CODE='HOMOSAPIENS'&TRACE_END='FORWARD'&dopt=trace&size=2&dispmax=5&seeas=Show	NA18507	ABC	Human_NA18507	ABC8_4_1		2006-02-06	ZP	45869200	l6	WGA
		170143_ABC8_4_1_000041223900_L6	170143_ABC8_4_1_000041223900_L6	R	69867590	Pongo,Pan,Human	698	0	http://lgt.igs.umaryland.edu/clones/170143_ABC8_4_1_000041223900_L6_R.html	http://www.ncbi.nlm.nih.gov/Traces/trace.cgi?&cmd=retrieve&val=TEMPLATE_ID='170143_ABC8_4_1_000041223900_L6'&SPECIES_CODE='HOMOSAPIENS'&TRACE_END='REVERSE'&dopt=trace&size=2&dispmax=5&seeas=Show	NA18507	ABC	Human_NA18507	ABC8_4_1		2006-02-07	ZI	45869300	l6	WGA
		171515_ABC9_3_5_000043957900_K1	171515_ABC9_3_5_000043957900_K1	R	73541622	Acidovorax	360	2e-111	http://lgt.igs.umaryland.edu/clones/171515_ABC9_3_5_000043957900_K1_R.html	http://www.ncbi.nlm.nih.gov/Traces/trace.cgi?&cmd=retrieve&val=TEMPLATE_ID='171515_ABC9_3_5_000043957900_K1'&SPECIES_CODE='HOMOSAPIENS'&TRACE_END='REVERSE'&dopt=trace&size=2&dispmax=5&seeas=Show	NA18956	ABC	Human_NA18956	ABC9_3_5		2006-03-13	AL	46225300	k1	WGA
		171515_ABC9_3_5_000043957900_K1	171515_ABC9_3_5_000043957900_K1	F	73555830	Human,Nomascus	748	0	http://lgt.igs.umaryland.edu/clones/171515_ABC9_3_5_000043957900_K1_F.html	http://www.ncbi.nlm.nih.gov/Traces/trace.cgi?&cmd=retrieve&val=TEMPLATE_ID='171515_ABC9_3_5_000043957900_K1'&SPECIES_CODE='HOMOSAPIENS'&TRACE_END='FORWARD'&dopt=trace&size=2&dispmax=5&seeas=Show	NA18956	ABC	Human_NA18956	ABC9_3_5		2006-03-13	AF	46225200	k1	WGA
		172343_ABC9_3_5_000043351300_G16	172343_ABC9_3_5_000043351300_G16	R	75834721	Acidovorax	499	0	http://lgt.igs.umaryland.edu/clones/172343_ABC9_3_5_000043351300_G16_R.html	http://www.ncbi.nlm.nih.gov/Traces/trace.cgi?&cmd=retrieve&val=TEMPLATE_ID='172343_ABC9_3_5_000043351300_G16'&SPECIES_CODE='HOMOSAPIENS'&TRACE_END='REVERSE'&dopt=trace&size=2&dispmax=5&seeas=Show	NA18956	ABC	Human_NA18956	ABC9_3_5		2006-04-01	ZK	43355100	g16	WGA
		172343_ABC9_3_5_000043351300_G16	172343_ABC9_3_5_000043351300_G16	F	75800833	Human	794	0	http://lgt.igs.umaryland.edu/clones/172343_ABC9_3_5_000043351300_G16_F.html	http://www.ncbi.nlm.nih.gov/Traces/trace.cgi?&cmd=retrieve&val=TEMPLATE_ID='172343_ABC9_3_5_000043351300_G16'&SPECIES_CODE='HOMOSAPIENS'&TRACE_END='FORWARD'&dopt=trace&size=2&dispmax=5&seeas=Show	NA18956	ABC	Human_NA18956	ABC9_3_5		2006-04-01	ZM	43355200	g16	WGA
		172343_ABC9_3_5_000043964900_L2	172343_ABC9_3_5_000043964900_L2	F	73916621	Acidovorax	241	1e-121	http://lgt.igs.umaryland.edu/clones/172343_ABC9_3_5_000043964900_L2_F.html	http://www.ncbi.nlm.nih.gov/Traces/trace.cgi?&cmd=retrieve&val=TEMPLATE_ID='172343_ABC9_3_5_000043964900_L2'&SPECIES_CODE='HOMOSAPIENS'&TRACE_END='FORWARD'&dopt=trace&size=2&dispmax=5&seeas=Show	NA18956	ABC	Human_NA18956	ABC9_3_5		2006-03-15	AA	45291800	l2	WGA
		172343_ABC9_3_5_000043964900_L2	172343_ABC9_3_5_000043964900_L2	R	73956971	Human	710	0	http://lgt.igs.umaryland.edu/clones/172343_ABC9_3_5_000043964900_L2_R.html	http://www.ncbi.nlm.nih.gov/Traces/trace.cgi?&cmd=retrieve&val=TEMPLATE_ID='172343_ABC9_3_5_000043964900_L2'&SPECIES_CODE='HOMOSAPIENS'&TRACE_END='REVERSE'&dopt=trace&size=2&dispmax=5&seeas=Show	NA18956	ABC	Human_NA18956	ABC9_3_5		2006-03-16	ZB	45291700	l2	WGA
		172343_ABC9_3_5_000044034900_C12	172343_ABC9_3_5_000044034900_C12	R	75339571	Acidovorax	361	4e-112	http://lgt.igs.umaryland.edu/clones/172343_ABC9_3_5_000044034900_C12_R.html	http://www.ncbi.nlm.nih.gov/Traces/trace.cgi?&cmd=retrieve&val=TEMPLATE_ID='172343_ABC9_3_5_000044034900_C12'&SPECIES_CODE='HOMOSAPIENS'&TRACE_END='REVERSE'&dopt=trace&size=2&dispmax=5&seeas=Show	NA18956	ABC	Human_NA18956	ABC9_3_5		2006-03-28	ZS	45462200	c12	WGA
		172343_ABC9_3_5_000044034900_C12	172343_ABC9_3_5_000044034900_C12	F	75328339	Human,Nomascus	834	0	http://lgt.igs.umaryland.edu/clones/172343_ABC9_3_5_000044034900_C12_F.html	http://www.ncbi.nlm.nih.gov/Traces/trace.cgi?&cmd=retrieve&val=TEMPLATE_ID='172343_ABC9_3_5_000044034900_C12'&SPECIES_CODE='HOMOSAPIENS'&TRACE_END='FORWARD'&dopt=trace&size=2&dispmax=5&seeas=Show	NA18956	ABC	Human_NA18956	ABC9_3_5		2006-03-28	AD	45462300	c12	WGA
		172343_ABC9_3_5_000044035400_E23	172343_ABC9_3_5_000044035400_E23	F	75413826	Acidovorax	333	9e-172	http://lgt.igs.umaryland.edu/clones/172343_ABC9_3_5_000044035400_E23_F.html	http://www.ncbi.nlm.nih.gov/Traces/trace.cgi?&cmd=retrieve&val=TEMPLATE_ID='172343_ABC9_3_5_000044035400_E23'&SPECIES_CODE='HOMOSAPIENS'&TRACE_END='FORWARD'&dopt=trace&size=2&dispmax=5&seeas=Show	NA18956	ABC	Human_NA18956	ABC9_3_5		2006-03-29	AD	43303100	e23	WGA
		172343_ABC9_3_5_000044035400_E23	172343_ABC9_3_5_000044035400_E23	R	75434178	Human	672	0	http://lgt.igs.umaryland.edu/clones/172343_ABC9_3_5_000044035400_E23_R.html	http://www.ncbi.nlm.nih.gov/Traces/trace.cgi?&cmd=retrieve&val=TEMPLATE_ID='172343_ABC9_3_5_000044035400_E23'&SPECIES_CODE='HOMOSAPIENS'&TRACE_END='REVERSE'&dopt=trace&size=2&dispmax=5&seeas=Show	NA18956	ABC	Human_NA18956	ABC9_3_5		2006-03-28	ZB	43302900	e23	WGA
		172343_ABC9_3_5_000045392700_M18	172343_ABC9_3_5_000045392700_M18	R	75213974	Acidovorax	331	9e-104	http://lgt.igs.umaryland.edu/clones/172343_ABC9_3_5_000045392700_M18_R.html	http://www.ncbi.nlm.nih.gov/Traces/trace.cgi?&cmd=retrieve&val=TEMPLATE_ID='172343_ABC9_3_5_000045392700_M18'&SPECIES_CODE='HOMOSAPIENS'&TRACE_END='REVERSE'&dopt=trace&size=2&dispmax=5&seeas=Show	NA18956	ABC	Human_NA18956	ABC9_3_5		2006-03-26	ZD	45424300	m18	WGA
		172343_ABC9_3_5_000045392700_M18	172343_ABC9_3_5_000045392700_M18	F	75140534	Human,Nomascus	800	0	http://lgt.igs.umaryland.edu/clones/172343_ABC9_3_5_000045392700_M18_F.html	http://www.ncbi.nlm.nih.gov/Traces/trace.cgi?&cmd=retrieve&val=TEMPLATE_ID='172343_ABC9_3_5_000045392700_M18'&SPECIES_CODE='HOMOSAPIENS'&TRACE_END='FORWARD'&dopt=trace&size=2&dispmax=5&seeas=Show	NA18956	ABC	Human_NA18956	ABC9_3_5		2006-03-26	ZN	45424400	m18	WGA
		172343_ABC9_3_5_000045472200_E5	172343_ABC9_3_5_000045472200_E5	F	75823530	Acidovorax	231	4e-75	http://lgt.igs.umaryland.edu/clones/172343_ABC9_3_5_000045472200_E5_F.html	http://www.ncbi.nlm.nih.gov/Traces/trace.cgi?&cmd=retrieve&val=TEMPLATE_ID='172343_ABC9_3_5_000045472200_E5'&SPECIES_CODE='HOMOSAPIENS'&TRACE_END='FORWARD'&dopt=trace&size=2&dispmax=5&seeas=Show	NA18956	ABC	Human_NA18956	ABC9_3_5		2006-04-01	AF	43353400	e5	WGA
		172343_ABC9_3_5_000045472200_E5	172343_ABC9_3_5_000045472200_E5	R	75838890	Human	721	0	http://lgt.igs.umaryland.edu/clones/172343_ABC9_3_5_000045472200_E5_R.html	http://www.ncbi.nlm.nih.gov/Traces/trace.cgi?&cmd=retrieve&val=TEMPLATE_ID='172343_ABC9_3_5_000045472200_E5'&SPECIES_CODE='HOMOSAPIENS'&TRACE_END='REVERSE'&dopt=trace&size=2&dispmax=5&seeas=Show	NA18956	ABC	Human_NA18956	ABC9_3_5		2006-03-31	ZV	43353300	e5	WGA
		172343_ABC9_3_5_000046273200_C11	172343_ABC9_3_5_000046273200_C11	F	74281511	Acidovorax	291	4e-130	http://lgt.igs.umaryland.edu/clones/172343_ABC9_3_5_000046273200_C11_F.html	http://www.ncbi.nlm.nih.gov/Traces/trace.cgi?&cmd=retrieve&val=TEMPLATE_ID='172343_ABC9_3_5_000046273200_C11'&SPECIES_CODE='HOMOSAPIENS'&TRACE_END='FORWARD'&dopt=trace&size=2&dispmax=5&seeas=Show	NA18956	ABC	Human_NA18956	ABC9_3_5		2006-03-19	ZQ	45331600	c11	WGA
		172343_ABC9_3_5_000046273200_C11	172343_ABC9_3_5_000046273200_C11	R	74250599	Human	654	0	http://lgt.igs.umaryland.edu/clones/172343_ABC9_3_5_000046273200_C11_R.html	http://www.ncbi.nlm.nih.gov/Traces/trace.cgi?&cmd=retrieve&val=TEMPLATE_ID='172343_ABC9_3_5_000046273200_C11'&SPECIES_CODE='HOMOSAPIENS'&TRACE_END='REVERSE'&dopt=trace&size=2&dispmax=5&seeas=Show	NA18956	ABC	Human_NA18956	ABC9_3_5		2006-03-19	AE	45331500	c11	WGA
		173650_ABC10_2_1_000044139500_J16	173650_ABC10_2_1_000044139500_J16	F	78201563	Acidovorax	543	0	http://lgt.igs.umaryland.edu/clones/173650_ABC10_2_1_000044139500_J16_F.html	http://www.ncbi.nlm.nih.gov/Traces/trace.cgi?&cmd=retrieve&val=TEMPLATE_ID='173650_ABC10_2_1_000044139500_J16'&SPECIES_CODE='HOMOSAPIENS'&TRACE_END='FORWARD'&dopt=trace&size=2&dispmax=5&seeas=Show	NA19240	ABC	Human_NA19240	ABC10_2_1		2006-04-24	ZS	44215100	j16	WGA
		173650_ABC10_2_1_000044139500_J16	173650_ABC10_2_1_000044139500_J16	R	78171995	Pan,Human	422	0	http://lgt.igs.umaryland.edu/clones/173650_ABC10_2_1_000044139500_J16_R.html	http://www.ncbi.nlm.nih.gov/Traces/trace.cgi?&cmd=retrieve&val=TEMPLATE_ID='173650_ABC10_2_1_000044139500_J16'&SPECIES_CODE='HOMOSAPIENS'&TRACE_END='REVERSE'&dopt=trace&size=2&dispmax=5&seeas=Show	NA19240	ABC	Human_NA19240	ABC10_2_1		2006-04-23	ZM	44213600	j16	WGA
		173650_ABC10_2_1_000044503300_K16	173650_ABC10_2_1_000044503300_K16	R	78809338	Acidovorax	746	0	http://lgt.igs.umaryland.edu/clones/173650_ABC10_2_1_000044503300_K16_R.html	http://www.ncbi.nlm.nih.gov/Traces/trace.cgi?&cmd=retrieve&val=TEMPLATE_ID='173650_ABC10_2_1_000044503300_K16'&SPECIES_CODE='HOMOSAPIENS'&TRACE_END='REVERSE'&dopt=trace&size=2&dispmax=5&seeas=Show	NA19240	ABC	Human_NA19240	ABC10_2_1		2006-04-29	ZR	44238300	k16	WGA
		173650_ABC10_2_1_000044503300_K16	173650_ABC10_2_1_000044503300_K16	F	78570778	Human	495	0	http://lgt.igs.umaryland.edu/clones/173650_ABC10_2_1_000044503300_K16_F.html	http://www.ncbi.nlm.nih.gov/Traces/trace.cgi?&cmd=retrieve&val=TEMPLATE_ID='173650_ABC10_2_1_000044503300_K16'&SPECIES_CODE='HOMOSAPIENS'&TRACE_END='FORWARD'&dopt=trace&size=2&dispmax=5&seeas=Show	NA19240	ABC	Human_NA19240	ABC10_2_1		2006-04-28	ZK	44238400	k16	WGA
		173650_ABC10_2_1_000044515400_G3	173650_ABC10_2_1_000044515400_G3	F	78577644	Acidovorax	470	1e-136	http://lgt.igs.umaryland.edu/clones/173650_ABC10_2_1_000044515400_G3_F.html	http://www.ncbi.nlm.nih.gov/Traces/trace.cgi?&cmd=retrieve&val=TEMPLATE_ID='173650_ABC10_2_1_000044515400_G3'&SPECIES_CODE='HOMOSAPIENS'&TRACE_END='FORWARD'&dopt=trace&size=2&dispmax=5&seeas=Show	NA19240	ABC	Human_NA19240	ABC10_2_1		2006-04-27	ZW	44282800	g3	WGA
		173650_ABC10_2_1_000044515400_G3	173650_ABC10_2_1_000044515400_G3	R	78562284	Human	776	0	http://lgt.igs.umaryland.edu/clones/173650_ABC10_2_1_000044515400_G3_R.html	http://www.ncbi.nlm.nih.gov/Traces/trace.cgi?&cmd=retrieve&val=TEMPLATE_ID='173650_ABC10_2_1_000044515400_G3'&SPECIES_CODE='HOMOSAPIENS'&TRACE_END='REVERSE'&dopt=trace&size=2&dispmax=5&seeas=Show	NA19240	ABC	Human_NA19240	ABC10_2_1		2006-04-27	ZH	44282700	g3	WGA
		174552_ABC10_2_1_000046302500_K20	174552_ABC10_2_1_000046302500_K20	F	81391818	Acidovorax	706	0	http://lgt.igs.umaryland.edu/clones/174552_ABC10_2_1_000046302500_K20_F.html	http://www.ncbi.nlm.nih.gov/Traces/trace.cgi?&cmd=retrieve&val=TEMPLATE_ID='174552_ABC10_2_1_000046302500_K20'&SPECIES_CODE='HOMOSAPIENS'&TRACE_END='FORWARD'&dopt=trace&size=2&dispmax=5&seeas=Show	NA19240	ABC	Human_NA19240	ABC10_2_1		2006-05-24	ZM	48949700	k20	WGA
		174552_ABC10_2_1_000046302500_K20	174552_ABC10_2_1_000046302500_K20	R	81410730	Human	637	0	http://lgt.igs.umaryland.edu/clones/174552_ABC10_2_1_000046302500_K20_R.html	http://www.ncbi.nlm.nih.gov/Traces/trace.cgi?&cmd=retrieve&val=TEMPLATE_ID='174552_ABC10_2_1_000046302500_K20'&SPECIES_CODE='HOMOSAPIENS'&TRACE_END='REVERSE'&dopt=trace&size=2&dispmax=5&seeas=Show	NA19240	ABC	Human_NA19240	ABC10_2_1		2006-05-24	ZT	48949600	k20	WGA
		174552_ABC10_2_1_000046677300_F3	174552_ABC10_2_1_000046677300_F3	F	81789901	Acidovorax	520	0	http://lgt.igs.umaryland.edu/clones/174552_ABC10_2_1_000046677300_F3_F.html	http://www.ncbi.nlm.nih.gov/Traces/trace.cgi?&cmd=retrieve&val=TEMPLATE_ID='174552_ABC10_2_1_000046677300_F3'&SPECIES_CODE='HOMOSAPIENS'&TRACE_END='FORWARD'&dopt=trace&size=2&dispmax=5&seeas=Show	NA19240	ABC	Human_NA19240	ABC10_2_1		2006-05-27	ZH	48993400	f3	WGA
		174552_ABC10_2_1_000046677300_F3	174552_ABC10_2_1_000046677300_F3	R	81842317	Human	406	0	http://lgt.igs.umaryland.edu/clones/174552_ABC10_2_1_000046677300_F3_R.html	http://www.ncbi.nlm.nih.gov/Traces/trace.cgi?&cmd=retrieve&val=TEMPLATE_ID='174552_ABC10_2_1_000046677300_F3'&SPECIES_CODE='HOMOSAPIENS'&TRACE_END='REVERSE'&dopt=trace&size=2&dispmax=5&seeas=Show	NA19240	ABC	Human_NA19240	ABC10_2_1		2006-05-28	ZU	48993300	f3	WGA
		174552_ABC10_2_1_000048936000_D20	174552_ABC10_2_1_000048936000_D20	R	81227758	Acidovorax	740	0	http://lgt.igs.umaryland.edu/clones/174552_ABC10_2_1_000048936000_D20_R.html	http://www.ncbi.nlm.nih.gov/Traces/trace.cgi?&cmd=retrieve&val=TEMPLATE_ID='174552_ABC10_2_1_000048936000_D20'&SPECIES_CODE='HOMOSAPIENS'&TRACE_END='REVERSE'&dopt=trace&size=2&dispmax=5&seeas=Show	NA19240	ABC	Human_NA19240	ABC10_2_1		2006-05-22	AK	48941600	d20	WGA
		174552_ABC10_2_1_000048936000_D20	174552_ABC10_2_1_000048936000_D20	F	81231598	Human	769	0	http://lgt.igs.umaryland.edu/clones/174552_ABC10_2_1_000048936000_D20_F.html	http://www.ncbi.nlm.nih.gov/Traces/trace.cgi?&cmd=retrieve&val=TEMPLATE_ID='174552_ABC10_2_1_000048936000_D20'&SPECIES_CODE='HOMOSAPIENS'&TRACE_END='FORWARD'&dopt=trace&size=2&dispmax=5&seeas=Show	NA19240	ABC	Human_NA19240	ABC10_2_1		2006-05-22	ZH	48941700	d20	WGA
		170215_ABC9_000043898400_G24	170215_ABC9_000043898400_G24	F	72370624	Acidovorax	305	2e-157	http://lgt.igs.umaryland.edu/clones/170215_ABC9_000043898400_G24_F.html	http://www.ncbi.nlm.nih.gov/Traces/trace.cgi?&cmd=retrieve&val=TEMPLATE_ID='170215_ABC9_000043898400_G24'&SPECIES_CODE='HOMOSAPIENS'&TRACE_END='FORWARD'&dopt=trace&size=2&dispmax=5&seeas=Show	NA18956	ABC	Human_NA18956	ABC9		2006-03-03	AA	46078800	g24	WGA
		170215_ABC9_000043898400_G24	170215_ABC9_000043898400_G24	R	72389387	Pan,Human	692	0	http://lgt.igs.umaryland.edu/clones/170215_ABC9_000043898400_G24_R.html	http://www.ncbi.nlm.nih.gov/Traces/trace.cgi?&cmd=retrieve&val=TEMPLATE_ID='170215_ABC9_000043898400_G24'&SPECIES_CODE='HOMOSAPIENS'&TRACE_END='REVERSE'&dopt=trace&size=2&dispmax=5&seeas=Show	NA18956	ABC	Human_NA18956	ABC9		2006-03-02	ZS	46078700	g24	WGA
		170215_ABC9_3_2_000041290800_D12	170215_ABC9_3_2_000041290800_D12	R	70649174	Acidovorax	630	0	http://lgt.igs.umaryland.edu/clones/170215_ABC9_3_2_000041290800_D12_R.html	http://www.ncbi.nlm.nih.gov/Traces/trace.cgi?&cmd=retrieve&val=TEMPLATE_ID='170215_ABC9_3_2_000041290800_D12'&SPECIES_CODE='HOMOSAPIENS'&TRACE_END='REVERSE'&dopt=trace&size=2&dispmax=5&seeas=Show	NA18956	ABC	Human_NA18956	ABC9_3_2		2006-02-13	ZP	45113200	d12	WGA
		170215_ABC9_3_2_000041290800_D12	170215_ABC9_3_2_000041290800_D12	F	70670477	Pongo,Human	587	0	http://lgt.igs.umaryland.edu/clones/170215_ABC9_3_2_000041290800_D12_F.html	http://www.ncbi.nlm.nih.gov/Traces/trace.cgi?&cmd=retrieve&val=TEMPLATE_ID='170215_ABC9_3_2_000041290800_D12'&SPECIES_CODE='HOMOSAPIENS'&TRACE_END='FORWARD'&dopt=trace&size=2&dispmax=5&seeas=Show	NA18956	ABC	Human_NA18956	ABC9_3_2		2006-02-13	ZQ	45113300	d12	WGA
		170215_ABC9_3_2_000043861600_C3	170215_ABC9_3_2_000043861600_C3	F	71565193	Acidovorax	322	3e-165	http://lgt.igs.umaryland.edu/clones/170215_ABC9_3_2_000043861600_C3_F.html	http://www.ncbi.nlm.nih.gov/Traces/trace.cgi?&cmd=retrieve&val=TEMPLATE_ID='170215_ABC9_3_2_000043861600_C3'&SPECIES_CODE='HOMOSAPIENS'&TRACE_END='FORWARD'&dopt=trace&size=2&dispmax=5&seeas=Show	NA18956	ABC	Human_NA18956	ABC9_3_2		2006-02-22	AE	45172900	c3	WGA
		170215_ABC9_3_2_000043861600_C3	170215_ABC9_3_2_000043861600_C3	R	71523026	Human	616	0	http://lgt.igs.umaryland.edu/clones/170215_ABC9_3_2_000043861600_C3_R.html	http://www.ncbi.nlm.nih.gov/Traces/trace.cgi?&cmd=retrieve&val=TEMPLATE_ID='170215_ABC9_3_2_000043861600_C3'&SPECIES_CODE='HOMOSAPIENS'&TRACE_END='REVERSE'&dopt=trace&size=2&dispmax=5&seeas=Show	NA18956	ABC	Human_NA18956	ABC9_3_2		2006-02-22	ZX	45172800	c3	WGA
		170215_ABC9_3_2_000046008900_D20	170215_ABC9_3_2_000046008900_D20	R	72116530	Acidovorax	164	7e-76	http://lgt.igs.umaryland.edu/clones/170215_ABC9_3_2_000046008900_D20_R.html	http://www.ncbi.nlm.nih.gov/Traces/trace.cgi?&cmd=retrieve&val=TEMPLATE_ID='170215_ABC9_3_2_000046008900_D20'&SPECIES_CODE='HOMOSAPIENS'&TRACE_END='REVERSE'&dopt=trace&size=2&dispmax=5&seeas=Show	NA18956	ABC	Human_NA18956	ABC9_3_2		2006-02-28	AD	46051100	d20	WGA
		170215_ABC9_3_2_000046008900_D20	170215_ABC9_3_2_000046008900_D20	F	72158769	Human	663	0	http://lgt.igs.umaryland.edu/clones/170215_ABC9_3_2_000046008900_D20_F.html	http://www.ncbi.nlm.nih.gov/Traces/trace.cgi?&cmd=retrieve&val=TEMPLATE_ID='170215_ABC9_3_2_000046008900_D20'&SPECIES_CODE='HOMOSAPIENS'&TRACE_END='FORWARD'&dopt=trace&size=2&dispmax=5&seeas=Show	NA18956	ABC	Human_NA18956	ABC9_3_2		2006-02-28	ZN	46051200	d20	WGA
		171417_ABC10_2_1_000045509300_G18	171417_ABC10_2_1_000045509300_G18	R	76388825	Acidovorax	452	1e-142	http://lgt.igs.umaryland.edu/clones/171417_ABC10_2_1_000045509300_G18_R.html	http://www.ncbi.nlm.nih.gov/Traces/trace.cgi?&cmd=retrieve&val=TEMPLATE_ID='171417_ABC10_2_1_000045509300_G18'&SPECIES_CODE='HOMOSAPIENS'&TRACE_END='REVERSE'&dopt=trace&size=2&dispmax=5&seeas=Show	NA19240	ABC	Human_NA19240	ABC10_2_1		2006-04-06	ZD	43419800	g18	WGA
		171417_ABC10_2_1_000045509300_G18	171417_ABC10_2_1_000045509300_G18	F	76438265	Human	777	0	http://lgt.igs.umaryland.edu/clones/171417_ABC10_2_1_000045509300_G18_F.html	http://www.ncbi.nlm.nih.gov/Traces/trace.cgi?&cmd=retrieve&val=TEMPLATE_ID='171417_ABC10_2_1_000045509300_G18'&SPECIES_CODE='HOMOSAPIENS'&TRACE_END='FORWARD'&dopt=trace&size=2&dispmax=5&seeas=Show	NA19240	ABC	Human_NA19240	ABC10_2_1		2006-04-06	ZF	43419900	g18	WGA
		171515_ABC9_3_5_000043893500_C16	171515_ABC9_3_5_000043893500_C16	R	72475490	Acidovorax	506	0	http://lgt.igs.umaryland.edu/clones/171515_ABC9_3_5_000043893500_C16_R.html	http://www.ncbi.nlm.nih.gov/Traces/trace.cgi?&cmd=retrieve&val=TEMPLATE_ID='171515_ABC9_3_5_000043893500_C16'&SPECIES_CODE='HOMOSAPIENS'&TRACE_END='REVERSE'&dopt=trace&size=2&dispmax=5&seeas=Show	NA18956	ABC	Human_NA18956	ABC9_3_5		2006-03-03	ZK	46103400	c16	WGA
		171515_ABC9_3_5_000043893500_C16	171515_ABC9_3_5_000043893500_C16	F	72483129	Human	793	0	http://lgt.igs.umaryland.edu/clones/171515_ABC9_3_5_000043893500_C16_F.html	http://www.ncbi.nlm.nih.gov/Traces/trace.cgi?&cmd=retrieve&val=TEMPLATE_ID='171515_ABC9_3_5_000043893500_C16'&SPECIES_CODE='HOMOSAPIENS'&TRACE_END='FORWARD'&dopt=trace&size=2&dispmax=5&seeas=Show	NA18956	ABC	Human_NA18956	ABC9_3_5		2006-03-03	AC	46103500	c16	WGA
		171515_ABC9_3_5_000043904300_J14	171515_ABC9_3_5_000043904300_J14	F	72608551	Acidovorax	182	2e-36	http://lgt.igs.umaryland.edu/clones/171515_ABC9_3_5_000043904300_J14_F.html	http://www.ncbi.nlm.nih.gov/Traces/trace.cgi?&cmd=retrieve&val=TEMPLATE_ID='171515_ABC9_3_5_000043904300_J14'&SPECIES_CODE='HOMOSAPIENS'&TRACE_END='FORWARD'&dopt=trace&size=2&dispmax=5&seeas=Show	NA18956	ABC	Human_NA18956	ABC9_3_5		2006-03-05	ZA	46128100	j14	WGA
		171515_ABC9_3_5_000043904300_J14	171515_ABC9_3_5_000043904300_J14	R	72735545	Human	731	0	http://lgt.igs.umaryland.edu/clones/171515_ABC9_3_5_000043904300_J14_R.html	http://www.ncbi.nlm.nih.gov/Traces/trace.cgi?&cmd=retrieve&val=TEMPLATE_ID='171515_ABC9_3_5_000043904300_J14'&SPECIES_CODE='HOMOSAPIENS'&TRACE_END='REVERSE'&dopt=trace&size=2&dispmax=5&seeas=Show	NA18956	ABC	Human_NA18956	ABC9_3_5		2006-03-06	ZH	46128000	j14	WGA
	Acidovorax,Alicycliphilus
		163722_ABC7_000040606300_G2	ABC7_000040606300_G2	R	55370982	Acidovorax,Alicycliphilus	641	0	http://lgt.igs.umaryland.edu/clones/163722_ABC7_000040606300_G2_R.html	http://www.ncbi.nlm.nih.gov/Traces/trace.cgi?&cmd=retrieve&val=TEMPLATE_ID='163722_ABC7_000040606300_G2'&SPECIES_CODE='HOMOSAPIENS'&TRACE_END='REVERSE'&dopt=trace&size=2&dispmax=5&seeas=Show	NA18517	ABC	Human_NA18517	ABC7		2005-07-06	ZE	41740300	g2	WGA
		163722_ABC7_000040606300_G2	ABC7_000040606300_G2	F	55372134	Pongo,Macaca,Pan,Human	408	0	http://lgt.igs.umaryland.edu/clones/163722_ABC7_000040606300_G2_F.html	http://www.ncbi.nlm.nih.gov/Traces/trace.cgi?&cmd=retrieve&val=TEMPLATE_ID='163722_ABC7_000040606300_G2'&SPECIES_CODE='HOMOSAPIENS'&TRACE_END='FORWARD'&dopt=trace&size=2&dispmax=5&seeas=Show	NA18517	ABC	Human_NA18517	ABC7		2005-07-06	ZC	41740400	g2	WGA
		170143_ABC8_4_000041173200_B6	170143_ABC8_4_000041173200_B6	F	68533734	Acidovorax,Alicycliphilus	598	0	http://lgt.igs.umaryland.edu/clones/170143_ABC8_4_000041173200_B6_F.html	http://www.ncbi.nlm.nih.gov/Traces/trace.cgi?&cmd=retrieve&val=TEMPLATE_ID='170143_ABC8_4_000041173200_B6'&SPECIES_CODE='HOMOSAPIENS'&TRACE_END='FORWARD'&dopt=trace&size=2&dispmax=5&seeas=Show	NA18507	ABC	Human_NA18507	ABC8_4		2006-01-23	ZA	45783000	b6	WGA
		170143_ABC8_4_000041173200_B6	170143_ABC8_4_000041173200_B6	R	68533863	Human	718	0	http://lgt.igs.umaryland.edu/clones/170143_ABC8_4_000041173200_B6_R.html	http://www.ncbi.nlm.nih.gov/Traces/trace.cgi?&cmd=retrieve&val=TEMPLATE_ID='170143_ABC8_4_000041173200_B6'&SPECIES_CODE='HOMOSAPIENS'&TRACE_END='REVERSE'&dopt=trace&size=2&dispmax=5&seeas=Show	NA18507	ABC	Human_NA18507	ABC8_4		2006-01-23	ZB	45777900	b6	WGA
	Acinetobacter
		164507_HUMAN_NA18517_FOSMID-016_J5	ABC7_000040620000_J5	R	57209858	Acinetobacter	773	7e-117	http://lgt.igs.umaryland.edu/clones/164507_HUMAN_NA18517_FOSMID-016_J5_R.html	http://www.ncbi.nlm.nih.gov/Traces/trace.cgi?&cmd=retrieve&val=TEMPLATE_ID='164507_HUMAN_NA18517_FOSMID-016_J5'&SPECIES_CODE='HOMOSAPIENS'&TRACE_END='REVERSE'&dopt=trace&size=2&dispmax=5&seeas=Show	NA18517	ABC	Human_NA18517	Human_NA18517		2005-08-10	ZD	41830700	j5	WGA
		164507_HUMAN_NA18517_FOSMID-016_J5	ABC7_000040620000_J5	F	57206379	Human	684	0	http://lgt.igs.umaryland.edu/clones/164507_HUMAN_NA18517_FOSMID-016_J5_F.html	http://www.ncbi.nlm.nih.gov/Traces/trace.cgi?&cmd=retrieve&val=TEMPLATE_ID='164507_HUMAN_NA18517_FOSMID-016_J5'&SPECIES_CODE='HOMOSAPIENS'&TRACE_END='FORWARD'&dopt=trace&size=2&dispmax=5&seeas=Show	NA18517	ABC	Human_NA18517	Human_NA18517		2005-08-10	AC	41830800	j5	WGA
		1205403_ABC13_11_000001855070_N19	1205403_ABC13_11_000001855070_N19	R	101515657	Acinetobacter	317	2e-150	http://lgt.igs.umaryland.edu/clones/1205403_ABC13_11_000001855070_N19_R.html	http://www.ncbi.nlm.nih.gov/Traces/trace.cgi?&cmd=retrieve&val=TEMPLATE_ID='1205403_ABC13_11_000001855070_N19'&SPECIES_CODE='HOMOSAPIENS'&TRACE_END='REVERSE'&dopt=trace&size=2&dispmax=5&seeas=Show	NA19129	ABC	Human_NA19129	ABC13_11		2007-01-15	ZH	48897000	n19	WGA
		1205403_ABC13_11_000001855070_N19	1205403_ABC13_11_000001855070_N19	F	101503369	Human	695	0	http://lgt.igs.umaryland.edu/clones/1205403_ABC13_11_000001855070_N19_F.html	http://www.ncbi.nlm.nih.gov/Traces/trace.cgi?&cmd=retrieve&val=TEMPLATE_ID='1205403_ABC13_11_000001855070_N19'&SPECIES_CODE='HOMOSAPIENS'&TRACE_END='FORWARD'&dopt=trace&size=2&dispmax=5&seeas=Show	NA19129	ABC	Human_NA19129	ABC13_11		2007-01-16	AC	48897100	n19	WGA
		163460_ABC7_000040593200_P10	ABC7_000040593200_P10	R	55049204	Acinetobacter	431	0	http://lgt.igs.umaryland.edu/clones/163460_ABC7_000040593200_P10_R.html	http://www.ncbi.nlm.nih.gov/Traces/trace.cgi?&cmd=retrieve&val=TEMPLATE_ID='163460_ABC7_000040593200_P10'&SPECIES_CODE='HOMOSAPIENS'&TRACE_END='REVERSE'&dopt=trace&size=2&dispmax=5&seeas=Show	NA18517	ABC	Human_NA18517	ABC7		2005-06-22	AC	41714400	p10	WGA
		163460_ABC7_000040593200_P10	ABC7_000040593200_P10	F	55048820	Human	421	0	http://lgt.igs.umaryland.edu/clones/163460_ABC7_000040593200_P10_F.html	http://www.ncbi.nlm.nih.gov/Traces/trace.cgi?&cmd=retrieve&val=TEMPLATE_ID='163460_ABC7_000040593200_P10'&SPECIES_CODE='HOMOSAPIENS'&TRACE_END='FORWARD'&dopt=trace&size=2&dispmax=5&seeas=Show	NA18517	ABC	Human_NA18517	ABC7		2005-06-22	AD	41715900	p10	WGA
		163285_ABC7_000040619300_A15	ABC7_000040619300_A15	F	56351841	Acinetobacter	729	0	http://lgt.igs.umaryland.edu/clones/163285_ABC7_000040619300_A15_F.html	http://www.ncbi.nlm.nih.gov/Traces/trace.cgi?&cmd=retrieve&val=TEMPLATE_ID='163285_ABC7_000040619300_A15'&SPECIES_CODE='HOMOSAPIENS'&TRACE_END='FORWARD'&dopt=trace&size=2&dispmax=5&seeas=Show	NA18517	ABC	Human_NA18517	ABC7		2005-08-02	ZV	41818400	a15	WGA
		163285_ABC7_000040619300_A15	ABC7_000040619300_A15	R	56352225	Pan,Human	776	0	http://lgt.igs.umaryland.edu/clones/163285_ABC7_000040619300_A15_R.html	http://www.ncbi.nlm.nih.gov/Traces/trace.cgi?&cmd=retrieve&val=TEMPLATE_ID='163285_ABC7_000040619300_A15'&SPECIES_CODE='HOMOSAPIENS'&TRACE_END='REVERSE'&dopt=trace&size=2&dispmax=5&seeas=Show	NA18517	ABC	Human_NA18517	ABC7		2005-08-02	ZW	41818900	a15	WGA
		170213_ABC9_3_1_000000653305_K24	170213_ABC9_3_1_000000653305_K24	F	68649550	Acinetobacter	369	2e-92	http://lgt.igs.umaryland.edu/clones/170213_ABC9_3_1_000000653305_K24_F.html	http://www.ncbi.nlm.nih.gov/Traces/trace.cgi?&cmd=retrieve&val=TEMPLATE_ID='170213_ABC9_3_1_000000653305_K24'&SPECIES_CODE='HOMOSAPIENS'&TRACE_END='FORWARD'&dopt=trace&size=2&dispmax=5&seeas=Show	NA18956	ABC	Human_NA18956	ABC9_3_1		2006-01-23	ZX	654405	k24	WGA
		170213_ABC9_3_1_000000653305_K24	170213_ABC9_3_1_000000653305_K24	R	68597536	Pongo,Pan,Human	509	0	http://lgt.igs.umaryland.edu/clones/170213_ABC9_3_1_000000653305_K24_R.html	http://www.ncbi.nlm.nih.gov/Traces/trace.cgi?&cmd=retrieve&val=TEMPLATE_ID='170213_ABC9_3_1_000000653305_K24'&SPECIES_CODE='HOMOSAPIENS'&TRACE_END='REVERSE'&dopt=trace&size=2&dispmax=5&seeas=Show	NA18956	ABC	Human_NA18956	ABC9_3_1		2006-01-23	ZA	654305	k24	WGA
	Actinobacillus
		174779_ABC12_000046975100_B17	174779_ABC12_000046975100_B17	F	85939155	Actinobacillus	293	8e-98	http://lgt.igs.umaryland.edu/clones/174779_ABC12_000046975100_B17_F.html	http://www.ncbi.nlm.nih.gov/Traces/trace.cgi?&cmd=retrieve&val=TEMPLATE_ID='174779_ABC12_000046975100_B17'&SPECIES_CODE='HOMOSAPIENS'&TRACE_END='FORWARD'&dopt=trace&size=2&dispmax=5&seeas=Show	NA12878	ABC	Human_NA12878	ABC12		2006-07-04	AK	48473341	b17	WGA
		174779_ABC12_000046975100_B17	174779_ABC12_000046975100_B17	R	85939539	Human	555	0	http://lgt.igs.umaryland.edu/clones/174779_ABC12_000046975100_B17_R.html	http://www.ncbi.nlm.nih.gov/Traces/trace.cgi?&cmd=retrieve&val=TEMPLATE_ID='174779_ABC12_000046975100_B17'&SPECIES_CODE='HOMOSAPIENS'&TRACE_END='REVERSE'&dopt=trace&size=2&dispmax=5&seeas=Show	NA12878	ABC	Human_NA12878	ABC12		2006-07-05	AK	48474141	b17	WGA
	Alicycliphilus
		165728_ABC7_000042510900_K3	165728_ABC7_000042510900_K3	F	60154126	Alicycliphilus	333	7e-86	http://lgt.igs.umaryland.edu/clones/165728_ABC7_000042510900_K3_F.html	http://www.ncbi.nlm.nih.gov/Traces/trace.cgi?&cmd=retrieve&val=TEMPLATE_ID='165728_ABC7_000042510900_K3'&SPECIES_CODE='HOMOSAPIENS'&TRACE_END='FORWARD'&dopt=trace&size=2&dispmax=5&seeas=Show	NA18517	ABC	Human_NA18517	ABC7		2005-09-19	ZQ	41908100	k3	WGA
		165728_ABC7_000042510900_K3	165728_ABC7_000042510900_K3	R	60179370	Human	498	0	http://lgt.igs.umaryland.edu/clones/165728_ABC7_000042510900_K3_R.html	http://www.ncbi.nlm.nih.gov/Traces/trace.cgi?&cmd=retrieve&val=TEMPLATE_ID='165728_ABC7_000042510900_K3'&SPECIES_CODE='HOMOSAPIENS'&TRACE_END='REVERSE'&dopt=trace&size=2&dispmax=5&seeas=Show	NA18517	ABC	Human_NA18517	ABC7		2005-09-19	AC	41907800	k3	WGA
		166863_ABC7_000042761200_O6	166863_ABC7_000042761200_O6	F	62626324	Alicycliphilus	378	5e-104	http://lgt.igs.umaryland.edu/clones/166863_ABC7_000042761200_O6_F.html	http://www.ncbi.nlm.nih.gov/Traces/trace.cgi?&cmd=retrieve&val=TEMPLATE_ID='166863_ABC7_000042761200_O6'&SPECIES_CODE='HOMOSAPIENS'&TRACE_END='FORWARD'&dopt=trace&size=2&dispmax=5&seeas=Show	NA18517	ABC	Human_NA18517	ABC7		2005-10-20	ZF	42021900	o6	WGA
		166863_ABC7_000042761200_O6	166863_ABC7_000042761200_O6	R	62651085	Human	351	0	http://lgt.igs.umaryland.edu/clones/166863_ABC7_000042761200_O6_R.html	http://www.ncbi.nlm.nih.gov/Traces/trace.cgi?&cmd=retrieve&val=TEMPLATE_ID='166863_ABC7_000042761200_O6'&SPECIES_CODE='HOMOSAPIENS'&TRACE_END='REVERSE'&dopt=trace&size=2&dispmax=5&seeas=Show	NA18517	ABC	Human_NA18517	ABC7		2005-10-20	ZB	42022600	o6	WGA
	Aphanomyces
		6S17_2-702f09		F	6S17_2-702f09.p1k	Aphanomyces	442	0	http://lgt.igs.umaryland.edu/clones/6S17_2-702f09_F.html	http://www.ncbi.nlm.nih.gov/Traces/trace.cgi?&cmd=retrieve&val=TEMPLATE_ID='6S17_2-702f09'&SPECIES_CODE='HOMOSAPIENS'&TRACE_END='FORWARD'&dopt=trace&size=2&dispmax=5&seeas=Show	NA17119	SC	Chr_6_17119	62362		2003-07-06		6S17_2-702	f09	SNP
		6S17_2-702f09		R	6S17_2-702f09.q1k	Human,Nomascus	464	0	http://lgt.igs.umaryland.edu/clones/6S17_2-702f09_R.html	http://www.ncbi.nlm.nih.gov/Traces/trace.cgi?&cmd=retrieve&val=TEMPLATE_ID='6S17_2-702f09'&SPECIES_CODE='HOMOSAPIENS'&TRACE_END='REVERSE'&dopt=trace&size=2&dispmax=5&seeas=Show	NA17119	SC	Chr_6_17119	62362		2003-07-06		6S17_2-702	f09	SNP
		S912AA_21k19		R	S912AA_21k19.q1k	Aphanomyces	331	0	http://lgt.igs.umaryland.edu/clones/S912AA_21k19_R.html	http://www.ncbi.nlm.nih.gov/Traces/trace.cgi?&cmd=retrieve&val=TEMPLATE_ID='S912AA_21k19'&SPECIES_CODE='HOMOSAPIENS'&TRACE_END='REVERSE'&dopt=trace&size=2&dispmax=5&seeas=Show	NA17119	SC	Chr_9-12_17119_3	64652		2003-10-26		S912AA_21	k19	SNP
		S912AA_21k19		F	S912AA_21k19.p1k	Human	836	0	http://lgt.igs.umaryland.edu/clones/S912AA_21k19_F.html	http://www.ncbi.nlm.nih.gov/Traces/trace.cgi?&cmd=retrieve&val=TEMPLATE_ID='S912AA_21k19'&SPECIES_CODE='HOMOSAPIENS'&TRACE_END='FORWARD'&dopt=trace&size=2&dispmax=5&seeas=Show	NA17119	SC	Chr_9-12_17119_3	64652		2003-10-26		S912AA_21	k19	SNP
	Aphanomyces,Pseudomonas
		13S212-431i23		R	13S212-431i23.q1k	Aphanomyces,Pseudomonas	601	0	http://lgt.igs.umaryland.edu/clones/13S212-431i23_R.html	http://www.ncbi.nlm.nih.gov/Traces/trace.cgi?&cmd=retrieve&val=TEMPLATE_ID='13S212-431i23'&SPECIES_CODE='HOMOSAPIENS'&TRACE_END='REVERSE'&dopt=trace&size=2&dispmax=5&seeas=Show	NA11321	SC	Chr_13_11321	63452		2003-07-26		13S212-431	i23	SNP
		13S212-431i23		F	13S212-431i23.p1k	Macaca,Pongo,Pan,Human,Gorilla	890	0	http://lgt.igs.umaryland.edu/clones/13S212-431i23_F.html	http://www.ncbi.nlm.nih.gov/Traces/trace.cgi?&cmd=retrieve&val=TEMPLATE_ID='13S212-431i23'&SPECIES_CODE='HOMOSAPIENS'&TRACE_END='FORWARD'&dopt=trace&size=2&dispmax=5&seeas=Show	NA11321	SC	Chr_13_11321	63452		2003-07-26		13S212-431	i23	SNP
		6S17_2-243l23		F	6S17_2-243l23.p1k	Aphanomyces,Pseudomonas	664	0	http://lgt.igs.umaryland.edu/clones/6S17_2-243l23_F.html	http://www.ncbi.nlm.nih.gov/Traces/trace.cgi?&cmd=retrieve&val=TEMPLATE_ID='6S17_2-243l23'&SPECIES_CODE='HOMOSAPIENS'&TRACE_END='FORWARD'&dopt=trace&size=2&dispmax=5&seeas=Show	NA17119	SC	Chr_6_17119	62362		2003-06-14		6S17_2-243	l23	SNP
		6S17_2-243l23		R	6S17_2-243l23.q1k	Human	928	0	http://lgt.igs.umaryland.edu/clones/6S17_2-243l23_R.html	http://www.ncbi.nlm.nih.gov/Traces/trace.cgi?&cmd=retrieve&val=TEMPLATE_ID='6S17_2-243l23'&SPECIES_CODE='HOMOSAPIENS'&TRACE_END='REVERSE'&dopt=trace&size=2&dispmax=5&seeas=Show	NA17119	SC	Chr_6_17119	62362		2003-06-15		6S17_2-243	l23	SNP
		6S17_2-53m07		R	6S17_2-53m07.q1k	Aphanomyces,Pseudomonas	731	0	http://lgt.igs.umaryland.edu/clones/6S17_2-53m07_R.html	http://www.ncbi.nlm.nih.gov/Traces/trace.cgi?&cmd=retrieve&val=TEMPLATE_ID='6S17_2-53m07'&SPECIES_CODE='HOMOSAPIENS'&TRACE_END='REVERSE'&dopt=trace&size=2&dispmax=5&seeas=Show	NA17119	SC	Chr_6_17119	62362		2003-06-13		6S17_2-53	m07	SNP
		6S17_2-53m07		F	6S17_2-53m07.p1k	Human	763	0	http://lgt.igs.umaryland.edu/clones/6S17_2-53m07_F.html	http://www.ncbi.nlm.nih.gov/Traces/trace.cgi?&cmd=retrieve&val=TEMPLATE_ID='6S17_2-53m07'&SPECIES_CODE='HOMOSAPIENS'&TRACE_END='FORWARD'&dopt=trace&size=2&dispmax=5&seeas=Show	NA17119	SC	Chr_6_17119	62362		2003-06-15		6S17_2-53	m07	SNP
		S912AA-202j11		R	S912AA-202j11.q1k	Aphanomyces,Pseudomonas	572	0	http://lgt.igs.umaryland.edu/clones/S912AA-202j11_R.html	http://www.ncbi.nlm.nih.gov/Traces/trace.cgi?&cmd=retrieve&val=TEMPLATE_ID='S912AA-202j11'&SPECIES_CODE='HOMOSAPIENS'&TRACE_END='REVERSE'&dopt=trace&size=2&dispmax=5&seeas=Show	NA17119	SC	Chr_9-12_17119_3	64652		2003-11-05		S912AA-202	j11	SNP
		S912AA-202j11		F	S912AA-202j11.p1k	Human	384	0	http://lgt.igs.umaryland.edu/clones/S912AA-202j11_F.html	http://www.ncbi.nlm.nih.gov/Traces/trace.cgi?&cmd=retrieve&val=TEMPLATE_ID='S912AA-202j11'&SPECIES_CODE='HOMOSAPIENS'&TRACE_END='FORWARD'&dopt=trace&size=2&dispmax=5&seeas=Show	NA17119	SC	Chr_9-12_17119_3	64652		2003-11-04		S912AA-202	j11	SNP
		S9A_2-1375f23		F	S9A_2-1375f23.p1k	Aphanomyces,Pseudomonas	746	0	http://lgt.igs.umaryland.edu/clones/S9A_2-1375f23_F.html	http://www.ncbi.nlm.nih.gov/Traces/trace.cgi?&cmd=retrieve&val=TEMPLATE_ID='S9A_2-1375f23'&SPECIES_CODE='HOMOSAPIENS'&TRACE_END='FORWARD'&dopt=trace&size=2&dispmax=5&seeas=Show	NA11321	SC	Chr_9-12_11321_2	63683		2003-09-01		S9A_2-1375	f23	SNP
		S9A_2-1375f23		R	S9A_2-1375f23.q1k	Human	821	0	http://lgt.igs.umaryland.edu/clones/S9A_2-1375f23_R.html	http://www.ncbi.nlm.nih.gov/Traces/trace.cgi?&cmd=retrieve&val=TEMPLATE_ID='S9A_2-1375f23'&SPECIES_CODE='HOMOSAPIENS'&TRACE_END='REVERSE'&dopt=trace&size=2&dispmax=5&seeas=Show	NA11321	SC	Chr_9-12_11321_2	63683		2003-09-02		S9A_2-1375	f23	SNP
		S9AA_12-1012j03		F	S9AA_12-1012j03.p1k	Aphanomyces,Pseudomonas	497	0	http://lgt.igs.umaryland.edu/clones/S9AA_12-1012j03_F.html	http://www.ncbi.nlm.nih.gov/Traces/trace.cgi?&cmd=retrieve&val=TEMPLATE_ID='S9AA_12-1012j03'&SPECIES_CODE='HOMOSAPIENS'&TRACE_END='FORWARD'&dopt=trace&size=2&dispmax=5&seeas=Show	NA17119	SC	Chr_9-12_17119_2	64651		2003-11-01		S9AA_12-1012	j03	SNP
		S9AA_12-1012j03		R	S9AA_12-1012j03.q1k	Human,Callithrix	666	0	http://lgt.igs.umaryland.edu/clones/S9AA_12-1012j03_R.html	http://www.ncbi.nlm.nih.gov/Traces/trace.cgi?&cmd=retrieve&val=TEMPLATE_ID='S9AA_12-1012j03'&SPECIES_CODE='HOMOSAPIENS'&TRACE_END='REVERSE'&dopt=trace&size=2&dispmax=5&seeas=Show	NA17119	SC	Chr_9-12_17119_2	64651		2003-11-02		S9AA_12-1012	j03	SNP
	Bradyrhizobium
		166752_ABC7_000043061600_D19	166752_ABC7_000043061600_D19	F	62306885	Bradyrhizobium	321	7e-43	http://lgt.igs.umaryland.edu/clones/166752_ABC7_000043061600_D19_F.html	http://www.ncbi.nlm.nih.gov/Traces/trace.cgi?&cmd=retrieve&val=TEMPLATE_ID='166752_ABC7_000043061600_D19'&SPECIES_CODE='HOMOSAPIENS'&TRACE_END='FORWARD'&dopt=trace&size=2&dispmax=5&seeas=Show	NA18517	ABC	Human_NA18517	ABC7		2005-10-14	ZD	42737800	d19	WGA
		166752_ABC7_000043061600_D19	166752_ABC7_000043061600_D19	R	62300946	Pan,Human	794	0	http://lgt.igs.umaryland.edu/clones/166752_ABC7_000043061600_D19_R.html	http://www.ncbi.nlm.nih.gov/Traces/trace.cgi?&cmd=retrieve&val=TEMPLATE_ID='166752_ABC7_000043061600_D19'&SPECIES_CODE='HOMOSAPIENS'&TRACE_END='REVERSE'&dopt=trace&size=2&dispmax=5&seeas=Show	NA18517	ABC	Human_NA18517	ABC7		2005-10-15	ZT	42737700	d19	WGA
		20SNP45081-1430b12		R	20SNP45081-1430b12.q1c	Bradyrhizobium	318	2e-172	http://lgt.igs.umaryland.edu/clones/20SNP45081-1430b12_R.html	http://www.ncbi.nlm.nih.gov/Traces/trace.cgi?&cmd=retrieve&val=TEMPLATE_ID='20SNP45081-1430b12'&SPECIES_CODE='HOMOSAPIENS'&TRACE_END='REVERSE'&dopt=trace&size=2&dispmax=5&seeas=Show	NA11321	SC		45081		2002-05-11		20SNP45081-1430	b12	SNP
		20SNP45081-1430b12		F	20SNP45081-1430b12.p1c	Human	530	0	http://lgt.igs.umaryland.edu/clones/20SNP45081-1430b12_F.html	http://www.ncbi.nlm.nih.gov/Traces/trace.cgi?&cmd=retrieve&val=TEMPLATE_ID='20SNP45081-1430b12'&SPECIES_CODE='HOMOSAPIENS'&TRACE_END='FORWARD'&dopt=trace&size=2&dispmax=5&seeas=Show	NA11321	SC		45081		2002-05-07		20SNP45081-1430	b12	SNP
		22Chr_22_17119_3-17k03		R	22Chr_22_17119_3-17k03.q1k	Bradyrhizobium	460	0	http://lgt.igs.umaryland.edu/clones/22Chr_22_17119_3-17k03_R.html	http://www.ncbi.nlm.nih.gov/Traces/trace.cgi?&cmd=retrieve&val=TEMPLATE_ID='22Chr_22_17119_3-17k03'&SPECIES_CODE='HOMOSAPIENS'&TRACE_END='REVERSE'&dopt=trace&size=2&dispmax=5&seeas=Show	NA17119	SC	Chr_22_17119	60797		2003-04-28		22Chr_22_17119_3-17	k03	SNP
		22Chr_22_17119_3-17k03		F	22Chr_22_17119_3-17k03.p1k	Human	743	0	http://lgt.igs.umaryland.edu/clones/22Chr_22_17119_3-17k03_F.html	http://www.ncbi.nlm.nih.gov/Traces/trace.cgi?&cmd=retrieve&val=TEMPLATE_ID='22Chr_22_17119_3-17k03'&SPECIES_CODE='HOMOSAPIENS'&TRACE_END='FORWARD'&dopt=trace&size=2&dispmax=5&seeas=Show	NA17119	SC	Chr_22_17119	60797		2003-04-28		22Chr_22_17119_3-17	k03	SNP
		22Chr_22_17119_3-21g10		F	22Chr_22_17119_3-21g10.p1k	Bradyrhizobium	490	0	http://lgt.igs.umaryland.edu/clones/22Chr_22_17119_3-21g10_F.html	http://www.ncbi.nlm.nih.gov/Traces/trace.cgi?&cmd=retrieve&val=TEMPLATE_ID='22Chr_22_17119_3-21g10'&SPECIES_CODE='HOMOSAPIENS'&TRACE_END='FORWARD'&dopt=trace&size=2&dispmax=5&seeas=Show	NA17119	SC	Chr_22_17119	60797		2003-04-28		22Chr_22_17119_3-21	g10	SNP
		22Chr_22_17119_3-21g10		R	22Chr_22_17119_3-21g10.q1k	Human,Nomascus	787	0	http://lgt.igs.umaryland.edu/clones/22Chr_22_17119_3-21g10_R.html	http://www.ncbi.nlm.nih.gov/Traces/trace.cgi?&cmd=retrieve&val=TEMPLATE_ID='22Chr_22_17119_3-21g10'&SPECIES_CODE='HOMOSAPIENS'&TRACE_END='REVERSE'&dopt=trace&size=2&dispmax=5&seeas=Show	NA17119	SC	Chr_22_17119	60797		2003-04-29		22Chr_22_17119_3-21	g10	SNP
		22Chr_22_17119_3-26h12		R	22Chr_22_17119_3-26h12.q1k	Bradyrhizobium	488	0	http://lgt.igs.umaryland.edu/clones/22Chr_22_17119_3-26h12_R.html	http://www.ncbi.nlm.nih.gov/Traces/trace.cgi?&cmd=retrieve&val=TEMPLATE_ID='22Chr_22_17119_3-26h12'&SPECIES_CODE='HOMOSAPIENS'&TRACE_END='REVERSE'&dopt=trace&size=2&dispmax=5&seeas=Show	NA17119	SC	Chr_22_17119	60797		2003-04-28		22Chr_22_17119_3-26	h12	SNP
		22Chr_22_17119_3-26h12		F	22Chr_22_17119_3-26h12.p1k	Pan,Human	417	0	http://lgt.igs.umaryland.edu/clones/22Chr_22_17119_3-26h12_F.html	http://www.ncbi.nlm.nih.gov/Traces/trace.cgi?&cmd=retrieve&val=TEMPLATE_ID='22Chr_22_17119_3-26h12'&SPECIES_CODE='HOMOSAPIENS'&TRACE_END='FORWARD'&dopt=trace&size=2&dispmax=5&seeas=Show	NA17119	SC	Chr_22_17119	60797		2003-04-28		22Chr_22_17119_3-26	h12	SNP
		22Chr_22_17119_3-33n20		F	22Chr_22_17119_3-33n20.p1k	Bradyrhizobium	474	0	http://lgt.igs.umaryland.edu/clones/22Chr_22_17119_3-33n20_F.html	http://www.ncbi.nlm.nih.gov/Traces/trace.cgi?&cmd=retrieve&val=TEMPLATE_ID='22Chr_22_17119_3-33n20'&SPECIES_CODE='HOMOSAPIENS'&TRACE_END='FORWARD'&dopt=trace&size=2&dispmax=5&seeas=Show	NA17119	SC	Chr_22_17119	60797		2003-04-29		22Chr_22_17119_3-33	n20	SNP
		22Chr_22_17119_3-33n20		R	22Chr_22_17119_3-33n20.q1k	Pongo,Pan,Human	380	0	http://lgt.igs.umaryland.edu/clones/22Chr_22_17119_3-33n20_R.html	http://www.ncbi.nlm.nih.gov/Traces/trace.cgi?&cmd=retrieve&val=TEMPLATE_ID='22Chr_22_17119_3-33n20'&SPECIES_CODE='HOMOSAPIENS'&TRACE_END='REVERSE'&dopt=trace&size=2&dispmax=5&seeas=Show	NA17119	SC	Chr_22_17119	60797		2003-05-01		22Chr_22_17119_3-33	n20	SNP
		22Chr_22_17119_3-35k06		F	22Chr_22_17119_3-35k06.p1k	Bradyrhizobium	839	0	http://lgt.igs.umaryland.edu/clones/22Chr_22_17119_3-35k06_F.html	http://www.ncbi.nlm.nih.gov/Traces/trace.cgi?&cmd=retrieve&val=TEMPLATE_ID='22Chr_22_17119_3-35k06'&SPECIES_CODE='HOMOSAPIENS'&TRACE_END='FORWARD'&dopt=trace&size=2&dispmax=5&seeas=Show	NA17119	SC	Chr_22_17119	60797		2003-04-30		22Chr_22_17119_3-35	k06	SNP
		22Chr_22_17119_3-35k06		R	22Chr_22_17119_3-35k06.q1k	Human	381	0	http://lgt.igs.umaryland.edu/clones/22Chr_22_17119_3-35k06_R.html	http://www.ncbi.nlm.nih.gov/Traces/trace.cgi?&cmd=retrieve&val=TEMPLATE_ID='22Chr_22_17119_3-35k06'&SPECIES_CODE='HOMOSAPIENS'&TRACE_END='REVERSE'&dopt=trace&size=2&dispmax=5&seeas=Show	NA17119	SC	Chr_22_17119	60797		2003-05-01		22Chr_22_17119_3-35	k06	SNP
		22Chr_22_17119_3-38b15		F	22Chr_22_17119_3-38b15.p1k	Bradyrhizobium	551	0	http://lgt.igs.umaryland.edu/clones/22Chr_22_17119_3-38b15_F.html	http://www.ncbi.nlm.nih.gov/Traces/trace.cgi?&cmd=retrieve&val=TEMPLATE_ID='22Chr_22_17119_3-38b15'&SPECIES_CODE='HOMOSAPIENS'&TRACE_END='FORWARD'&dopt=trace&size=2&dispmax=5&seeas=Show	NA17119	SC	Chr_22_17119	60797		2003-04-29		22Chr_22_17119_3-38	b15	SNP
		22Chr_22_17119_3-38b15		R	22Chr_22_17119_3-38b15.q1k	Papio,Pan,Human	561	0	http://lgt.igs.umaryland.edu/clones/22Chr_22_17119_3-38b15_R.html	http://www.ncbi.nlm.nih.gov/Traces/trace.cgi?&cmd=retrieve&val=TEMPLATE_ID='22Chr_22_17119_3-38b15'&SPECIES_CODE='HOMOSAPIENS'&TRACE_END='REVERSE'&dopt=trace&size=2&dispmax=5&seeas=Show	NA17119	SC	Chr_22_17119	60797		2003-04-30		22Chr_22_17119_3-38	b15	SNP
		22Chr_22_17119_3-49i13		R	22Chr_22_17119_3-49i13.q1k	Bradyrhizobium	384	1e-178	http://lgt.igs.umaryland.edu/clones/22Chr_22_17119_3-49i13_R.html	http://www.ncbi.nlm.nih.gov/Traces/trace.cgi?&cmd=retrieve&val=TEMPLATE_ID='22Chr_22_17119_3-49i13'&SPECIES_CODE='HOMOSAPIENS'&TRACE_END='REVERSE'&dopt=trace&size=2&dispmax=5&seeas=Show	NA17119	SC	Chr_22_17119	60797		2003-04-30		22Chr_22_17119_3-49	i13	SNP
		22Chr_22_17119_3-49i13		F	22Chr_22_17119_3-49i13.p1k	Human	559	0	http://lgt.igs.umaryland.edu/clones/22Chr_22_17119_3-49i13_F.html	http://www.ncbi.nlm.nih.gov/Traces/trace.cgi?&cmd=retrieve&val=TEMPLATE_ID='22Chr_22_17119_3-49i13'&SPECIES_CODE='HOMOSAPIENS'&TRACE_END='FORWARD'&dopt=trace&size=2&dispmax=5&seeas=Show	NA17119	SC	Chr_22_17119	60797		2003-04-30		22Chr_22_17119_3-49	i13	SNP
		22Chr_22_17119_3-52c17		F	22Chr_22_17119_3-52c17.p1k	Bradyrhizobium	510	0	http://lgt.igs.umaryland.edu/clones/22Chr_22_17119_3-52c17_F.html	http://www.ncbi.nlm.nih.gov/Traces/trace.cgi?&cmd=retrieve&val=TEMPLATE_ID='22Chr_22_17119_3-52c17'&SPECIES_CODE='HOMOSAPIENS'&TRACE_END='FORWARD'&dopt=trace&size=2&dispmax=5&seeas=Show	NA17119	SC	Chr_22_17119	60797		2003-04-30		22Chr_22_17119_3-52	c17	SNP
		22Chr_22_17119_3-52c17		R	22Chr_22_17119_3-52c17.q1k	Pan,Human	795	0	http://lgt.igs.umaryland.edu/clones/22Chr_22_17119_3-52c17_R.html	http://www.ncbi.nlm.nih.gov/Traces/trace.cgi?&cmd=retrieve&val=TEMPLATE_ID='22Chr_22_17119_3-52c17'&SPECIES_CODE='HOMOSAPIENS'&TRACE_END='REVERSE'&dopt=trace&size=2&dispmax=5&seeas=Show	NA17119	SC	Chr_22_17119	60797		2003-04-30		22Chr_22_17119_3-52	c17	SNP
		22Chr_22_17119_3-54p17		R	22Chr_22_17119_3-54p17.q1k	Bradyrhizobium	550	0	http://lgt.igs.umaryland.edu/clones/22Chr_22_17119_3-54p17_R.html	http://www.ncbi.nlm.nih.gov/Traces/trace.cgi?&cmd=retrieve&val=TEMPLATE_ID='22Chr_22_17119_3-54p17'&SPECIES_CODE='HOMOSAPIENS'&TRACE_END='REVERSE'&dopt=trace&size=2&dispmax=5&seeas=Show	NA17119	SC	Chr_22_17119	60797		2003-04-30		22Chr_22_17119_3-54	p17	SNP
		22Chr_22_17119_3-54p17		F	22Chr_22_17119_3-54p17.p1k	Human,Nomascus	554	0	http://lgt.igs.umaryland.edu/clones/22Chr_22_17119_3-54p17_F.html	http://www.ncbi.nlm.nih.gov/Traces/trace.cgi?&cmd=retrieve&val=TEMPLATE_ID='22Chr_22_17119_3-54p17'&SPECIES_CODE='HOMOSAPIENS'&TRACE_END='FORWARD'&dopt=trace&size=2&dispmax=5&seeas=Show	NA17119	SC	Chr_22_17119	60797		2003-04-30		22Chr_22_17119_3-54	p17	SNP
		22S17119-189j17		R	22S17119-189j17.q1k	Bradyrhizobium	431	0	http://lgt.igs.umaryland.edu/clones/22S17119-189j17_R.html	http://www.ncbi.nlm.nih.gov/Traces/trace.cgi?&cmd=retrieve&val=TEMPLATE_ID='22S17119-189j17'&SPECIES_CODE='HOMOSAPIENS'&TRACE_END='REVERSE'&dopt=trace&size=2&dispmax=5&seeas=Show	NA17119	SC	Chr_22_17119	60797		2003-05-07		22S17119-189	j17	SNP
		22S17119-189j17		F	22S17119-189j17.p1k	Pan,Human	747	0	http://lgt.igs.umaryland.edu/clones/22S17119-189j17_F.html	http://www.ncbi.nlm.nih.gov/Traces/trace.cgi?&cmd=retrieve&val=TEMPLATE_ID='22S17119-189j17'&SPECIES_CODE='HOMOSAPIENS'&TRACE_END='FORWARD'&dopt=trace&size=2&dispmax=5&seeas=Show	NA17119	SC	Chr_22_17119	60797		2003-05-11		22S17119-189	j17	SNP
		22S17119-222d18		F	22S17119-222d18.p1k	Bradyrhizobium	609	0	http://lgt.igs.umaryland.edu/clones/22S17119-222d18_F.html	http://www.ncbi.nlm.nih.gov/Traces/trace.cgi?&cmd=retrieve&val=TEMPLATE_ID='22S17119-222d18'&SPECIES_CODE='HOMOSAPIENS'&TRACE_END='FORWARD'&dopt=trace&size=2&dispmax=5&seeas=Show	NA17119	SC	Chr_22_17119	60797		2003-05-11		22S17119-222	d18	SNP
		22S17119-222d18		R	22S17119-222d18.q1k	Human	508	0	http://lgt.igs.umaryland.edu/clones/22S17119-222d18_R.html	http://www.ncbi.nlm.nih.gov/Traces/trace.cgi?&cmd=retrieve&val=TEMPLATE_ID='22S17119-222d18'&SPECIES_CODE='HOMOSAPIENS'&TRACE_END='REVERSE'&dopt=trace&size=2&dispmax=5&seeas=Show	NA17119	SC	Chr_22_17119	60797		2003-05-09		22S17119-222	d18	SNP
		22S17119-223d18		R	22S17119-223d18.q1k	Bradyrhizobium	853	0	http://lgt.igs.umaryland.edu/clones/22S17119-223d18_R.html	http://www.ncbi.nlm.nih.gov/Traces/trace.cgi?&cmd=retrieve&val=TEMPLATE_ID='22S17119-223d18'&SPECIES_CODE='HOMOSAPIENS'&TRACE_END='REVERSE'&dopt=trace&size=2&dispmax=5&seeas=Show	NA17119	SC	Chr_22_17119	60797		2003-05-08		22S17119-223	d18	SNP
		22S17119-223d18		F	22S17119-223d18.p1k	Human	831	0	http://lgt.igs.umaryland.edu/clones/22S17119-223d18_F.html	http://www.ncbi.nlm.nih.gov/Traces/trace.cgi?&cmd=retrieve&val=TEMPLATE_ID='22S17119-223d18'&SPECIES_CODE='HOMOSAPIENS'&TRACE_END='FORWARD'&dopt=trace&size=2&dispmax=5&seeas=Show	NA17119	SC	Chr_22_17119	60797		2003-05-08		22S17119-223	d18	SNP
		22S17119-296p19		R	22S17119-296p19.q1k	Bradyrhizobium	532	0	http://lgt.igs.umaryland.edu/clones/22S17119-296p19_R.html	http://www.ncbi.nlm.nih.gov/Traces/trace.cgi?&cmd=retrieve&val=TEMPLATE_ID='22S17119-296p19'&SPECIES_CODE='HOMOSAPIENS'&TRACE_END='REVERSE'&dopt=trace&size=2&dispmax=5&seeas=Show	NA17119	SC	Chr_22_17119	60797		2003-05-11		22S17119-296	p19	SNP
		22S17119-296p19		F	22S17119-296p19.p1k	Human	1017	0	http://lgt.igs.umaryland.edu/clones/22S17119-296p19_F.html	http://www.ncbi.nlm.nih.gov/Traces/trace.cgi?&cmd=retrieve&val=TEMPLATE_ID='22S17119-296p19'&SPECIES_CODE='HOMOSAPIENS'&TRACE_END='FORWARD'&dopt=trace&size=2&dispmax=5&seeas=Show	NA17119	SC	Chr_22_17119	60797		2003-05-11		22S17119-296	p19	SNP
		22SNP10470-120j06		R	22SNP10470-120j06.q1k	Bradyrhizobium	457	0	http://lgt.igs.umaryland.edu/clones/22SNP10470-120j06_R.html	http://www.ncbi.nlm.nih.gov/Traces/trace.cgi?&cmd=retrieve&val=TEMPLATE_ID='22SNP10470-120j06'&SPECIES_CODE='HOMOSAPIENS'&TRACE_END='REVERSE'&dopt=trace&size=2&dispmax=5&seeas=Show	NA10470	SC	Chr_22_10470	55700		2002-12-23		22SNP10470-120	j06	SNP
		22SNP10470-120j06		F	22SNP10470-120j06.p1k	Human	290	2e-155	http://lgt.igs.umaryland.edu/clones/22SNP10470-120j06_F.html	http://www.ncbi.nlm.nih.gov/Traces/trace.cgi?&cmd=retrieve&val=TEMPLATE_ID='22SNP10470-120j06'&SPECIES_CODE='HOMOSAPIENS'&TRACE_END='FORWARD'&dopt=trace&size=2&dispmax=5&seeas=Show	NA10470	SC	Chr_22_10470	55700		2002-12-25		22SNP10470-120	j06	SNP
		22SNP10470-316m06		R	22SNP10470-316m06.q1k	Bradyrhizobium	510	0	http://lgt.igs.umaryland.edu/clones/22SNP10470-316m06_R.html	http://www.ncbi.nlm.nih.gov/Traces/trace.cgi?&cmd=retrieve&val=TEMPLATE_ID='22SNP10470-316m06'&SPECIES_CODE='HOMOSAPIENS'&TRACE_END='REVERSE'&dopt=trace&size=2&dispmax=5&seeas=Show	NA10470	SC	Chr_22_10470	55700		2002-12-28		22SNP10470-316	m06	SNP
		22SNP10470-316m06		F	22SNP10470-316m06.p1k	Pan,Human	844	0	http://lgt.igs.umaryland.edu/clones/22SNP10470-316m06_F.html	http://www.ncbi.nlm.nih.gov/Traces/trace.cgi?&cmd=retrieve&val=TEMPLATE_ID='22SNP10470-316m06'&SPECIES_CODE='HOMOSAPIENS'&TRACE_END='FORWARD'&dopt=trace&size=2&dispmax=5&seeas=Show	NA10470	SC	Chr_22_10470	55700		2002-12-31		22SNP10470-316	m06	SNP
		22SNP10470-38d23		R	22SNP10470-38d23.q1k	Bradyrhizobium	331	3e-178	http://lgt.igs.umaryland.edu/clones/22SNP10470-38d23_R.html	http://www.ncbi.nlm.nih.gov/Traces/trace.cgi?&cmd=retrieve&val=TEMPLATE_ID='22SNP10470-38d23'&SPECIES_CODE='HOMOSAPIENS'&TRACE_END='REVERSE'&dopt=trace&size=2&dispmax=5&seeas=Show	NA10470	SC	Chr_22_10470	55700		2002-12-22		22SNP10470-38	d23	SNP
		22SNP10470-38d23		F	22SNP10470-38d23.p1k	Human	314	5e-103	http://lgt.igs.umaryland.edu/clones/22SNP10470-38d23_F.html	http://www.ncbi.nlm.nih.gov/Traces/trace.cgi?&cmd=retrieve&val=TEMPLATE_ID='22SNP10470-38d23'&SPECIES_CODE='HOMOSAPIENS'&TRACE_END='FORWARD'&dopt=trace&size=2&dispmax=5&seeas=Show	NA10470	SC	Chr_22_10470	55700		2002-12-21		22SNP10470-38	d23	SNP
		22SNP11321-208i01		F	22SNP11321-208i01.p1k	Bradyrhizobium	376	6e-152	http://lgt.igs.umaryland.edu/clones/22SNP11321-208i01_F.html	http://www.ncbi.nlm.nih.gov/Traces/trace.cgi?&cmd=retrieve&val=TEMPLATE_ID='22SNP11321-208i01'&SPECIES_CODE='HOMOSAPIENS'&TRACE_END='FORWARD'&dopt=trace&size=2&dispmax=5&seeas=Show	NA11321	SC	Chr_22_11321	55702		2003-01-11		22SNP11321-208	i01	SNP
		22SNP11321-208i01		R	22SNP11321-208i01.q1k	Macaca,Papio,Pan,Human	570	0	http://lgt.igs.umaryland.edu/clones/22SNP11321-208i01_R.html	http://www.ncbi.nlm.nih.gov/Traces/trace.cgi?&cmd=retrieve&val=TEMPLATE_ID='22SNP11321-208i01'&SPECIES_CODE='HOMOSAPIENS'&TRACE_END='REVERSE'&dopt=trace&size=2&dispmax=5&seeas=Show	NA11321	SC	Chr_22_11321	55702		2003-01-12		22SNP11321-208	i01	SNP
		22SNP11321-249h16		F	22SNP11321-249h16.p1k	Bradyrhizobium	492	0	http://lgt.igs.umaryland.edu/clones/22SNP11321-249h16_F.html	http://www.ncbi.nlm.nih.gov/Traces/trace.cgi?&cmd=retrieve&val=TEMPLATE_ID='22SNP11321-249h16'&SPECIES_CODE='HOMOSAPIENS'&TRACE_END='FORWARD'&dopt=trace&size=2&dispmax=5&seeas=Show	NA11321	SC	Chr_22_11321	55702		2003-01-15		22SNP11321-249	h16	SNP
		22SNP11321-249h16		R	22SNP11321-249h16.q1k	Human	461	0	http://lgt.igs.umaryland.edu/clones/22SNP11321-249h16_R.html	http://www.ncbi.nlm.nih.gov/Traces/trace.cgi?&cmd=retrieve&val=TEMPLATE_ID='22SNP11321-249h16'&SPECIES_CODE='HOMOSAPIENS'&TRACE_END='REVERSE'&dopt=trace&size=2&dispmax=5&seeas=Show	NA11321	SC	Chr_22_11321	55702		2003-01-16		22SNP11321-249	h16	SNP
		22SNP11321-262c24		R	22SNP11321-262c24.q1k	Bradyrhizobium	482	0	http://lgt.igs.umaryland.edu/clones/22SNP11321-262c24_R.html	http://www.ncbi.nlm.nih.gov/Traces/trace.cgi?&cmd=retrieve&val=TEMPLATE_ID='22SNP11321-262c24'&SPECIES_CODE='HOMOSAPIENS'&TRACE_END='REVERSE'&dopt=trace&size=2&dispmax=5&seeas=Show	NA11321	SC	Chr_22_11321	55702		2003-01-16		22SNP11321-262	c24	SNP
		22SNP11321-262c24		F	22SNP11321-262c24.p1k	Pan,Human	668	0	http://lgt.igs.umaryland.edu/clones/22SNP11321-262c24_F.html	http://www.ncbi.nlm.nih.gov/Traces/trace.cgi?&cmd=retrieve&val=TEMPLATE_ID='22SNP11321-262c24'&SPECIES_CODE='HOMOSAPIENS'&TRACE_END='FORWARD'&dopt=trace&size=2&dispmax=5&seeas=Show	NA11321	SC	Chr_22_11321	55702		2003-01-15		22SNP11321-262	c24	SNP
		22SNP11321-57p05		F	22SNP11321-57p05.p1k	Bradyrhizobium	236	3e-123	http://lgt.igs.umaryland.edu/clones/22SNP11321-57p05_F.html	http://www.ncbi.nlm.nih.gov/Traces/trace.cgi?&cmd=retrieve&val=TEMPLATE_ID='22SNP11321-57p05'&SPECIES_CODE='HOMOSAPIENS'&TRACE_END='FORWARD'&dopt=trace&size=2&dispmax=5&seeas=Show	NA11321	SC	Chr_22_11321	55702		2003-01-01		22SNP11321-57	p05	SNP
		22SNP11321-57p05		R	22SNP11321-57p05.q1k	Pan,Human	651	0	http://lgt.igs.umaryland.edu/clones/22SNP11321-57p05_R.html	http://www.ncbi.nlm.nih.gov/Traces/trace.cgi?&cmd=retrieve&val=TEMPLATE_ID='22SNP11321-57p05'&SPECIES_CODE='HOMOSAPIENS'&TRACE_END='REVERSE'&dopt=trace&size=2&dispmax=5&seeas=Show	NA11321	SC	Chr_22_11321	55702		2003-01-01		22SNP11321-57	p05	SNP
		22SNP11321-59n21		F	22SNP11321-59n21.p1k	Bradyrhizobium	651	0	http://lgt.igs.umaryland.edu/clones/22SNP11321-59n21_F.html	http://www.ncbi.nlm.nih.gov/Traces/trace.cgi?&cmd=retrieve&val=TEMPLATE_ID='22SNP11321-59n21'&SPECIES_CODE='HOMOSAPIENS'&TRACE_END='FORWARD'&dopt=trace&size=2&dispmax=5&seeas=Show	NA11321	SC	Chr_22_11321	55702		2003-01-02		22SNP11321-59	n21	SNP
		22SNP11321-59n21		R	22SNP11321-59n21.q1k	Pan,Human	1064	0	http://lgt.igs.umaryland.edu/clones/22SNP11321-59n21_R.html	http://www.ncbi.nlm.nih.gov/Traces/trace.cgi?&cmd=retrieve&val=TEMPLATE_ID='22SNP11321-59n21'&SPECIES_CODE='HOMOSAPIENS'&TRACE_END='REVERSE'&dopt=trace&size=2&dispmax=5&seeas=Show	NA11321	SC	Chr_22_11321	55702		2003-01-01		22SNP11321-59	n21	SNP
		Chr_13_17119_2-153a04		F	Chr_13_17119_2-153a04.p1k	Bradyrhizobium	516	0	http://lgt.igs.umaryland.edu/clones/Chr_13_17119_2-153a04_F.html	http://www.ncbi.nlm.nih.gov/Traces/trace.cgi?&cmd=retrieve&val=TEMPLATE_ID='Chr_13_17119_2-153a04'&SPECIES_CODE='HOMOSAPIENS'&TRACE_END='FORWARD'&dopt=trace&size=2&dispmax=5&seeas=Show	NA17119	SC	Chr_13_17119	60721		2003-06-06		Chr_13_17119_2-153	a04	SNP
		Chr_13_17119_2-153a04		R	Chr_13_17119_2-153a04.q1k	Pongo,Human	768	0	http://lgt.igs.umaryland.edu/clones/Chr_13_17119_2-153a04_R.html	http://www.ncbi.nlm.nih.gov/Traces/trace.cgi?&cmd=retrieve&val=TEMPLATE_ID='Chr_13_17119_2-153a04'&SPECIES_CODE='HOMOSAPIENS'&TRACE_END='REVERSE'&dopt=trace&size=2&dispmax=5&seeas=Show	NA17119	SC	Chr_13_17119	60721		2003-06-06		Chr_13_17119_2-153	a04	SNP
		Chr_13_17119_2-188p06		R	Chr_13_17119_2-188p06.q1k	Bradyrhizobium	702	0	http://lgt.igs.umaryland.edu/clones/Chr_13_17119_2-188p06_R.html	http://www.ncbi.nlm.nih.gov/Traces/trace.cgi?&cmd=retrieve&val=TEMPLATE_ID='Chr_13_17119_2-188p06'&SPECIES_CODE='HOMOSAPIENS'&TRACE_END='REVERSE'&dopt=trace&size=2&dispmax=5&seeas=Show	NA17119	SC	Chr_13_17119	60721		2003-06-10		Chr_13_17119_2-188	p06	SNP
		Chr_13_17119_2-188p06		F	Chr_13_17119_2-188p06.p1k	Human	104	5e-47	http://lgt.igs.umaryland.edu/clones/Chr_13_17119_2-188p06_F.html	http://www.ncbi.nlm.nih.gov/Traces/trace.cgi?&cmd=retrieve&val=TEMPLATE_ID='Chr_13_17119_2-188p06'&SPECIES_CODE='HOMOSAPIENS'&TRACE_END='FORWARD'&dopt=trace&size=2&dispmax=5&seeas=Show	NA17119	SC	Chr_13_17119	60721		2003-06-10		Chr_13_17119_2-188	p06	SNP
		Chr_13_17119_2-308n22		R	Chr_13_17119_2-308n22.q1k	Bradyrhizobium	467	0	http://lgt.igs.umaryland.edu/clones/Chr_13_17119_2-308n22_R.html	http://www.ncbi.nlm.nih.gov/Traces/trace.cgi?&cmd=retrieve&val=TEMPLATE_ID='Chr_13_17119_2-308n22'&SPECIES_CODE='HOMOSAPIENS'&TRACE_END='REVERSE'&dopt=trace&size=2&dispmax=5&seeas=Show	NA17119	SC	Chr_13_17119	60721		2003-06-14		Chr_13_17119_2-308	n22	SNP
		Chr_13_17119_2-308n22		F	Chr_13_17119_2-308n22.p1k	Human	882	0	http://lgt.igs.umaryland.edu/clones/Chr_13_17119_2-308n22_F.html	http://www.ncbi.nlm.nih.gov/Traces/trace.cgi?&cmd=retrieve&val=TEMPLATE_ID='Chr_13_17119_2-308n22'&SPECIES_CODE='HOMOSAPIENS'&TRACE_END='FORWARD'&dopt=trace&size=2&dispmax=5&seeas=Show	NA17119	SC	Chr_13_17119	60721		2003-06-14		Chr_13_17119_2-308	n22	SNP
		Chr_13_17119_2-309g16		F	Chr_13_17119_2-309g16.p1k	Bradyrhizobium	541	0	http://lgt.igs.umaryland.edu/clones/Chr_13_17119_2-309g16_F.html	http://www.ncbi.nlm.nih.gov/Traces/trace.cgi?&cmd=retrieve&val=TEMPLATE_ID='Chr_13_17119_2-309g16'&SPECIES_CODE='HOMOSAPIENS'&TRACE_END='FORWARD'&dopt=trace&size=2&dispmax=5&seeas=Show	NA17119	SC	Chr_13_17119	60721		2003-06-15		Chr_13_17119_2-309	g16	SNP
		Chr_13_17119_2-309g16		R	Chr_13_17119_2-309g16.q1k	Colobus,Chlorocebus,Macaca,Pongo,Papio,Pan,Human,Gorilla,Nomascus	559	0	http://lgt.igs.umaryland.edu/clones/Chr_13_17119_2-309g16_R.html	http://www.ncbi.nlm.nih.gov/Traces/trace.cgi?&cmd=retrieve&val=TEMPLATE_ID='Chr_13_17119_2-309g16'&SPECIES_CODE='HOMOSAPIENS'&TRACE_END='REVERSE'&dopt=trace&size=2&dispmax=5&seeas=Show	NA17119	SC	Chr_13_17119	60721		2003-06-14		Chr_13_17119_2-309	g16	SNP
		Chr_13_17119_2-341p23		F	Chr_13_17119_2-341p23.p1k	Bradyrhizobium	613	0	http://lgt.igs.umaryland.edu/clones/Chr_13_17119_2-341p23_F.html	http://www.ncbi.nlm.nih.gov/Traces/trace.cgi?&cmd=retrieve&val=TEMPLATE_ID='Chr_13_17119_2-341p23'&SPECIES_CODE='HOMOSAPIENS'&TRACE_END='FORWARD'&dopt=trace&size=2&dispmax=5&seeas=Show	NA17119	SC	Chr_13_17119	60721		2003-06-18		Chr_13_17119_2-341	p23	SNP
		Chr_13_17119_2-341p23		R	Chr_13_17119_2-341p23.q1k	Pongo,Pan,Human	849	0	http://lgt.igs.umaryland.edu/clones/Chr_13_17119_2-341p23_R.html	http://www.ncbi.nlm.nih.gov/Traces/trace.cgi?&cmd=retrieve&val=TEMPLATE_ID='Chr_13_17119_2-341p23'&SPECIES_CODE='HOMOSAPIENS'&TRACE_END='REVERSE'&dopt=trace&size=2&dispmax=5&seeas=Show	NA17119	SC	Chr_13_17119	60721		2003-06-16		Chr_13_17119_2-341	p23	SNP
		Chr_13_17119_2-354h15		F	Chr_13_17119_2-354h15.p1k	Bradyrhizobium	886	0	http://lgt.igs.umaryland.edu/clones/Chr_13_17119_2-354h15_F.html	http://www.ncbi.nlm.nih.gov/Traces/trace.cgi?&cmd=retrieve&val=TEMPLATE_ID='Chr_13_17119_2-354h15'&SPECIES_CODE='HOMOSAPIENS'&TRACE_END='FORWARD'&dopt=trace&size=2&dispmax=5&seeas=Show	NA17119	SC	Chr_13_17119	60721		2003-06-16		Chr_13_17119_2-354	h15	SNP
		Chr_13_17119_2-354h15		R	Chr_13_17119_2-354h15.q1k	Chlorocebus,Human	720	0	http://lgt.igs.umaryland.edu/clones/Chr_13_17119_2-354h15_R.html	http://www.ncbi.nlm.nih.gov/Traces/trace.cgi?&cmd=retrieve&val=TEMPLATE_ID='Chr_13_17119_2-354h15'&SPECIES_CODE='HOMOSAPIENS'&TRACE_END='REVERSE'&dopt=trace&size=2&dispmax=5&seeas=Show	NA17119	SC	Chr_13_17119	60721		2003-06-16		Chr_13_17119_2-354	h15	SNP
		Chr_13_17119_2-356n02		R	Chr_13_17119_2-356n02.q1k	Bradyrhizobium	550	0	http://lgt.igs.umaryland.edu/clones/Chr_13_17119_2-356n02_R.html	http://www.ncbi.nlm.nih.gov/Traces/trace.cgi?&cmd=retrieve&val=TEMPLATE_ID='Chr_13_17119_2-356n02'&SPECIES_CODE='HOMOSAPIENS'&TRACE_END='REVERSE'&dopt=trace&size=2&dispmax=5&seeas=Show	NA17119	SC	Chr_13_17119	60721		2003-06-15		Chr_13_17119_2-356	n02	SNP
		Chr_13_17119_2-356n02		F	Chr_13_17119_2-356n02.p1k	Human	517	0	http://lgt.igs.umaryland.edu/clones/Chr_13_17119_2-356n02_F.html	http://www.ncbi.nlm.nih.gov/Traces/trace.cgi?&cmd=retrieve&val=TEMPLATE_ID='Chr_13_17119_2-356n02'&SPECIES_CODE='HOMOSAPIENS'&TRACE_END='FORWARD'&dopt=trace&size=2&dispmax=5&seeas=Show	NA17119	SC	Chr_13_17119	60721		2003-06-15		Chr_13_17119_2-356	n02	SNP
		Chr_13_17119_2-358b02		F	Chr_13_17119_2-358b02.p1k	Bradyrhizobium	387	0	http://lgt.igs.umaryland.edu/clones/Chr_13_17119_2-358b02_F.html	http://www.ncbi.nlm.nih.gov/Traces/trace.cgi?&cmd=retrieve&val=TEMPLATE_ID='Chr_13_17119_2-358b02'&SPECIES_CODE='HOMOSAPIENS'&TRACE_END='FORWARD'&dopt=trace&size=2&dispmax=5&seeas=Show	NA17119	SC	Chr_13_17119	60721		2003-06-15		Chr_13_17119_2-358	b02	SNP
		Chr_13_17119_2-358b02		R	Chr_13_17119_2-358b02.q1k	Human	686	0	http://lgt.igs.umaryland.edu/clones/Chr_13_17119_2-358b02_R.html	http://www.ncbi.nlm.nih.gov/Traces/trace.cgi?&cmd=retrieve&val=TEMPLATE_ID='Chr_13_17119_2-358b02'&SPECIES_CODE='HOMOSAPIENS'&TRACE_END='REVERSE'&dopt=trace&size=2&dispmax=5&seeas=Show	NA17119	SC	Chr_13_17119	60721		2003-06-15		Chr_13_17119_2-358	b02	SNP
		Chr_13_17119_2-458f23		R	Chr_13_17119_2-458f23.q1k	Bradyrhizobium	923	0	http://lgt.igs.umaryland.edu/clones/Chr_13_17119_2-458f23_R.html	http://www.ncbi.nlm.nih.gov/Traces/trace.cgi?&cmd=retrieve&val=TEMPLATE_ID='Chr_13_17119_2-458f23'&SPECIES_CODE='HOMOSAPIENS'&TRACE_END='REVERSE'&dopt=trace&size=2&dispmax=5&seeas=Show	NA17119	SC	Chr_13_17119	60721		2003-06-21		Chr_13_17119_2-458	f23	SNP
		Chr_13_17119_2-458f23		F	Chr_13_17119_2-458f23.p1k	Human	712	0	http://lgt.igs.umaryland.edu/clones/Chr_13_17119_2-458f23_F.html	http://www.ncbi.nlm.nih.gov/Traces/trace.cgi?&cmd=retrieve&val=TEMPLATE_ID='Chr_13_17119_2-458f23'&SPECIES_CODE='HOMOSAPIENS'&TRACE_END='FORWARD'&dopt=trace&size=2&dispmax=5&seeas=Show	NA17119	SC	Chr_13_17119	60721		2003-06-23		Chr_13_17119_2-458	f23	SNP
		XSNP49605-338d19		F	XSNP49605-338d19.p1k	Bradyrhizobium	402	0	http://lgt.igs.umaryland.edu/clones/XSNP49605-338d19_F.html	http://www.ncbi.nlm.nih.gov/Traces/trace.cgi?&cmd=retrieve&val=TEMPLATE_ID='XSNP49605-338d19'&SPECIES_CODE='HOMOSAPIENS'&TRACE_END='FORWARD'&dopt=trace&size=2&dispmax=5&seeas=Show	NA07340	SC	Chr_X_7340	49605		2002-07-18		XSNP49605-338	d19	SNP
		XSNP49605-338d19		R	XSNP49605-338d19.q1k	Human	667	0	http://lgt.igs.umaryland.edu/clones/XSNP49605-338d19_R.html	http://www.ncbi.nlm.nih.gov/Traces/trace.cgi?&cmd=retrieve&val=TEMPLATE_ID='XSNP49605-338d19'&SPECIES_CODE='HOMOSAPIENS'&TRACE_END='REVERSE'&dopt=trace&size=2&dispmax=5&seeas=Show	NA07340	SC	Chr_X_7340	49605		2002-07-19		XSNP49605-338	d19	SNP
		Chr_20-47841321d04		R	Chr_20-47841321d04.q1k	Bradyrhizobium	599	0	http://lgt.igs.umaryland.edu/clones/Chr_20-47841321d04_R.html	http://www.ncbi.nlm.nih.gov/Traces/trace.cgi?&cmd=retrieve&val=TEMPLATE_ID='Chr_20-47841321d04'&SPECIES_CODE='HOMOSAPIENS'&TRACE_END='REVERSE'&dopt=trace&size=2&dispmax=5&seeas=Show	NA11321	SC		47841		2002-05-13		Chr_20-47841321	d04	SNP
		Chr_20-47841321d04		F	Chr_20-47841321d04.p1k	Pan,Human	654	0	http://lgt.igs.umaryland.edu/clones/Chr_20-47841321d04_F.html	http://www.ncbi.nlm.nih.gov/Traces/trace.cgi?&cmd=retrieve&val=TEMPLATE_ID='Chr_20-47841321d04'&SPECIES_CODE='HOMOSAPIENS'&TRACE_END='FORWARD'&dopt=trace&size=2&dispmax=5&seeas=Show	NA11321	SC		47841		2002-05-14		Chr_20-47841321	d04	SNP
	Bordetella
		168825_ABC8_4_1_000041131200_E6	168825_ABC8_4_1_000041131200_E6	R	67888158	Bordetella	319	1e-170	http://lgt.igs.umaryland.edu/clones/168825_ABC8_4_1_000041131200_E6_R.html	http://www.ncbi.nlm.nih.gov/Traces/trace.cgi?&cmd=retrieve&val=TEMPLATE_ID='168825_ABC8_4_1_000041131200_E6'&SPECIES_CODE='HOMOSAPIENS'&TRACE_END='REVERSE'&dopt=trace&size=2&dispmax=5&seeas=Show	NA18507	ABC	Human_NA18507	ABC8_4_1		2006-01-14	AA	45697700	e6	WGA
		168825_ABC8_4_1_000041131200_E6	168825_ABC8_4_1_000041131200_E6	F	67855627	Human	177	5e-93	http://lgt.igs.umaryland.edu/clones/168825_ABC8_4_1_000041131200_E6_F.html	http://www.ncbi.nlm.nih.gov/Traces/trace.cgi?&cmd=retrieve&val=TEMPLATE_ID='168825_ABC8_4_1_000041131200_E6'&SPECIES_CODE='HOMOSAPIENS'&TRACE_END='FORWARD'&dopt=trace&size=2&dispmax=5&seeas=Show	NA18507	ABC	Human_NA18507	ABC8_4_1		2006-01-14	ZT	45697800	e6	WGA
	Bordetella,Achromobacter
		S9A_2-731e04		R	S9A_2-731e04.q1k	Bordetella,Achromobacter	689	0	http://lgt.igs.umaryland.edu/clones/S9A_2-731e04_R.html	http://www.ncbi.nlm.nih.gov/Traces/trace.cgi?&cmd=retrieve&val=TEMPLATE_ID='S9A_2-731e04'&SPECIES_CODE='HOMOSAPIENS'&TRACE_END='REVERSE'&dopt=trace&size=2&dispmax=5&seeas=Show	NA11321	SC	Chr_9-12_11321_2	63683		2003-08-15		S9A_2-731	e04	SNP
		S9A_2-731e04		F	S9A_2-731e04.p1k	Human	1113	0	http://lgt.igs.umaryland.edu/clones/S9A_2-731e04_F.html	http://www.ncbi.nlm.nih.gov/Traces/trace.cgi?&cmd=retrieve&val=TEMPLATE_ID='S9A_2-731e04'&SPECIES_CODE='HOMOSAPIENS'&TRACE_END='FORWARD'&dopt=trace&size=2&dispmax=5&seeas=Show	NA11321	SC	Chr_9-12_11321_2	63683		2003-08-15		S9A_2-731	e04	SNP
	Burkholderia
		S1A_2-316j19		R	S1A_2-316j19.q1k	Burkholderia	233	1e-47	http://lgt.igs.umaryland.edu/clones/S1A_2-316j19_R.html	http://www.ncbi.nlm.nih.gov/Traces/trace.cgi?&cmd=retrieve&val=TEMPLATE_ID='S1A_2-316j19'&SPECIES_CODE='HOMOSAPIENS'&TRACE_END='REVERSE'&dopt=trace&size=2&dispmax=5&seeas=Show	NA11321	SC	Chr_1_11321	68481		2003-11-29		S1A_2-316	j19	SNP
		S1A_2-316j19		F	S1A_2-316j19.p1k	Human	771	0	http://lgt.igs.umaryland.edu/clones/S1A_2-316j19_F.html	http://www.ncbi.nlm.nih.gov/Traces/trace.cgi?&cmd=retrieve&val=TEMPLATE_ID='S1A_2-316j19'&SPECIES_CODE='HOMOSAPIENS'&TRACE_END='FORWARD'&dopt=trace&size=2&dispmax=5&seeas=Show	NA11321	SC	Chr_1_11321	68481		2003-11-29		S1A_2-316	j19	SNP
		S9A_2-339j08		R	S9A_2-339j08.q1k	Burkholderia	338	2e-62	http://lgt.igs.umaryland.edu/clones/S9A_2-339j08_R.html	http://www.ncbi.nlm.nih.gov/Traces/trace.cgi?&cmd=retrieve&val=TEMPLATE_ID='S9A_2-339j08'&SPECIES_CODE='HOMOSAPIENS'&TRACE_END='REVERSE'&dopt=trace&size=2&dispmax=5&seeas=Show	NA11321	SC	Chr_9-12_11321_2	63683		2003-07-26		S9A_2-339	j08	SNP
		S9A_2-339j08		F	S9A_2-339j08.p1k	Pan,Human,Gorilla	823	0	http://lgt.igs.umaryland.edu/clones/S9A_2-339j08_F.html	http://www.ncbi.nlm.nih.gov/Traces/trace.cgi?&cmd=retrieve&val=TEMPLATE_ID='S9A_2-339j08'&SPECIES_CODE='HOMOSAPIENS'&TRACE_END='FORWARD'&dopt=trace&size=2&dispmax=5&seeas=Show	NA11321	SC	Chr_9-12_11321_2	63683		2003-07-26		S9A_2-339	j08	SNP
	Burkholderia,Bordetella,Cupriavidus,Acidovorax,Xanthomonas,Herminiimonas,Parvibaculum,Pseudomonas,Achromobacter,Alicycliphilus
		S9A_2-1068c03		F	S9A_2-1068c03.p1k	Burkholderia,Bordetella,Cupriavidus,Acidovorax,Xanthomonas,Herminiimonas,Parvibaculum,Pseudomonas,Achromobacter,Alicycliphilus	825	0	http://lgt.igs.umaryland.edu/clones/S9A_2-1068c03_F.html	http://www.ncbi.nlm.nih.gov/Traces/trace.cgi?&cmd=retrieve&val=TEMPLATE_ID='S9A_2-1068c03'&SPECIES_CODE='HOMOSAPIENS'&TRACE_END='FORWARD'&dopt=trace&size=2&dispmax=5&seeas=Show	NA11321	SC	Chr_9-12_11321_2	63683		2003-08-01		S9A_2-1068	c03	SNP
		S9A_2-1068c03		R	S9A_2-1068c03.q1k	Human	782	0	http://lgt.igs.umaryland.edu/clones/S9A_2-1068c03_R.html	http://www.ncbi.nlm.nih.gov/Traces/trace.cgi?&cmd=retrieve&val=TEMPLATE_ID='S9A_2-1068c03'&SPECIES_CODE='HOMOSAPIENS'&TRACE_END='REVERSE'&dopt=trace&size=2&dispmax=5&seeas=Show	NA11321	SC	Chr_9-12_11321_2	63683		2003-08-01		S9A_2-1068	c03	SNP
	Clostridium
		S213P600044G11		F	S213P600044FG11.T0	Clostridium	338	1e-170	http://lgt.igs.umaryland.edu/clones/S213P600044G11_F.html	http://www.ncbi.nlm.nih.gov/Traces/trace.cgi?&cmd=retrieve&val=TEMPLATE_ID='S213P600044G11'&SPECIES_CODE='HOMOSAPIENS'&TRACE_END='FORWARD'&dopt=trace&size=2&dispmax=5&seeas=Show		WIBR	S213	S213P1			LZ	S213P600044	g11	WGS
		S213P600044G11		R	S213P600044RG11.T0	Human	292	4e-140	http://lgt.igs.umaryland.edu/clones/S213P600044G11_R.html	http://www.ncbi.nlm.nih.gov/Traces/trace.cgi?&cmd=retrieve&val=TEMPLATE_ID='S213P600044G11'&SPECIES_CODE='HOMOSAPIENS'&TRACE_END='REVERSE'&dopt=trace&size=2&dispmax=5&seeas=Show		WIBR	S213	S213P1			LZ	S213P600044	g11	WGS
		S213P605059C6		F	S213P605059FC6.T0	Clostridium	188	2e-80	http://lgt.igs.umaryland.edu/clones/S213P605059C6_F.html	http://www.ncbi.nlm.nih.gov/Traces/trace.cgi?&cmd=retrieve&val=TEMPLATE_ID='S213P605059C6'&SPECIES_CODE='HOMOSAPIENS'&TRACE_END='FORWARD'&dopt=trace&size=2&dispmax=5&seeas=Show		WIBR	S213	S213P1			NZ	S213P605059	c6	WGS
		S213P605059C6		R	S213P605059RC6.T0	Human	160	8e-83	http://lgt.igs.umaryland.edu/clones/S213P605059C6_R.html	http://www.ncbi.nlm.nih.gov/Traces/trace.cgi?&cmd=retrieve&val=TEMPLATE_ID='S213P605059C6'&SPECIES_CODE='HOMOSAPIENS'&TRACE_END='REVERSE'&dopt=trace&size=2&dispmax=5&seeas=Show		WIBR	S213	S213P1			NZ	S213P605059	c6	WGS
	Comamonas
		HDSJP0744	RP11-497L23	R	HDSJP1E0744A	Comamonas	323	6e-142	http://lgt.igs.umaryland.edu/clones/HDSJP0744_R.html	http://www.ncbi.nlm.nih.gov/Traces/trace.cgi?&cmd=retrieve&val=TEMPLATE_ID='HDSJP0744'&SPECIES_CODE='HOMOSAPIENS'&TRACE_END='REVERSE'&dopt=trace&size=2&dispmax=5&seeas=Show		BCM	HDSJ		305920	2002-01-17	okl	HDSJP1E0700		Clone
		HDSJP0744	RP11-497L23	F	HDSJP1D0744A	Human	706	0	http://lgt.igs.umaryland.edu/clones/HDSJP0744_F.html	http://www.ncbi.nlm.nih.gov/Traces/trace.cgi?&cmd=retrieve&val=TEMPLATE_ID='HDSJP0744'&SPECIES_CODE='HOMOSAPIENS'&TRACE_END='FORWARD'&dopt=trace&size=2&dispmax=5&seeas=Show		BCM	HDSJ		305920	2002-01-17	okl	HDSJP1D0700		Clone
	Comamonas,Delftia,Acidovorax
		H_HD-0031G13	ABC18-31G13	R	H_HD-0031G13.g1	Comamonas,Delftia,Acidovorax	371	8e-166	http://lgt.igs.umaryland.edu/clones/H_HD-0031G13_R.html	http://www.ncbi.nlm.nih.gov/Traces/trace.cgi?&cmd=retrieve&val=TEMPLATE_ID='H_HD-0031G13'&SPECIES_CODE='HOMOSAPIENS'&TRACE_END='REVERSE'&dopt=trace&size=2&dispmax=5&seeas=Show	NA10847	WUGSC	H_HD-08-02-26	2181626703	0j008J	2008-02-26	841	2h07DR	g13	CloneEnd
		H_HD-0031G13	ABC18-31G13	F	H_HD-0031G13.b1	Human	599	0	http://lgt.igs.umaryland.edu/clones/H_HD-0031G13_F.html	http://www.ncbi.nlm.nih.gov/Traces/trace.cgi?&cmd=retrieve&val=TEMPLATE_ID='H_HD-0031G13'&SPECIES_CODE='HOMOSAPIENS'&TRACE_END='FORWARD'&dopt=trace&size=2&dispmax=5&seeas=Show	NA10847	WUGSC	H_HD-08-02-26	2181626703	0j005Y	2008-02-26	829	2h07DR	g13	CloneEnd
	Comamonas,Delftia,Acidovorax,Alicycliphilus
		166320_ABC7_000000478222_I16	166320_ABC7_000000478222_I16	R	61808699	Comamonas,Delftia,Acidovorax,Alicycliphilus	584	0	http://lgt.igs.umaryland.edu/clones/166320_ABC7_000000478222_I16_R.html	http://www.ncbi.nlm.nih.gov/Traces/trace.cgi?&cmd=retrieve&val=TEMPLATE_ID='166320_ABC7_000000478222_I16'&SPECIES_CODE='HOMOSAPIENS'&TRACE_END='REVERSE'&dopt=trace&size=2&dispmax=5&seeas=Show	NA18517	ABC	Human_NA18517	ABC7		2005-10-05	AG	507022	i16	WGA
		166320_ABC7_000000478222_I16	166320_ABC7_000000478222_I16	F	61820315	Human	694	0	http://lgt.igs.umaryland.edu/clones/166320_ABC7_000000478222_I16_F.html	http://www.ncbi.nlm.nih.gov/Traces/trace.cgi?&cmd=retrieve&val=TEMPLATE_ID='166320_ABC7_000000478222_I16'&SPECIES_CODE='HOMOSAPIENS'&TRACE_END='FORWARD'&dopt=trace&size=2&dispmax=5&seeas=Show	NA18517	ABC	Human_NA18517	ABC7		2005-10-05	AE	505722	i16	WGA
	Corynebacterium
		167098_ABC8_000040867500_K10	167098_ABC8_000040867500_K10	R	64853988	Corynebacterium	679	0	http://lgt.igs.umaryland.edu/clones/167098_ABC8_000040867500_K10_R.html	http://www.ncbi.nlm.nih.gov/Traces/trace.cgi?&cmd=retrieve&val=TEMPLATE_ID='167098_ABC8_000040867500_K10'&SPECIES_CODE='HOMOSAPIENS'&TRACE_END='REVERSE'&dopt=trace&size=2&dispmax=5&seeas=Show	NA18507	ABC	Human_NA18507	ABC8		2005-11-29	ZA	42247900	k10	WGA
		167098_ABC8_000040867500_K10	167098_ABC8_000040867500_K10	F	64872804	Human	338	0	http://lgt.igs.umaryland.edu/clones/167098_ABC8_000040867500_K10_F.html	http://www.ncbi.nlm.nih.gov/Traces/trace.cgi?&cmd=retrieve&val=TEMPLATE_ID='167098_ABC8_000040867500_K10'&SPECIES_CODE='HOMOSAPIENS'&TRACE_END='FORWARD'&dopt=trace&size=2&dispmax=5&seeas=Show	NA18507	ABC	Human_NA18507	ABC8		2005-11-29	ZL	42248000	k10	WGA
	Cupriavidus
		166320_ABC7_000000478322_N14	166320_ABC7_000000478322_N14	R	61820702	Cupriavidus	148	3e-66	http://lgt.igs.umaryland.edu/clones/166320_ABC7_000000478322_N14_R.html	http://www.ncbi.nlm.nih.gov/Traces/trace.cgi?&cmd=retrieve&val=TEMPLATE_ID='166320_ABC7_000000478322_N14'&SPECIES_CODE='HOMOSAPIENS'&TRACE_END='REVERSE'&dopt=trace&size=2&dispmax=5&seeas=Show	NA18517	ABC	Human_NA18517	ABC7		2005-10-05	AF	601022	n14	WGA
		166320_ABC7_000000478322_N14	166320_ABC7_000000478322_N14	F	61802913	Pongo,uncultured,Pan,Human,Gorilla	649	0	http://lgt.igs.umaryland.edu/clones/166320_ABC7_000000478322_N14_F.html	http://www.ncbi.nlm.nih.gov/Traces/trace.cgi?&cmd=retrieve&val=TEMPLATE_ID='166320_ABC7_000000478322_N14'&SPECIES_CODE='HOMOSAPIENS'&TRACE_END='FORWARD'&dopt=trace&size=2&dispmax=5&seeas=Show	NA18517	ABC	Human_NA18517	ABC7		2005-10-05	ZI	601122	n14	WGA
		S9AA_12-145k05		F	S9AA_12-145k05.p1k	Cupriavidus	320	4e-54	http://lgt.igs.umaryland.edu/clones/S9AA_12-145k05_F.html	http://www.ncbi.nlm.nih.gov/Traces/trace.cgi?&cmd=retrieve&val=TEMPLATE_ID='S9AA_12-145k05'&SPECIES_CODE='HOMOSAPIENS'&TRACE_END='FORWARD'&dopt=trace&size=2&dispmax=5&seeas=Show	NA17119	SC	Chr_9-12_17119_2	64651		2003-10-04		S9AA_12-145	k05	SNP
		S9AA_12-145k05		R	S9AA_12-145k05.q1k	Human	968	0	http://lgt.igs.umaryland.edu/clones/S9AA_12-145k05_R.html	http://www.ncbi.nlm.nih.gov/Traces/trace.cgi?&cmd=retrieve&val=TEMPLATE_ID='S9AA_12-145k05'&SPECIES_CODE='HOMOSAPIENS'&TRACE_END='REVERSE'&dopt=trace&size=2&dispmax=5&seeas=Show	NA17119	SC	Chr_9-12_17119_2	64651		2003-10-05		S9AA_12-145	k05	SNP
		S9AA_12-7c12		R	S9AA_12-7c12.q1k	Cupriavidus	402	2e-105	http://lgt.igs.umaryland.edu/clones/S9AA_12-7c12_R.html	http://www.ncbi.nlm.nih.gov/Traces/trace.cgi?&cmd=retrieve&val=TEMPLATE_ID='S9AA_12-7c12'&SPECIES_CODE='HOMOSAPIENS'&TRACE_END='REVERSE'&dopt=trace&size=2&dispmax=5&seeas=Show	NA17119	SC	Chr_9-12_17119_2	64651		2003-10-06		S9AA_12-7	c12	SNP
		S9AA_12-7c12		F	S9AA_12-7c12.p1k	Human	402	0	http://lgt.igs.umaryland.edu/clones/S9AA_12-7c12_F.html	http://www.ncbi.nlm.nih.gov/Traces/trace.cgi?&cmd=retrieve&val=TEMPLATE_ID='S9AA_12-7c12'&SPECIES_CODE='HOMOSAPIENS'&TRACE_END='FORWARD'&dopt=trace&size=2&dispmax=5&seeas=Show	NA17119	SC	Chr_9-12_17119_2	64651		2003-10-04		S9AA_12-7	c12	SNP
	Delftia
		13S07_2-163e09		F	13S07_2-163e09.p1k	Delftia	219	2e-46	http://lgt.igs.umaryland.edu/clones/13S07_2-163e09_F.html	http://www.ncbi.nlm.nih.gov/Traces/trace.cgi?&cmd=retrieve&val=TEMPLATE_ID='13S07_2-163e09'&SPECIES_CODE='HOMOSAPIENS'&TRACE_END='FORWARD'&dopt=trace&size=2&dispmax=5&seeas=Show	NA07340	SC	Chr_13_7340	62356		2003-05-29		13S07_2-163	e09	SNP
		13S07_2-163e09		R	13S07_2-163e09.q1k	Human	821	0	http://lgt.igs.umaryland.edu/clones/13S07_2-163e09_R.html	http://www.ncbi.nlm.nih.gov/Traces/trace.cgi?&cmd=retrieve&val=TEMPLATE_ID='13S07_2-163e09'&SPECIES_CODE='HOMOSAPIENS'&TRACE_END='REVERSE'&dopt=trace&size=2&dispmax=5&seeas=Show	NA07340	SC	Chr_13_7340	62356		2003-05-29		13S07_2-163	e09	SNP
		166081_ABC8_000043018000_H6	166081_ABC8_000043018000_H6	R	61616324	Delftia	332	2e-171	http://lgt.igs.umaryland.edu/clones/166081_ABC8_000043018000_H6_R.html	http://www.ncbi.nlm.nih.gov/Traces/trace.cgi?&cmd=retrieve&val=TEMPLATE_ID='166081_ABC8_000043018000_H6'&SPECIES_CODE='HOMOSAPIENS'&TRACE_END='REVERSE'&dopt=trace&size=2&dispmax=5&seeas=Show	NA18507	ABC	Human_NA18507	ABC8		2005-10-02	ZA	42659900	h6	WGA
		166081_ABC8_000043018000_H6	166081_ABC8_000043018000_H6	F	61582314	Human	779	0	http://lgt.igs.umaryland.edu/clones/166081_ABC8_000043018000_H6_F.html	http://www.ncbi.nlm.nih.gov/Traces/trace.cgi?&cmd=retrieve&val=TEMPLATE_ID='166081_ABC8_000043018000_H6'&SPECIES_CODE='HOMOSAPIENS'&TRACE_END='FORWARD'&dopt=trace&size=2&dispmax=5&seeas=Show	NA18507	ABC	Human_NA18507	ABC8		2005-10-02	ZT	42660100	h6	WGA
		166377_ABC7_000000614822_K7	166377_ABC7_000000614822_K7	R	62021560	Delftia	278	9e-125	http://lgt.igs.umaryland.edu/clones/166377_ABC7_000000614822_K7_R.html	http://www.ncbi.nlm.nih.gov/Traces/trace.cgi?&cmd=retrieve&val=TEMPLATE_ID='166377_ABC7_000000614822_K7'&SPECIES_CODE='HOMOSAPIENS'&TRACE_END='REVERSE'&dopt=trace&size=2&dispmax=5&seeas=Show	NA18517	ABC	Human_NA18517	ABC7		2005-10-09	ZV	535922	k7	WGA
		166377_ABC7_000000614822_K7	166377_ABC7_000000614822_K7	F	62002384	Pongo,Human	859	0	http://lgt.igs.umaryland.edu/clones/166377_ABC7_000000614822_K7_F.html	http://www.ncbi.nlm.nih.gov/Traces/trace.cgi?&cmd=retrieve&val=TEMPLATE_ID='166377_ABC7_000000614822_K7'&SPECIES_CODE='HOMOSAPIENS'&TRACE_END='FORWARD'&dopt=trace&size=2&dispmax=5&seeas=Show	NA18517	ABC	Human_NA18517	ABC7		2005-10-09	ZN	536022	k7	WGA
		171515_ABC9_3_5_000043957600_H4	171515_ABC9_3_5_000043957600_H4	F	73554576	Delftia	381	7e-110	http://lgt.igs.umaryland.edu/clones/171515_ABC9_3_5_000043957600_H4_F.html	http://www.ncbi.nlm.nih.gov/Traces/trace.cgi?&cmd=retrieve&val=TEMPLATE_ID='171515_ABC9_3_5_000043957600_H4'&SPECIES_CODE='HOMOSAPIENS'&TRACE_END='FORWARD'&dopt=trace&size=2&dispmax=5&seeas=Show	NA18956	ABC	Human_NA18956	ABC9_3_5		2006-03-13	ZI	46223600	h4	WGA
		171515_ABC9_3_5_000043957600_H4	171515_ABC9_3_5_000043957600_H4	R	73547280	Pan,Human	397	0	http://lgt.igs.umaryland.edu/clones/171515_ABC9_3_5_000043957600_H4_R.html	http://www.ncbi.nlm.nih.gov/Traces/trace.cgi?&cmd=retrieve&val=TEMPLATE_ID='171515_ABC9_3_5_000043957600_H4'&SPECIES_CODE='HOMOSAPIENS'&TRACE_END='REVERSE'&dopt=trace&size=2&dispmax=5&seeas=Show	NA18956	ABC	Human_NA18956	ABC9_3_5		2006-03-12	AH	45269600	h4	WGA
		HDZNP0502	RP11-742C10	R	HDZNP2E0502A	Delftia	317	2e-102	http://lgt.igs.umaryland.edu/clones/HDZNP0502_R.html	http://www.ncbi.nlm.nih.gov/Traces/trace.cgi?&cmd=retrieve&val=TEMPLATE_ID='HDZNP0502'&SPECIES_CODE='HOMOSAPIENS'&TRACE_END='REVERSE'&dopt=trace&size=2&dispmax=5&seeas=Show		BCM	HDZN		372976	2002-04-02	gre	HDZNP2E0500
		HDZNP0502	RP11-742C10	F	HDZNP2D0502A	Human	569	0	http://lgt.igs.umaryland.edu/clones/HDZNP0502_F.html	http://www.ncbi.nlm.nih.gov/Traces/trace.cgi?&cmd=retrieve&val=TEMPLATE_ID='HDZNP0502'&SPECIES_CODE='HOMOSAPIENS'&TRACE_END='FORWARD'&dopt=trace&size=2&dispmax=5&seeas=Show		BCM	HDZN		372976	2002-04-02	gre	HDZNP2D0500
		HEFFP1914	RP11-644C3	R	37567954	Delftia	328	7e-114	http://lgt.igs.umaryland.edu/clones/HEFFP1914_R.html	http://www.ncbi.nlm.nih.gov/Traces/trace.cgi?&cmd=retrieve&val=TEMPLATE_ID='HEFFP1914'&SPECIES_CODE='HOMOSAPIENS'&TRACE_END='REVERSE'&dopt=trace&size=2&dispmax=5&seeas=Show		BCM	HEFF	HEFFP	515254	2002-09-28	jam	HEFFP2E1900
		HEFFP1914	RP11-644C3	F	37567897	Human	410	0	http://lgt.igs.umaryland.edu/clones/HEFFP1914_F.html	http://www.ncbi.nlm.nih.gov/Traces/trace.cgi?&cmd=retrieve&val=TEMPLATE_ID='HEFFP1914'&SPECIES_CODE='HOMOSAPIENS'&TRACE_END='FORWARD'&dopt=trace&size=2&dispmax=5&seeas=Show		BCM	HEFF	HEFFP	515254	2002-09-28	jam	HEFFP2D1900
		HEIRP1468	RP11-646E20	F	33704753	Delftia	366	1e-158	http://lgt.igs.umaryland.edu/clones/HEIRP1468_F.html	http://www.ncbi.nlm.nih.gov/Traces/trace.cgi?&cmd=retrieve&val=TEMPLATE_ID='HEIRP1468'&SPECIES_CODE='HOMOSAPIENS'&TRACE_END='FORWARD'&dopt=trace&size=2&dispmax=5&seeas=Show		BCM	HEIR	HEIRP	464944	2002-07-25	tld	HEIRP1D1400
		HEIRP1468	RP11-646E20	R	33704724	Human	489	0	http://lgt.igs.umaryland.edu/clones/HEIRP1468_R.html	http://www.ncbi.nlm.nih.gov/Traces/trace.cgi?&cmd=retrieve&val=TEMPLATE_ID='HEIRP1468'&SPECIES_CODE='HOMOSAPIENS'&TRACE_END='REVERSE'&dopt=trace&size=2&dispmax=5&seeas=Show		BCM	HEIR	HEIRP	464944	2002-07-25	tld	HEIRP1E1400
	Delftia,Acidovorax,Verminephrobacter,Alicycliphilus
		172343_ABC9_3_5_000043999800_K14	172343_ABC9_3_5_000043999800_K14	F	74741339	Delftia,Acidovorax,Verminephrobacter,Alicycliphilus	688	0	http://lgt.igs.umaryland.edu/clones/172343_ABC9_3_5_000043999800_K14_F.html	http://www.ncbi.nlm.nih.gov/Traces/trace.cgi?&cmd=retrieve&val=TEMPLATE_ID='172343_ABC9_3_5_000043999800_K14'&SPECIES_CODE='HOMOSAPIENS'&TRACE_END='FORWARD'&dopt=trace&size=2&dispmax=5&seeas=Show	NA18956	ABC	Human_NA18956	ABC9_3_5		2006-03-22	AB	45357100	k14	WGA
		172343_ABC9_3_5_000043999800_K14	172343_ABC9_3_5_000043999800_K14	R	74800763	Human	665	0	http://lgt.igs.umaryland.edu/clones/172343_ABC9_3_5_000043999800_K14_R.html	http://www.ncbi.nlm.nih.gov/Traces/trace.cgi?&cmd=retrieve&val=TEMPLATE_ID='172343_ABC9_3_5_000043999800_K14'&SPECIES_CODE='HOMOSAPIENS'&TRACE_END='REVERSE'&dopt=trace&size=2&dispmax=5&seeas=Show	NA18956	ABC	Human_NA18956	ABC9_3_5		2006-03-23	ZK	45357000	k14	WGA
	Edwardsiella
		167000_ABC8_000002130340_K21	167000_ABC8_000002130340_K21	F	64196417	Edwardsiella	175	2e-51	http://lgt.igs.umaryland.edu/clones/167000_ABC8_000002130340_K21_F.html	http://www.ncbi.nlm.nih.gov/Traces/trace.cgi?&cmd=retrieve&val=TEMPLATE_ID='167000_ABC8_000002130340_K21'&SPECIES_CODE='HOMOSAPIENS'&TRACE_END='FORWARD'&dopt=trace&size=2&dispmax=5&seeas=Show	NA18507	ABC	Human_NA18507	ABC8		2005-11-19	ZL	813740	k21	WGA
		167000_ABC8_000002130340_K21	167000_ABC8_000002130340_K21	R	64148384	Human	486	0	http://lgt.igs.umaryland.edu/clones/167000_ABC8_000002130340_K21_R.html	http://www.ncbi.nlm.nih.gov/Traces/trace.cgi?&cmd=retrieve&val=TEMPLATE_ID='167000_ABC8_000002130340_K21'&SPECIES_CODE='HOMOSAPIENS'&TRACE_END='REVERSE'&dopt=trace&size=2&dispmax=5&seeas=Show	NA18507	ABC	Human_NA18507	ABC8		2005-11-19	ZW	813440	k21	WGA
	Enterobacter
		172343_ABC9_3_5_000045366200_P7	172343_ABC9_3_5_000045366200_P7	R	74946993	Enterobacter	373	0	http://lgt.igs.umaryland.edu/clones/172343_ABC9_3_5_000045366200_P7_R.html	http://www.ncbi.nlm.nih.gov/Traces/trace.cgi?&cmd=retrieve&val=TEMPLATE_ID='172343_ABC9_3_5_000045366200_P7'&SPECIES_CODE='HOMOSAPIENS'&TRACE_END='REVERSE'&dopt=trace&size=2&dispmax=5&seeas=Show	NA18956	ABC	Human_NA18956	ABC9_3_5		2006-03-23	AF	45385600	p7	WGA
		172343_ABC9_3_5_000045366200_P7	172343_ABC9_3_5_000045366200_P7	F	74942001	Human	455	0	http://lgt.igs.umaryland.edu/clones/172343_ABC9_3_5_000045366200_P7_F.html	http://www.ncbi.nlm.nih.gov/Traces/trace.cgi?&cmd=retrieve&val=TEMPLATE_ID='172343_ABC9_3_5_000045366200_P7'&SPECIES_CODE='HOMOSAPIENS'&TRACE_END='FORWARD'&dopt=trace&size=2&dispmax=5&seeas=Show	NA18956	ABC	Human_NA18956	ABC9_3_5		2006-03-24	ZB	45385700	p7	WGA
	Exiguobacterium
		Chr_13_17119_2-217b10		F	Chr_13_17119_2-217b10.p1k	Exiguobacterium	746	0	http://lgt.igs.umaryland.edu/clones/Chr_13_17119_2-217b10_F.html	http://www.ncbi.nlm.nih.gov/Traces/trace.cgi?&cmd=retrieve&val=TEMPLATE_ID='Chr_13_17119_2-217b10'&SPECIES_CODE='HOMOSAPIENS'&TRACE_END='FORWARD'&dopt=trace&size=2&dispmax=5&seeas=Show	NA17119	SC	Chr_13_17119	60721		2003-06-10		Chr_13_17119_2-217	b10	SNP
		Chr_13_17119_2-217b10		R	Chr_13_17119_2-217b10.q1k	Human	228	2e-108	http://lgt.igs.umaryland.edu/clones/Chr_13_17119_2-217b10_R.html	http://www.ncbi.nlm.nih.gov/Traces/trace.cgi?&cmd=retrieve&val=TEMPLATE_ID='Chr_13_17119_2-217b10'&SPECIES_CODE='HOMOSAPIENS'&TRACE_END='REVERSE'&dopt=trace&size=2&dispmax=5&seeas=Show	NA17119	SC	Chr_13_17119	60721		2003-06-10		Chr_13_17119_2-217	b10	SNP
	Geobacillus
		1061018239998		F	1099405355385	Geobacillus	654	0	http://lgt.igs.umaryland.edu/clones/1061018239998_F.html	http://www.ncbi.nlm.nih.gov/Traces/trace.cgi?&cmd=retrieve&val=TEMPLATE_ID='1061018239998'&SPECIES_CODE='HOMOSAPIENS'&TRACE_END='FORWARD'&dopt=trace&size=2&dispmax=5&seeas=Show		JCVI	Genomic-Sequencing-Diploid-Human-Reference-Genome	Genomic-Sequencing-Diploid-Human-Reference-Genome_HuRef-F-11-40Kb	1064039671004	2005-10-14		F038131	h7	WGA
		1061018239998		R	1099341144312	Human	612	0	http://lgt.igs.umaryland.edu/clones/1061018239998_R.html	http://www.ncbi.nlm.nih.gov/Traces/trace.cgi?&cmd=retrieve&val=TEMPLATE_ID='1061018239998'&SPECIES_CODE='HOMOSAPIENS'&TRACE_END='REVERSE'&dopt=trace&size=2&dispmax=5&seeas=Show		JCVI	Genomic-Sequencing-Diploid-Human-Reference-Genome	Genomic-Sequencing-Diploid-Human-Reference-Genome_HuRef-F-11-40Kb	1064039649664	2005-10-14		R025681	h7	WGA
	Gordonia
		167098_ABC8_000041049200_H15	167098_ABC8_000041049200_H15	R	66309961	Gordonia	432	0	http://lgt.igs.umaryland.edu/clones/167098_ABC8_000041049200_H15_R.html	http://www.ncbi.nlm.nih.gov/Traces/trace.cgi?&cmd=retrieve&val=TEMPLATE_ID='167098_ABC8_000041049200_H15'&SPECIES_CODE='HOMOSAPIENS'&TRACE_END='REVERSE'&dopt=trace&size=2&dispmax=5&seeas=Show	NA18507	ABC	Human_NA18507	ABC8		2005-12-20	ZI	45577100	h15	WGA
		167098_ABC8_000041049200_H15	167098_ABC8_000041049200_H15	F	66316382	Colobus,Macaca,Pongo,Papio,Pan,Human,Gorilla,Nomascus	634	0	http://lgt.igs.umaryland.edu/clones/167098_ABC8_000041049200_H15_F.html	http://www.ncbi.nlm.nih.gov/Traces/trace.cgi?&cmd=retrieve&val=TEMPLATE_ID='167098_ABC8_000041049200_H15'&SPECIES_CODE='HOMOSAPIENS'&TRACE_END='FORWARD'&dopt=trace&size=2&dispmax=5&seeas=Show	NA18507	ABC	Human_NA18507	ABC8		2005-12-20	AF	45577200	h15	WGA
	Haemophilus
		167098_ABC8_000040877500_I9	167098_ABC8_000040877500_I9	F	64889443	Haemophilus	318	2e-170	http://lgt.igs.umaryland.edu/clones/167098_ABC8_000040877500_I9_F.html	http://www.ncbi.nlm.nih.gov/Traces/trace.cgi?&cmd=retrieve&val=TEMPLATE_ID='167098_ABC8_000040877500_I9'&SPECIES_CODE='HOMOSAPIENS'&TRACE_END='FORWARD'&dopt=trace&size=2&dispmax=5&seeas=Show	NA18507	ABC	Human_NA18507	ABC8		2005-11-30	ZB	42250400	i9	WGA
		167098_ABC8_000040877500_I9	167098_ABC8_000040877500_I9	R	64891459	Pongo,Macaca,Pan,Human	450	0	http://lgt.igs.umaryland.edu/clones/167098_ABC8_000040877500_I9_R.html	http://www.ncbi.nlm.nih.gov/Traces/trace.cgi?&cmd=retrieve&val=TEMPLATE_ID='167098_ABC8_000040877500_I9'&SPECIES_CODE='HOMOSAPIENS'&TRACE_END='REVERSE'&dopt=trace&size=2&dispmax=5&seeas=Show	NA18507	ABC	Human_NA18507	ABC8		2005-11-30	AE	42250300	i9	WGA
		167098_ABC8_000042231000_O13	167098_ABC8_000042231000_O13	F	64910056	Haemophilus	288	1e-159	http://lgt.igs.umaryland.edu/clones/167098_ABC8_000042231000_O13_F.html	http://www.ncbi.nlm.nih.gov/Traces/trace.cgi?&cmd=retrieve&val=TEMPLATE_ID='167098_ABC8_000042231000_O13'&SPECIES_CODE='HOMOSAPIENS'&TRACE_END='FORWARD'&dopt=trace&size=2&dispmax=5&seeas=Show	NA18507	ABC	Human_NA18507	ABC8		2005-11-30	ZU	42251400	o13	WGA
		167098_ABC8_000042231000_O13	167098_ABC8_000042231000_O13	R	64932904	Human	452	0	http://lgt.igs.umaryland.edu/clones/167098_ABC8_000042231000_O13_R.html	http://www.ncbi.nlm.nih.gov/Traces/trace.cgi?&cmd=retrieve&val=TEMPLATE_ID='167098_ABC8_000042231000_O13'&SPECIES_CODE='HOMOSAPIENS'&TRACE_END='REVERSE'&dopt=trace&size=2&dispmax=5&seeas=Show	NA18507	ABC	Human_NA18507	ABC8		2005-11-30	AD	42251300	o13	WGA
	Lactococcus
		166083_ABC8_000042651000_C1	166083_ABC8_000042651000_C1	F	61633700	Lactococcus	617	0	http://lgt.igs.umaryland.edu/clones/166083_ABC8_000042651000_C1_F.html	http://www.ncbi.nlm.nih.gov/Traces/trace.cgi?&cmd=retrieve&val=TEMPLATE_ID='166083_ABC8_000042651000_C1'&SPECIES_CODE='HOMOSAPIENS'&TRACE_END='FORWARD'&dopt=trace&size=2&dispmax=5&seeas=Show	NA18507	ABC	Human_NA18507	ABC8		2005-10-02	ZB	43029100	c1	WGA
		166083_ABC8_000042651000_C1	166083_ABC8_000042651000_C1	R	61600892	Human	381	0	http://lgt.igs.umaryland.edu/clones/166083_ABC8_000042651000_C1_R.html	http://www.ncbi.nlm.nih.gov/Traces/trace.cgi?&cmd=retrieve&val=TEMPLATE_ID='166083_ABC8_000042651000_C1'&SPECIES_CODE='HOMOSAPIENS'&TRACE_END='REVERSE'&dopt=trace&size=2&dispmax=5&seeas=Show	NA18507	ABC	Human_NA18507	ABC8		2005-10-02	ZK	43029000	c1	WGA
	Lactobacillus
		166320_ABC7_000000474622_N17	166320_ABC7_000000474622_N17	R	61780521	Lactobacillus	697	0	http://lgt.igs.umaryland.edu/clones/166320_ABC7_000000474622_N17_R.html	http://www.ncbi.nlm.nih.gov/Traces/trace.cgi?&cmd=retrieve&val=TEMPLATE_ID='166320_ABC7_000000474622_N17'&SPECIES_CODE='HOMOSAPIENS'&TRACE_END='REVERSE'&dopt=trace&size=2&dispmax=5&seeas=Show	NA18517	ABC	Human_NA18517	ABC7		2005-10-04	ZK	490422	n17	WGA
		166320_ABC7_000000474622_N17	166320_ABC7_000000474622_N17	F	61780905	Human	720	0	http://lgt.igs.umaryland.edu/clones/166320_ABC7_000000474622_N17_F.html	http://www.ncbi.nlm.nih.gov/Traces/trace.cgi?&cmd=retrieve&val=TEMPLATE_ID='166320_ABC7_000000474622_N17'&SPECIES_CODE='HOMOSAPIENS'&TRACE_END='FORWARD'&dopt=trace&size=2&dispmax=5&seeas=Show	NA18517	ABC	Human_NA18517	ABC7		2005-10-04	ZJ	486522	n17	WGA
		166320_ABC7_000000478422_I11	166320_ABC7_000000478422_I11	R	61807851	Lactobacillus	626	0	http://lgt.igs.umaryland.edu/clones/166320_ABC7_000000478422_I11_R.html	http://www.ncbi.nlm.nih.gov/Traces/trace.cgi?&cmd=retrieve&val=TEMPLATE_ID='166320_ABC7_000000478422_I11'&SPECIES_CODE='HOMOSAPIENS'&TRACE_END='REVERSE'&dopt=trace&size=2&dispmax=5&seeas=Show	NA18517	ABC	Human_NA18517	ABC7		2005-10-05	ZW	505422	i11	WGA
		166320_ABC7_000000478422_I11	166320_ABC7_000000478422_I11	F	61827146	Human	775	0	http://lgt.igs.umaryland.edu/clones/166320_ABC7_000000478422_I11_F.html	http://www.ncbi.nlm.nih.gov/Traces/trace.cgi?&cmd=retrieve&val=TEMPLATE_ID='166320_ABC7_000000478422_I11'&SPECIES_CODE='HOMOSAPIENS'&TRACE_END='FORWARD'&dopt=trace&size=2&dispmax=5&seeas=Show	NA18517	ABC	Human_NA18517	ABC7		2005-10-05	ZG	506822	i11	WGA
		166320_ABC7_000000494222_L24	166320_ABC7_000000494222_L24	R	61862398	Lactobacillus	731	0	http://lgt.igs.umaryland.edu/clones/166320_ABC7_000000494222_L24_R.html	http://www.ncbi.nlm.nih.gov/Traces/trace.cgi?&cmd=retrieve&val=TEMPLATE_ID='166320_ABC7_000000494222_L24'&SPECIES_CODE='HOMOSAPIENS'&TRACE_END='REVERSE'&dopt=trace&size=2&dispmax=5&seeas=Show	NA18517	ABC	Human_NA18517	ABC7		2005-10-06	ZH	511022	l24	WGA
		166320_ABC7_000000494222_L24	166320_ABC7_000000494222_L24	F	61865470	Pan,Human	513	0	http://lgt.igs.umaryland.edu/clones/166320_ABC7_000000494222_L24_F.html	http://www.ncbi.nlm.nih.gov/Traces/trace.cgi?&cmd=retrieve&val=TEMPLATE_ID='166320_ABC7_000000494222_L24'&SPECIES_CODE='HOMOSAPIENS'&TRACE_END='FORWARD'&dopt=trace&size=2&dispmax=5&seeas=Show	NA18517	ABC	Human_NA18517	ABC7		2005-10-06	ZL	515122	l24	WGA
		166377_ABC7_000000491322_N9	166377_ABC7_000000491322_N9	F	61896145	Lactobacillus	520	0	http://lgt.igs.umaryland.edu/clones/166377_ABC7_000000491322_N9_F.html	http://www.ncbi.nlm.nih.gov/Traces/trace.cgi?&cmd=retrieve&val=TEMPLATE_ID='166377_ABC7_000000491322_N9'&SPECIES_CODE='HOMOSAPIENS'&TRACE_END='FORWARD'&dopt=trace&size=2&dispmax=5&seeas=Show	NA18517	ABC	Human_NA18517	ABC7		2005-10-08	ZN	521522	n9	WGA
		166377_ABC7_000000491322_N9	166377_ABC7_000000491322_N9	R	61916593	Pan,Human	739	0	http://lgt.igs.umaryland.edu/clones/166377_ABC7_000000491322_N9_R.html	http://www.ncbi.nlm.nih.gov/Traces/trace.cgi?&cmd=retrieve&val=TEMPLATE_ID='166377_ABC7_000000491322_N9'&SPECIES_CODE='HOMOSAPIENS'&TRACE_END='REVERSE'&dopt=trace&size=2&dispmax=5&seeas=Show	NA18517	ABC	Human_NA18517	ABC7		2005-10-07	ZJ	521622	n9	WGA
		166377_ABC7_000000499022_B4	166377_ABC7_000000499022_B4	R	61901813	Lactobacillus	758	0	http://lgt.igs.umaryland.edu/clones/166377_ABC7_000000499022_B4_R.html	http://www.ncbi.nlm.nih.gov/Traces/trace.cgi?&cmd=retrieve&val=TEMPLATE_ID='166377_ABC7_000000499022_B4'&SPECIES_CODE='HOMOSAPIENS'&TRACE_END='REVERSE'&dopt=trace&size=2&dispmax=5&seeas=Show	NA18517	ABC	Human_NA18517	ABC7		2005-10-07	ZC	523322	b4	WGA
		166377_ABC7_000000499022_B4	166377_ABC7_000000499022_B4	F	61899509	Human	408	0	http://lgt.igs.umaryland.edu/clones/166377_ABC7_000000499022_B4_F.html	http://www.ncbi.nlm.nih.gov/Traces/trace.cgi?&cmd=retrieve&val=TEMPLATE_ID='166377_ABC7_000000499022_B4'&SPECIES_CODE='HOMOSAPIENS'&TRACE_END='FORWARD'&dopt=trace&size=2&dispmax=5&seeas=Show	NA18517	ABC	Human_NA18517	ABC7		2005-10-08	ZE	528222	b4	WGA
		166377_ABC7_000000610822_H24	166377_ABC7_000000610822_H24	F	61980574	Lactobacillus	411	6e-169	http://lgt.igs.umaryland.edu/clones/166377_ABC7_000000610822_H24_F.html	http://www.ncbi.nlm.nih.gov/Traces/trace.cgi?&cmd=retrieve&val=TEMPLATE_ID='166377_ABC7_000000610822_H24'&SPECIES_CODE='HOMOSAPIENS'&TRACE_END='FORWARD'&dopt=trace&size=2&dispmax=5&seeas=Show	NA18517	ABC	Human_NA18517	ABC7		2005-10-08	ZE	536922	h24	WGA
		166377_ABC7_000000610822_H24	166377_ABC7_000000610822_H24	R	62001886	Pan,Human	754	0	http://lgt.igs.umaryland.edu/clones/166377_ABC7_000000610822_H24_R.html	http://www.ncbi.nlm.nih.gov/Traces/trace.cgi?&cmd=retrieve&val=TEMPLATE_ID='166377_ABC7_000000610822_H24'&SPECIES_CODE='HOMOSAPIENS'&TRACE_END='REVERSE'&dopt=trace&size=2&dispmax=5&seeas=Show	NA18517	ABC	Human_NA18517	ABC7		2005-10-08	ZN	539722	h24	WGA
		166377_ABC7_000000611222_O5	166377_ABC7_000000611222_O5	R	61983348	Lactobacillus	716	0	http://lgt.igs.umaryland.edu/clones/166377_ABC7_000000611222_O5_R.html	http://www.ncbi.nlm.nih.gov/Traces/trace.cgi?&cmd=retrieve&val=TEMPLATE_ID='166377_ABC7_000000611222_O5'&SPECIES_CODE='HOMOSAPIENS'&TRACE_END='REVERSE'&dopt=trace&size=2&dispmax=5&seeas=Show	NA18517	ABC	Human_NA18517	ABC7		2005-10-09	ZP	543822	o5	WGA
		166377_ABC7_000000611222_O5	166377_ABC7_000000611222_O5	F	61966932	Human	327	0	http://lgt.igs.umaryland.edu/clones/166377_ABC7_000000611222_O5_F.html	http://www.ncbi.nlm.nih.gov/Traces/trace.cgi?&cmd=retrieve&val=TEMPLATE_ID='166377_ABC7_000000611222_O5'&SPECIES_CODE='HOMOSAPIENS'&TRACE_END='FORWARD'&dopt=trace&size=2&dispmax=5&seeas=Show	NA18517	ABC	Human_NA18517	ABC7		2005-10-08	ZX	543922	o5	WGA
		166377_ABC7_000000611522_J8	166377_ABC7_000000611522_J8	R	61969665	Lactobacillus	549	0	http://lgt.igs.umaryland.edu/clones/166377_ABC7_000000611522_J8_R.html	http://www.ncbi.nlm.nih.gov/Traces/trace.cgi?&cmd=retrieve&val=TEMPLATE_ID='166377_ABC7_000000611522_J8'&SPECIES_CODE='HOMOSAPIENS'&TRACE_END='REVERSE'&dopt=trace&size=2&dispmax=5&seeas=Show	NA18517	ABC	Human_NA18517	ABC7		2005-10-08	ZG	540422	j8	WGA
		166377_ABC7_000000611522_J8	166377_ABC7_000000611522_J8	F	61984545	Pongo,Pan,Human	583	0	http://lgt.igs.umaryland.edu/clones/166377_ABC7_000000611522_J8_F.html	http://www.ncbi.nlm.nih.gov/Traces/trace.cgi?&cmd=retrieve&val=TEMPLATE_ID='166377_ABC7_000000611522_J8'&SPECIES_CODE='HOMOSAPIENS'&TRACE_END='FORWARD'&dopt=trace&size=2&dispmax=5&seeas=Show	NA18517	ABC	Human_NA18517	ABC7		2005-10-09	ZQ	537622	j8	WGA
		166377_ABC7_000000611622_L18	166377_ABC7_000000611622_L18	F	61981346	Lactobacillus	746	0	http://lgt.igs.umaryland.edu/clones/166377_ABC7_000000611622_L18_F.html	http://www.ncbi.nlm.nih.gov/Traces/trace.cgi?&cmd=retrieve&val=TEMPLATE_ID='166377_ABC7_000000611622_L18'&SPECIES_CODE='HOMOSAPIENS'&TRACE_END='FORWARD'&dopt=trace&size=2&dispmax=5&seeas=Show	NA18517	ABC	Human_NA18517	ABC7		2005-10-09	ZE	545322	l18	WGA
		166377_ABC7_000000611622_L18	166377_ABC7_000000611622_L18	R	61990274	Human	472	0	http://lgt.igs.umaryland.edu/clones/166377_ABC7_000000611622_L18_R.html	http://www.ncbi.nlm.nih.gov/Traces/trace.cgi?&cmd=retrieve&val=TEMPLATE_ID='166377_ABC7_000000611622_L18'&SPECIES_CODE='HOMOSAPIENS'&TRACE_END='REVERSE'&dopt=trace&size=2&dispmax=5&seeas=Show	NA18517	ABC	Human_NA18517	ABC7		2005-10-08	ZA	545222	l18	WGA
		166377_ABC7_000000613322_O15	166377_ABC7_000000613322_O15	R	61997140	Lactobacillus	355	3e-177	http://lgt.igs.umaryland.edu/clones/166377_ABC7_000000613322_O15_R.html	http://www.ncbi.nlm.nih.gov/Traces/trace.cgi?&cmd=retrieve&val=TEMPLATE_ID='166377_ABC7_000000613322_O15'&SPECIES_CODE='HOMOSAPIENS'&TRACE_END='REVERSE'&dopt=trace&size=2&dispmax=5&seeas=Show	NA18517	ABC	Human_NA18517	ABC7		2005-10-08	AE	540222	o15	WGA
		166377_ABC7_000000613322_O15	166377_ABC7_000000613322_O15	F	62004244	Human	471	0	http://lgt.igs.umaryland.edu/clones/166377_ABC7_000000613322_O15_F.html	http://www.ncbi.nlm.nih.gov/Traces/trace.cgi?&cmd=retrieve&val=TEMPLATE_ID='166377_ABC7_000000613322_O15'&SPECIES_CODE='HOMOSAPIENS'&TRACE_END='FORWARD'&dopt=trace&size=2&dispmax=5&seeas=Show	NA18517	ABC	Human_NA18517	ABC7		2005-10-08	ZM	537422	o15	WGA
		166377_ABC7_000000613722_A11	166377_ABC7_000000613722_A11	R	61980743	Lactobacillus	711	0	http://lgt.igs.umaryland.edu/clones/166377_ABC7_000000613722_A11_R.html	http://www.ncbi.nlm.nih.gov/Traces/trace.cgi?&cmd=retrieve&val=TEMPLATE_ID='166377_ABC7_000000613722_A11'&SPECIES_CODE='HOMOSAPIENS'&TRACE_END='REVERSE'&dopt=trace&size=2&dispmax=5&seeas=Show	NA18517	ABC	Human_NA18517	ABC7		2005-10-08	ZE	541622	a11	WGA
		166377_ABC7_000000613722_A11	166377_ABC7_000000613722_A11	F	61970855	Human	807	0	http://lgt.igs.umaryland.edu/clones/166377_ABC7_000000613722_A11_F.html	http://www.ncbi.nlm.nih.gov/Traces/trace.cgi?&cmd=retrieve&val=TEMPLATE_ID='166377_ABC7_000000613722_A11'&SPECIES_CODE='HOMOSAPIENS'&TRACE_END='FORWARD'&dopt=trace&size=2&dispmax=5&seeas=Show	NA18517	ABC	Human_NA18517	ABC7		2005-10-08	ZH	542922	a11	WGA
		166377_ABC7_000000614322_K13	166377_ABC7_000000614322_K13	R	61974640	Lactobacillus	417	0	http://lgt.igs.umaryland.edu/clones/166377_ABC7_000000614322_K13_R.html	http://www.ncbi.nlm.nih.gov/Traces/trace.cgi?&cmd=retrieve&val=TEMPLATE_ID='166377_ABC7_000000614322_K13'&SPECIES_CODE='HOMOSAPIENS'&TRACE_END='REVERSE'&dopt=trace&size=2&dispmax=5&seeas=Show	NA18517	ABC	Human_NA18517	ABC7		2005-10-08	ZU	543222	k13	WGA
		166377_ABC7_000000614322_K13	166377_ABC7_000000614322_K13	F	61967440	Human	499	0	http://lgt.igs.umaryland.edu/clones/166377_ABC7_000000614322_K13_F.html	http://www.ncbi.nlm.nih.gov/Traces/trace.cgi?&cmd=retrieve&val=TEMPLATE_ID='166377_ABC7_000000614322_K13'&SPECIES_CODE='HOMOSAPIENS'&TRACE_END='FORWARD'&dopt=trace&size=2&dispmax=5&seeas=Show	NA18517	ABC	Human_NA18517	ABC7		2005-10-08	ZW	543122	k13	WGA
		166475_ABC7_000000494722_I4	166475_ABC7_000000494722_I4	R	62053863	Lactobacillus	571	0	http://lgt.igs.umaryland.edu/clones/166475_ABC7_000000494722_I4_R.html	http://www.ncbi.nlm.nih.gov/Traces/trace.cgi?&cmd=retrieve&val=TEMPLATE_ID='166475_ABC7_000000494722_I4'&SPECIES_CODE='HOMOSAPIENS'&TRACE_END='REVERSE'&dopt=trace&size=2&dispmax=5&seeas=Show	NA18517	ABC	Human_NA18517	ABC7		2005-10-09	ZE	555022	i4	WGA
		166475_ABC7_000000494722_I4	166475_ABC7_000000494722_I4	F	62046471	Human	753	0	http://lgt.igs.umaryland.edu/clones/166475_ABC7_000000494722_I4_F.html	http://www.ncbi.nlm.nih.gov/Traces/trace.cgi?&cmd=retrieve&val=TEMPLATE_ID='166475_ABC7_000000494722_I4'&SPECIES_CODE='HOMOSAPIENS'&TRACE_END='FORWARD'&dopt=trace&size=2&dispmax=5&seeas=Show	NA18517	ABC	Human_NA18517	ABC7		2005-10-09	ZU	553022	i4	WGA
		166475_ABC7_000000494822_N5	166475_ABC7_000000494822_N5	R	62073853	Lactobacillus	611	0	http://lgt.igs.umaryland.edu/clones/166475_ABC7_000000494822_N5_R.html	http://www.ncbi.nlm.nih.gov/Traces/trace.cgi?&cmd=retrieve&val=TEMPLATE_ID='166475_ABC7_000000494822_N5'&SPECIES_CODE='HOMOSAPIENS'&TRACE_END='REVERSE'&dopt=trace&size=2&dispmax=5&seeas=Show	NA18517	ABC	Human_NA18517	ABC7		2005-10-10	AE	563422	n5	WGA
		166475_ABC7_000000494822_N5	166475_ABC7_000000494822_N5	F	62063869	Human	407	0	http://lgt.igs.umaryland.edu/clones/166475_ABC7_000000494822_N5_F.html	http://www.ncbi.nlm.nih.gov/Traces/trace.cgi?&cmd=retrieve&val=TEMPLATE_ID='166475_ABC7_000000494822_N5'&SPECIES_CODE='HOMOSAPIENS'&TRACE_END='FORWARD'&dopt=trace&size=2&dispmax=5&seeas=Show	NA18517	ABC	Human_NA18517	ABC7		2005-10-09	ZJ	563522	n5	WGA
		166475_ABC7_000000547022_P7	166475_ABC7_000000547022_P7	F	62071966	Lactobacillus	617	0	http://lgt.igs.umaryland.edu/clones/166475_ABC7_000000547022_P7_F.html	http://www.ncbi.nlm.nih.gov/Traces/trace.cgi?&cmd=retrieve&val=TEMPLATE_ID='166475_ABC7_000000547022_P7'&SPECIES_CODE='HOMOSAPIENS'&TRACE_END='FORWARD'&dopt=trace&size=2&dispmax=5&seeas=Show	NA18517	ABC	Human_NA18517	ABC7		2005-10-09	AD	566722	p7	WGA
		166475_ABC7_000000547022_P7	166475_ABC7_000000547022_P7	R	62080030	Human	190	4e-96	http://lgt.igs.umaryland.edu/clones/166475_ABC7_000000547022_P7_R.html	http://www.ncbi.nlm.nih.gov/Traces/trace.cgi?&cmd=retrieve&val=TEMPLATE_ID='166475_ABC7_000000547022_P7'&SPECIES_CODE='HOMOSAPIENS'&TRACE_END='REVERSE'&dopt=trace&size=2&dispmax=5&seeas=Show	NA18517	ABC	Human_NA18517	ABC7		2005-10-10	ZR	566822	p7	WGA
		166475_ABC7_000000616222_O13	166475_ABC7_000000616222_O13	R	62043836	Lactobacillus	626	0	http://lgt.igs.umaryland.edu/clones/166475_ABC7_000000616222_O13_R.html	http://www.ncbi.nlm.nih.gov/Traces/trace.cgi?&cmd=retrieve&val=TEMPLATE_ID='166475_ABC7_000000616222_O13'&SPECIES_CODE='HOMOSAPIENS'&TRACE_END='REVERSE'&dopt=trace&size=2&dispmax=5&seeas=Show	NA18517	ABC	Human_NA18517	ABC7		2005-10-10	ZX	552822	o13	WGA
		166475_ABC7_000000616222_O13	166475_ABC7_000000616222_O13	F	62057468	Human	204	2e-104	http://lgt.igs.umaryland.edu/clones/166475_ABC7_000000616222_O13_F.html	http://www.ncbi.nlm.nih.gov/Traces/trace.cgi?&cmd=retrieve&val=TEMPLATE_ID='166475_ABC7_000000616222_O13'&SPECIES_CODE='HOMOSAPIENS'&TRACE_END='FORWARD'&dopt=trace&size=2&dispmax=5&seeas=Show	NA18517	ABC	Human_NA18517	ABC7		2005-10-09	ZQ	556722	o13	WGA
		166475_ABC7_000000616722_N1	166475_ABC7_000000616722_N1	F	62075709	Lactobacillus	481	0	http://lgt.igs.umaryland.edu/clones/166475_ABC7_000000616722_N1_F.html	http://www.ncbi.nlm.nih.gov/Traces/trace.cgi?&cmd=retrieve&val=TEMPLATE_ID='166475_ABC7_000000616722_N1'&SPECIES_CODE='HOMOSAPIENS'&TRACE_END='FORWARD'&dopt=trace&size=2&dispmax=5&seeas=Show	NA18517	ABC	Human_NA18517	ABC7		2005-10-10	AF	553522	n1	WGA
		166475_ABC7_000000616722_N1	166475_ABC7_000000616722_N1	R	62063421	Human	474	0	http://lgt.igs.umaryland.edu/clones/166475_ABC7_000000616722_N1_R.html	http://www.ncbi.nlm.nih.gov/Traces/trace.cgi?&cmd=retrieve&val=TEMPLATE_ID='166475_ABC7_000000616722_N1'&SPECIES_CODE='HOMOSAPIENS'&TRACE_END='REVERSE'&dopt=trace&size=2&dispmax=5&seeas=Show	NA18517	ABC	Human_NA18517	ABC7		2005-10-09	ZJ	555522	n1	WGA
		166475_ABC7_000000617422_F13	166475_ABC7_000000617422_F13	R	62077429	Lactobacillus	741	0	http://lgt.igs.umaryland.edu/clones/166475_ABC7_000000617422_F13_R.html	http://www.ncbi.nlm.nih.gov/Traces/trace.cgi?&cmd=retrieve&val=TEMPLATE_ID='166475_ABC7_000000617422_F13'&SPECIES_CODE='HOMOSAPIENS'&TRACE_END='REVERSE'&dopt=trace&size=2&dispmax=5&seeas=Show	NA18517	ABC	Human_NA18517	ABC7		2005-10-09	ZB	551322	f13	WGA
		166475_ABC7_000000617422_F13	166475_ABC7_000000617422_F13	F	62076661	Human	741	0	http://lgt.igs.umaryland.edu/clones/166475_ABC7_000000617422_F13_F.html	http://www.ncbi.nlm.nih.gov/Traces/trace.cgi?&cmd=retrieve&val=TEMPLATE_ID='166475_ABC7_000000617422_F13'&SPECIES_CODE='HOMOSAPIENS'&TRACE_END='FORWARD'&dopt=trace&size=2&dispmax=5&seeas=Show	NA18517	ABC	Human_NA18517	ABC7		2005-10-09	ZB	549722	f13	WGA
		166475_ABC7_000000617522_P24	166475_ABC7_000000617522_P24	F	62059566	Lactobacillus	523	0	http://lgt.igs.umaryland.edu/clones/166475_ABC7_000000617522_P24_F.html	http://www.ncbi.nlm.nih.gov/Traces/trace.cgi?&cmd=retrieve&val=TEMPLATE_ID='166475_ABC7_000000617522_P24'&SPECIES_CODE='HOMOSAPIENS'&TRACE_END='FORWARD'&dopt=trace&size=2&dispmax=5&seeas=Show	NA18517	ABC	Human_NA18517	ABC7		2005-10-10	ZN	550422	p24	WGA
		166475_ABC7_000000617522_P24	166475_ABC7_000000617522_P24	R	62062254	Human	546	0	http://lgt.igs.umaryland.edu/clones/166475_ABC7_000000617522_P24_R.html	http://www.ncbi.nlm.nih.gov/Traces/trace.cgi?&cmd=retrieve&val=TEMPLATE_ID='166475_ABC7_000000617522_P24'&SPECIES_CODE='HOMOSAPIENS'&TRACE_END='REVERSE'&dopt=trace&size=2&dispmax=5&seeas=Show	NA18517	ABC	Human_NA18517	ABC7		2005-10-09	ZH	557022	p24	WGA
		166476_ABC7_000000712640_D6	166476_ABC7_000000712640_D6	R	62272174	Lactobacillus	781	0	http://lgt.igs.umaryland.edu/clones/166476_ABC7_000000712640_D6_R.html	http://www.ncbi.nlm.nih.gov/Traces/trace.cgi?&cmd=retrieve&val=TEMPLATE_ID='166476_ABC7_000000712640_D6'&SPECIES_CODE='HOMOSAPIENS'&TRACE_END='REVERSE'&dopt=trace&size=2&dispmax=5&seeas=Show	NA18517	ABC	Human_NA18517	ABC7		2005-10-14	AG	713240	d6	WGA
		166476_ABC7_000000712640_D6	166476_ABC7_000000712640_D6	F	62275246	Human	381	0	http://lgt.igs.umaryland.edu/clones/166476_ABC7_000000712640_D6_F.html	http://www.ncbi.nlm.nih.gov/Traces/trace.cgi?&cmd=retrieve&val=TEMPLATE_ID='166476_ABC7_000000712640_D6'&SPECIES_CODE='HOMOSAPIENS'&TRACE_END='FORWARD'&dopt=trace&size=2&dispmax=5&seeas=Show	NA18517	ABC	Human_NA18517	ABC7		2005-10-14	AC	713340	d6	WGA
		166540_ABC7_000000618922_J9	166540_ABC7_000000618922_J9	R	62131053	Lactobacillus	830	0	http://lgt.igs.umaryland.edu/clones/166540_ABC7_000000618922_J9_R.html	http://www.ncbi.nlm.nih.gov/Traces/trace.cgi?&cmd=retrieve&val=TEMPLATE_ID='166540_ABC7_000000618922_J9'&SPECIES_CODE='HOMOSAPIENS'&TRACE_END='REVERSE'&dopt=trace&size=2&dispmax=5&seeas=Show	NA18517	ABC	Human_NA18517	ABC7		2005-10-10	ZR	571222	j9	WGA
		166540_ABC7_000000618922_J9	166540_ABC7_000000618922_J9	F	62130669	Macaca,Pan,Human	541	0	http://lgt.igs.umaryland.edu/clones/166540_ABC7_000000618922_J9_F.html	http://www.ncbi.nlm.nih.gov/Traces/trace.cgi?&cmd=retrieve&val=TEMPLATE_ID='166540_ABC7_000000618922_J9'&SPECIES_CODE='HOMOSAPIENS'&TRACE_END='FORWARD'&dopt=trace&size=2&dispmax=5&seeas=Show	NA18517	ABC	Human_NA18517	ABC7		2005-10-10	ZR	570622	j9	WGA
		166540_ABC7_000000623622_F16	166540_ABC7_000000623622_F16	F	62138553	Lactobacillus	789	0	http://lgt.igs.umaryland.edu/clones/166540_ABC7_000000623622_F16_F.html	http://www.ncbi.nlm.nih.gov/Traces/trace.cgi?&cmd=retrieve&val=TEMPLATE_ID='166540_ABC7_000000623622_F16'&SPECIES_CODE='HOMOSAPIENS'&TRACE_END='FORWARD'&dopt=trace&size=2&dispmax=5&seeas=Show	NA18517	ABC	Human_NA18517	ABC7		2005-10-10	ZA	572622	f16	WGA
		166540_ABC7_000000623622_F16	166540_ABC7_000000623622_F16	R	62127705	Pan,Human	835	0	http://lgt.igs.umaryland.edu/clones/166540_ABC7_000000623622_F16_R.html	http://www.ncbi.nlm.nih.gov/Traces/trace.cgi?&cmd=retrieve&val=TEMPLATE_ID='166540_ABC7_000000623622_F16'&SPECIES_CODE='HOMOSAPIENS'&TRACE_END='REVERSE'&dopt=trace&size=2&dispmax=5&seeas=Show	NA18517	ABC	Human_NA18517	ABC7		2005-10-10	ZT	571522	f16	WGA
		166540_ABC7_000000619522_B24	166540_ABC7_000000619522_B24	F	62134357	Lactobacillus	509	0	http://lgt.igs.umaryland.edu/clones/166540_ABC7_000000619522_B24_F.html	http://www.ncbi.nlm.nih.gov/Traces/trace.cgi?&cmd=retrieve&val=TEMPLATE_ID='166540_ABC7_000000619522_B24'&SPECIES_CODE='HOMOSAPIENS'&TRACE_END='FORWARD'&dopt=trace&size=2&dispmax=5&seeas=Show	NA18517	ABC	Human_NA18517	ABC7		2005-10-11	ZY	570822	b24	WGA
		166540_ABC7_000000619522_B24	166540_ABC7_000000619522_B24	R	62126312	Human	628	0	http://lgt.igs.umaryland.edu/clones/166540_ABC7_000000619522_B24_R.html	http://www.ncbi.nlm.nih.gov/Traces/trace.cgi?&cmd=retrieve&val=TEMPLATE_ID='166540_ABC7_000000619522_B24'&SPECIES_CODE='HOMOSAPIENS'&TRACE_END='REVERSE'&dopt=trace&size=2&dispmax=5&seeas=Show	NA18517	ABC	Human_NA18517	ABC7		2005-10-10	ZN	570722	b24	WGA
		166540_ABC7_000000619522_E4	166540_ABC7_000000619522_E4	F	62134039	Lactobacillus	699	0	http://lgt.igs.umaryland.edu/clones/166540_ABC7_000000619522_E4_F.html	http://www.ncbi.nlm.nih.gov/Traces/trace.cgi?&cmd=retrieve&val=TEMPLATE_ID='166540_ABC7_000000619522_E4'&SPECIES_CODE='HOMOSAPIENS'&TRACE_END='FORWARD'&dopt=trace&size=2&dispmax=5&seeas=Show	NA18517	ABC	Human_NA18517	ABC7		2005-10-11	ZY	570822	e4	WGA
		166540_ABC7_000000619522_E4	166540_ABC7_000000619522_E4	R	62125975	Human	393	2e-151	http://lgt.igs.umaryland.edu/clones/166540_ABC7_000000619522_E4_R.html	http://www.ncbi.nlm.nih.gov/Traces/trace.cgi?&cmd=retrieve&val=TEMPLATE_ID='166540_ABC7_000000619522_E4'&SPECIES_CODE='HOMOSAPIENS'&TRACE_END='REVERSE'&dopt=trace&size=2&dispmax=5&seeas=Show	NA18517	ABC	Human_NA18517	ABC7		2005-10-10	ZN	570722	e4	WGA
		166540_ABC7_000000619822_O3	166540_ABC7_000000619822_O3	F	62128272	Lactobacillus	824	0	http://lgt.igs.umaryland.edu/clones/166540_ABC7_000000619822_O3_F.html	http://www.ncbi.nlm.nih.gov/Traces/trace.cgi?&cmd=retrieve&val=TEMPLATE_ID='166540_ABC7_000000619822_O3'&SPECIES_CODE='HOMOSAPIENS'&TRACE_END='FORWARD'&dopt=trace&size=2&dispmax=5&seeas=Show	NA18517	ABC	Human_NA18517	ABC7		2005-10-10	AA	577922	o3	WGA
		166540_ABC7_000000619822_O3	166540_ABC7_000000619822_O3	R	62131220	Human	878	0	http://lgt.igs.umaryland.edu/clones/166540_ABC7_000000619822_O3_R.html	http://www.ncbi.nlm.nih.gov/Traces/trace.cgi?&cmd=retrieve&val=TEMPLATE_ID='166540_ABC7_000000619822_O3'&SPECIES_CODE='HOMOSAPIENS'&TRACE_END='REVERSE'&dopt=trace&size=2&dispmax=5&seeas=Show	NA18517	ABC	Human_NA18517	ABC7		2005-10-10	ZY	575322	o3	WGA
		166540_ABC7_000000620222_M16	166540_ABC7_000000620222_M16	R	62131935	Lactobacillus	750	0	http://lgt.igs.umaryland.edu/clones/166540_ABC7_000000620222_M16_R.html	http://www.ncbi.nlm.nih.gov/Traces/trace.cgi?&cmd=retrieve&val=TEMPLATE_ID='166540_ABC7_000000620222_M16'&SPECIES_CODE='HOMOSAPIENS'&TRACE_END='REVERSE'&dopt=trace&size=2&dispmax=5&seeas=Show	NA18517	ABC	Human_NA18517	ABC7		2005-10-11	ZY	570522	m16	WGA
		166540_ABC7_000000620222_M16	166540_ABC7_000000620222_M16	F	62120031	Human	334	1e-164	http://lgt.igs.umaryland.edu/clones/166540_ABC7_000000620222_M16_F.html	http://www.ncbi.nlm.nih.gov/Traces/trace.cgi?&cmd=retrieve&val=TEMPLATE_ID='166540_ABC7_000000620222_M16'&SPECIES_CODE='HOMOSAPIENS'&TRACE_END='FORWARD'&dopt=trace&size=2&dispmax=5&seeas=Show	NA18517	ABC	Human_NA18517	ABC7		2005-10-10	ZH	571922	m16	WGA
		166640_ABC7_000042758400_L6	166640_ABC7_000042758400_L6	R	62754690	Lactobacillus	716	0	http://lgt.igs.umaryland.edu/clones/166640_ABC7_000042758400_L6_R.html	http://www.ncbi.nlm.nih.gov/Traces/trace.cgi?&cmd=retrieve&val=TEMPLATE_ID='166640_ABC7_000042758400_L6'&SPECIES_CODE='HOMOSAPIENS'&TRACE_END='REVERSE'&dopt=trace&size=2&dispmax=5&seeas=Show	NA18517	ABC	Human_NA18517	ABC7		2005-10-23	ZP	42795500	l6	WGA
		166640_ABC7_000042758400_L6	166640_ABC7_000042758400_L6	F	62747394	Human	419	0	http://lgt.igs.umaryland.edu/clones/166640_ABC7_000042758400_L6_F.html	http://www.ncbi.nlm.nih.gov/Traces/trace.cgi?&cmd=retrieve&val=TEMPLATE_ID='166640_ABC7_000042758400_L6'&SPECIES_CODE='HOMOSAPIENS'&TRACE_END='FORWARD'&dopt=trace&size=2&dispmax=5&seeas=Show	NA18517	ABC	Human_NA18517	ABC7		2005-10-23	ZA	42795600	l6	WGA
		166640_ABC7_000043038800_D13	166640_ABC7_000043038800_D13	R	62167146	Lactobacillus	670	0	http://lgt.igs.umaryland.edu/clones/166640_ABC7_000043038800_D13_R.html	http://www.ncbi.nlm.nih.gov/Traces/trace.cgi?&cmd=retrieve&val=TEMPLATE_ID='166640_ABC7_000043038800_D13'&SPECIES_CODE='HOMOSAPIENS'&TRACE_END='REVERSE'&dopt=trace&size=2&dispmax=5&seeas=Show	NA18517	ABC	Human_NA18517	ABC7		2005-10-11	ZB	42687200	d13	WGA
		166640_ABC7_000043038800_D13	166640_ABC7_000043038800_D13	F	62166378	Human	792	0	http://lgt.igs.umaryland.edu/clones/166640_ABC7_000043038800_D13_F.html	http://www.ncbi.nlm.nih.gov/Traces/trace.cgi?&cmd=retrieve&val=TEMPLATE_ID='166640_ABC7_000043038800_D13'&SPECIES_CODE='HOMOSAPIENS'&TRACE_END='FORWARD'&dopt=trace&size=2&dispmax=5&seeas=Show	NA18517	ABC	Human_NA18517	ABC7		2005-10-11	AB	42687500	d13	WGA
		166640_ABC7_000043040400_M19	166640_ABC7_000043040400_M19	R	62163411	Lactobacillus	518	0	http://lgt.igs.umaryland.edu/clones/166640_ABC7_000043040400_M19_R.html	http://www.ncbi.nlm.nih.gov/Traces/trace.cgi?&cmd=retrieve&val=TEMPLATE_ID='166640_ABC7_000043040400_M19'&SPECIES_CODE='HOMOSAPIENS'&TRACE_END='REVERSE'&dopt=trace&size=2&dispmax=5&seeas=Show	NA18517	ABC	Human_NA18517	ABC7		2005-10-11	ZR	42688800	m19	WGA
		166640_ABC7_000043040400_M19	166640_ABC7_000043040400_M19	F	62155731	Human	828	0	http://lgt.igs.umaryland.edu/clones/166640_ABC7_000043040400_M19_F.html	http://www.ncbi.nlm.nih.gov/Traces/trace.cgi?&cmd=retrieve&val=TEMPLATE_ID='166640_ABC7_000043040400_M19'&SPECIES_CODE='HOMOSAPIENS'&TRACE_END='FORWARD'&dopt=trace&size=2&dispmax=5&seeas=Show	NA18517	ABC	Human_NA18517	ABC7		2005-10-11	ZM	42696600	m19	WGA
		166640_ABC7_000043040900_M6	166640_ABC7_000043040900_M6	F	62143235	Lactobacillus	614	0	http://lgt.igs.umaryland.edu/clones/166640_ABC7_000043040900_M6_F.html	http://www.ncbi.nlm.nih.gov/Traces/trace.cgi?&cmd=retrieve&val=TEMPLATE_ID='166640_ABC7_000043040900_M6'&SPECIES_CODE='HOMOSAPIENS'&TRACE_END='FORWARD'&dopt=trace&size=2&dispmax=5&seeas=Show	NA18517	ABC	Human_NA18517	ABC7		2005-10-11	AA	42695200	m6	WGA
		166640_ABC7_000043040900_M6	166640_ABC7_000043040900_M6	R	62146307	Human	629	0	http://lgt.igs.umaryland.edu/clones/166640_ABC7_000043040900_M6_R.html	http://www.ncbi.nlm.nih.gov/Traces/trace.cgi?&cmd=retrieve&val=TEMPLATE_ID='166640_ABC7_000043040900_M6'&SPECIES_CODE='HOMOSAPIENS'&TRACE_END='REVERSE'&dopt=trace&size=2&dispmax=5&seeas=Show	NA18517	ABC	Human_NA18517	ABC7		2005-10-11	ZE	42695100	m6	WGA
		166640_ABC7_000043040900_O4	166640_ABC7_000043040900_O4	F	62143204	Lactobacillus	835	0	http://lgt.igs.umaryland.edu/clones/166640_ABC7_000043040900_O4_F.html	http://www.ncbi.nlm.nih.gov/Traces/trace.cgi?&cmd=retrieve&val=TEMPLATE_ID='166640_ABC7_000043040900_O4'&SPECIES_CODE='HOMOSAPIENS'&TRACE_END='FORWARD'&dopt=trace&size=2&dispmax=5&seeas=Show	NA18517	ABC	Human_NA18517	ABC7		2005-10-11	AA	42695200	o4	WGA
		166640_ABC7_000043040900_O4	166640_ABC7_000043040900_O4	R	62146276	Human	260	6e-138	http://lgt.igs.umaryland.edu/clones/166640_ABC7_000043040900_O4_R.html	http://www.ncbi.nlm.nih.gov/Traces/trace.cgi?&cmd=retrieve&val=TEMPLATE_ID='166640_ABC7_000043040900_O4'&SPECIES_CODE='HOMOSAPIENS'&TRACE_END='REVERSE'&dopt=trace&size=2&dispmax=5&seeas=Show	NA18517	ABC	Human_NA18517	ABC7		2005-10-11	ZE	42695100	o4	WGA
		166640_ABC7_000043041900_G16	166640_ABC7_000043041900_G16	R	62153756	Lactobacillus	584	0	http://lgt.igs.umaryland.edu/clones/166640_ABC7_000043041900_G16_R.html	http://www.ncbi.nlm.nih.gov/Traces/trace.cgi?&cmd=retrieve&val=TEMPLATE_ID='166640_ABC7_000043041900_G16'&SPECIES_CODE='HOMOSAPIENS'&TRACE_END='REVERSE'&dopt=trace&size=2&dispmax=5&seeas=Show	NA18517	ABC	Human_NA18517	ABC7		2005-10-11	ZL	42696800	g16	WGA
		166640_ABC7_000043041900_G16	166640_ABC7_000043041900_G16	F	62151836	Pan,Human	700	0	http://lgt.igs.umaryland.edu/clones/166640_ABC7_000043041900_G16_F.html	http://www.ncbi.nlm.nih.gov/Traces/trace.cgi?&cmd=retrieve&val=TEMPLATE_ID='166640_ABC7_000043041900_G16'&SPECIES_CODE='HOMOSAPIENS'&TRACE_END='FORWARD'&dopt=trace&size=2&dispmax=5&seeas=Show	NA18517	ABC	Human_NA18517	ABC7		2005-10-11	ZJ	42696700	g16	WGA
		166640_ABC7_000043043500_A12	166640_ABC7_000043043500_A12	R	62152535	Lactobacillus	662	0	http://lgt.igs.umaryland.edu/clones/166640_ABC7_000043043500_A12_R.html	http://www.ncbi.nlm.nih.gov/Traces/trace.cgi?&cmd=retrieve&val=TEMPLATE_ID='166640_ABC7_000043043500_A12'&SPECIES_CODE='HOMOSAPIENS'&TRACE_END='REVERSE'&dopt=trace&size=2&dispmax=5&seeas=Show	NA18517	ABC	Human_NA18517	ABC7		2005-10-11	ZK	42694200	a12	WGA
		166640_ABC7_000043043500_A12	166640_ABC7_000043043500_A12	F	62146007	Pan,Human	565	0	http://lgt.igs.umaryland.edu/clones/166640_ABC7_000043043500_A12_F.html	http://www.ncbi.nlm.nih.gov/Traces/trace.cgi?&cmd=retrieve&val=TEMPLATE_ID='166640_ABC7_000043043500_A12'&SPECIES_CODE='HOMOSAPIENS'&TRACE_END='FORWARD'&dopt=trace&size=2&dispmax=5&seeas=Show	NA18517	ABC	Human_NA18517	ABC7		2005-10-11	ZE	42693400	a12	WGA
		166640_ABC7_000043043700_I19	166640_ABC7_000043043700_I19	R	62149583	Lactobacillus	529	0	http://lgt.igs.umaryland.edu/clones/166640_ABC7_000043043700_I19_R.html	http://www.ncbi.nlm.nih.gov/Traces/trace.cgi?&cmd=retrieve&val=TEMPLATE_ID='166640_ABC7_000043043700_I19'&SPECIES_CODE='HOMOSAPIENS'&TRACE_END='REVERSE'&dopt=trace&size=2&dispmax=5&seeas=Show	NA18517	ABC	Human_NA18517	ABC7		2005-10-11	ZH	42692300	i19	WGA
		166640_ABC7_000043043700_I19	166640_ABC7_000043043700_I19	F	62168783	Pan,Mus,Human,Gorilla	746	0	http://lgt.igs.umaryland.edu/clones/166640_ABC7_000043043700_I19_F.html	http://www.ncbi.nlm.nih.gov/Traces/trace.cgi?&cmd=retrieve&val=TEMPLATE_ID='166640_ABC7_000043043700_I19'&SPECIES_CODE='HOMOSAPIENS'&TRACE_END='FORWARD'&dopt=trace&size=2&dispmax=5&seeas=Show	NA18517	ABC	Human_NA18517	ABC7		2005-10-11	AD	42692400	i19	WGA
		166671_ABC7_000043044300_O2	166671_ABC7_000043044300_O2	R	62200736	Lactobacillus	300	7e-138	http://lgt.igs.umaryland.edu/clones/166671_ABC7_000043044300_O2_R.html	http://www.ncbi.nlm.nih.gov/Traces/trace.cgi?&cmd=retrieve&val=TEMPLATE_ID='166671_ABC7_000043044300_O2'&SPECIES_CODE='HOMOSAPIENS'&TRACE_END='REVERSE'&dopt=trace&size=2&dispmax=5&seeas=Show	NA18517	ABC	Human_NA18517	ABC7		2005-10-12	ZW	41991400	o2	WGA
		166671_ABC7_000043044300_O2	166671_ABC7_000043044300_O2	F	62199584	Pan,Human	626	0	http://lgt.igs.umaryland.edu/clones/166671_ABC7_000043044300_O2_F.html	http://www.ncbi.nlm.nih.gov/Traces/trace.cgi?&cmd=retrieve&val=TEMPLATE_ID='166671_ABC7_000043044300_O2'&SPECIES_CODE='HOMOSAPIENS'&TRACE_END='FORWARD'&dopt=trace&size=2&dispmax=5&seeas=Show	NA18517	ABC	Human_NA18517	ABC7		2005-10-12	ZT	41991500	o2	WGA
		166640_ABC7_000043041900_P14	166640_ABC7_000043041900_P14	R	62153734	Lactobacillus	787	0	http://lgt.igs.umaryland.edu/clones/166640_ABC7_000043041900_P14_R.html	http://www.ncbi.nlm.nih.gov/Traces/trace.cgi?&cmd=retrieve&val=TEMPLATE_ID='166640_ABC7_000043041900_P14'&SPECIES_CODE='HOMOSAPIENS'&TRACE_END='REVERSE'&dopt=trace&size=2&dispmax=5&seeas=Show	NA18517	ABC	Human_NA18517	ABC7		2005-10-11	ZL	42696800	p14	WGA
		166640_ABC7_000043041900_P14	166640_ABC7_000043041900_P14	F	62151814	Human	342	0	http://lgt.igs.umaryland.edu/clones/166640_ABC7_000043041900_P14_F.html	http://www.ncbi.nlm.nih.gov/Traces/trace.cgi?&cmd=retrieve&val=TEMPLATE_ID='166640_ABC7_000043041900_P14'&SPECIES_CODE='HOMOSAPIENS'&TRACE_END='FORWARD'&dopt=trace&size=2&dispmax=5&seeas=Show	NA18517	ABC	Human_NA18517	ABC7		2005-10-11	ZJ	42696700	p14	WGA
		166640_ABC7_000043042800_A14	166640_ABC7_000043042800_A14	R	62202547	Lactobacillus	387	0	http://lgt.igs.umaryland.edu/clones/166640_ABC7_000043042800_A14_R.html	http://www.ncbi.nlm.nih.gov/Traces/trace.cgi?&cmd=retrieve&val=TEMPLATE_ID='166640_ABC7_000043042800_A14'&SPECIES_CODE='HOMOSAPIENS'&TRACE_END='REVERSE'&dopt=trace&size=2&dispmax=5&seeas=Show	NA18517	ABC	Human_NA18517	ABC7		2005-10-12	AG	42690300	a14	WGA
		166640_ABC7_000043042800_A14	166640_ABC7_000043042800_A14	F	62191699	Human	363	8e-162	http://lgt.igs.umaryland.edu/clones/166640_ABC7_000043042800_A14_F.html	http://www.ncbi.nlm.nih.gov/Traces/trace.cgi?&cmd=retrieve&val=TEMPLATE_ID='166640_ABC7_000043042800_A14'&SPECIES_CODE='HOMOSAPIENS'&TRACE_END='FORWARD'&dopt=trace&size=2&dispmax=5&seeas=Show	NA18517	ABC	Human_NA18517	ABC7		2005-10-12	ZA	42690400	a14	WGA
		166640_ABC7_000043045300_N6	166640_ABC7_000043045300_N6	R	62191201	Lactobacillus	648	0	http://lgt.igs.umaryland.edu/clones/166640_ABC7_000043045300_N6_R.html	http://www.ncbi.nlm.nih.gov/Traces/trace.cgi?&cmd=retrieve&val=TEMPLATE_ID='166640_ABC7_000043045300_N6'&SPECIES_CODE='HOMOSAPIENS'&TRACE_END='REVERSE'&dopt=trace&size=2&dispmax=5&seeas=Show	NA18517	ABC	Human_NA18517	ABC7		2005-10-12	ZB	42695000	n6	WGA
		166640_ABC7_000043045300_N6	166640_ABC7_000043045300_N6	F	62176837	Human	621	0	http://lgt.igs.umaryland.edu/clones/166640_ABC7_000043045300_N6_F.html	http://www.ncbi.nlm.nih.gov/Traces/trace.cgi?&cmd=retrieve&val=TEMPLATE_ID='166640_ABC7_000043045300_N6'&SPECIES_CODE='HOMOSAPIENS'&TRACE_END='FORWARD'&dopt=trace&size=2&dispmax=5&seeas=Show	NA18517	ABC	Human_NA18517	ABC7		2005-10-12	ZT	42689200	n6	WGA
		166671_ABC7_000043044300_I1	166671_ABC7_000043044300_I1	R	62200715	Lactobacillus	591	0	http://lgt.igs.umaryland.edu/clones/166671_ABC7_000043044300_I1_R.html	http://www.ncbi.nlm.nih.gov/Traces/trace.cgi?&cmd=retrieve&val=TEMPLATE_ID='166671_ABC7_000043044300_I1'&SPECIES_CODE='HOMOSAPIENS'&TRACE_END='REVERSE'&dopt=trace&size=2&dispmax=5&seeas=Show	NA18517	ABC	Human_NA18517	ABC7		2005-10-12	ZW	41991400	i1	WGA
		166671_ABC7_000043044300_I1	166671_ABC7_000043044300_I1	F	62199563	Human	750	0	http://lgt.igs.umaryland.edu/clones/166671_ABC7_000043044300_I1_F.html	http://www.ncbi.nlm.nih.gov/Traces/trace.cgi?&cmd=retrieve&val=TEMPLATE_ID='166671_ABC7_000043044300_I1'&SPECIES_CODE='HOMOSAPIENS'&TRACE_END='FORWARD'&dopt=trace&size=2&dispmax=5&seeas=Show	NA18517	ABC	Human_NA18517	ABC7		2005-10-12	ZT	41991500	i1	WGA
		166671_ABC7_000043044500_O20	166671_ABC7_000043044500_O20	R	62208800	Lactobacillus	493	0	http://lgt.igs.umaryland.edu/clones/166671_ABC7_000043044500_O20_R.html	http://www.ncbi.nlm.nih.gov/Traces/trace.cgi?&cmd=retrieve&val=TEMPLATE_ID='166671_ABC7_000043044500_O20'&SPECIES_CODE='HOMOSAPIENS'&TRACE_END='REVERSE'&dopt=trace&size=2&dispmax=5&seeas=Show	NA18517	ABC	Human_NA18517	ABC7		2005-10-12	ZL	41989600	o20	WGA
		166671_ABC7_000043044500_O20	166671_ABC7_000043044500_O20	F	62258200	Human	377	1e-179	http://lgt.igs.umaryland.edu/clones/166671_ABC7_000043044500_O20_F.html	http://www.ncbi.nlm.nih.gov/Traces/trace.cgi?&cmd=retrieve&val=TEMPLATE_ID='166671_ABC7_000043044500_O20'&SPECIES_CODE='HOMOSAPIENS'&TRACE_END='FORWARD'&dopt=trace&size=2&dispmax=5&seeas=Show	NA18517	ABC	Human_NA18517	ABC7		2005-10-13	ZE	41989800	o20	WGA
		166671_ABC7_000043046200_O20	166671_ABC7_000043046200_O20	F	62209568	Lactobacillus	773	0	http://lgt.igs.umaryland.edu/clones/166671_ABC7_000043046200_O20_F.html	http://www.ncbi.nlm.nih.gov/Traces/trace.cgi?&cmd=retrieve&val=TEMPLATE_ID='166671_ABC7_000043046200_O20'&SPECIES_CODE='HOMOSAPIENS'&TRACE_END='FORWARD'&dopt=trace&size=2&dispmax=5&seeas=Show	NA18517	ABC	Human_NA18517	ABC7		2005-10-12	ZN	41985000	o20	WGA
		166671_ABC7_000043046200_O20	166671_ABC7_000043046200_O20	R	62216288	Human	552	0	http://lgt.igs.umaryland.edu/clones/166671_ABC7_000043046200_O20_R.html	http://www.ncbi.nlm.nih.gov/Traces/trace.cgi?&cmd=retrieve&val=TEMPLATE_ID='166671_ABC7_000043046200_O20'&SPECIES_CODE='HOMOSAPIENS'&TRACE_END='REVERSE'&dopt=trace&size=2&dispmax=5&seeas=Show	NA18517	ABC	Human_NA18517	ABC7		2005-10-12	ZT	41984700	o20	WGA
		166671_ABC7_000043048300_M20	166671_ABC7_000043048300_M20	F	62194687	Lactobacillus	762	0	http://lgt.igs.umaryland.edu/clones/166671_ABC7_000043048300_M20_F.html	http://www.ncbi.nlm.nih.gov/Traces/trace.cgi?&cmd=retrieve&val=TEMPLATE_ID='166671_ABC7_000043048300_M20'&SPECIES_CODE='HOMOSAPIENS'&TRACE_END='FORWARD'&dopt=trace&size=2&dispmax=5&seeas=Show	NA18517	ABC	Human_NA18517	ABC7		2005-10-12	AF	41987000	m20	WGA
		166671_ABC7_000043048300_M20	166671_ABC7_000043048300_M20	R	62218207	Human	532	0	http://lgt.igs.umaryland.edu/clones/166671_ABC7_000043048300_M20_R.html	http://www.ncbi.nlm.nih.gov/Traces/trace.cgi?&cmd=retrieve&val=TEMPLATE_ID='166671_ABC7_000043048300_M20'&SPECIES_CODE='HOMOSAPIENS'&TRACE_END='REVERSE'&dopt=trace&size=2&dispmax=5&seeas=Show	NA18517	ABC	Human_NA18517	ABC7		2005-10-12	ZY	41986800	m20	WGA
		166671_ABC7_000043048400_N3	166671_ABC7_000043048400_N3	F	62195953	Lactobacillus	824	0	http://lgt.igs.umaryland.edu/clones/166671_ABC7_000043048400_N3_F.html	http://www.ncbi.nlm.nih.gov/Traces/trace.cgi?&cmd=retrieve&val=TEMPLATE_ID='166671_ABC7_000043048400_N3'&SPECIES_CODE='HOMOSAPIENS'&TRACE_END='FORWARD'&dopt=trace&size=2&dispmax=5&seeas=Show	NA18517	ABC	Human_NA18517	ABC7		2005-10-12	AD	41982600	n3	WGA
		166671_ABC7_000043048400_N3	166671_ABC7_000043048400_N3	R	62197105	Human	343	7e-178	http://lgt.igs.umaryland.edu/clones/166671_ABC7_000043048400_N3_R.html	http://www.ncbi.nlm.nih.gov/Traces/trace.cgi?&cmd=retrieve&val=TEMPLATE_ID='166671_ABC7_000043048400_N3'&SPECIES_CODE='HOMOSAPIENS'&TRACE_END='REVERSE'&dopt=trace&size=2&dispmax=5&seeas=Show	NA18517	ABC	Human_NA18517	ABC7		2005-10-12	AC	41982500	n3	WGA
		166671_ABC7_000043048800_L16	166671_ABC7_000043048800_L16	F	62226014	Lactobacillus	740	0	http://lgt.igs.umaryland.edu/clones/166671_ABC7_000043048800_L16_F.html	http://www.ncbi.nlm.nih.gov/Traces/trace.cgi?&cmd=retrieve&val=TEMPLATE_ID='166671_ABC7_000043048800_L16'&SPECIES_CODE='HOMOSAPIENS'&TRACE_END='FORWARD'&dopt=trace&size=2&dispmax=5&seeas=Show	NA18517	ABC	Human_NA18517	ABC7		2005-10-12	ZF	41984200	l16	WGA
		166671_ABC7_000043048800_L16	166671_ABC7_000043048800_L16	R	62203742	Pan,Human	813	0	http://lgt.igs.umaryland.edu/clones/166671_ABC7_000043048800_L16_R.html	http://www.ncbi.nlm.nih.gov/Traces/trace.cgi?&cmd=retrieve&val=TEMPLATE_ID='166671_ABC7_000043048800_L16'&SPECIES_CODE='HOMOSAPIENS'&TRACE_END='REVERSE'&dopt=trace&size=2&dispmax=5&seeas=Show	NA18517	ABC	Human_NA18517	ABC7		2005-10-12	ZR	41984300	l16	WGA
		166671_ABC7_000043048900_B18	166671_ABC7_000043048900_B18	F	62221882	Lactobacillus	691	0	http://lgt.igs.umaryland.edu/clones/166671_ABC7_000043048900_B18_F.html	http://www.ncbi.nlm.nih.gov/Traces/trace.cgi?&cmd=retrieve&val=TEMPLATE_ID='166671_ABC7_000043048900_B18'&SPECIES_CODE='HOMOSAPIENS'&TRACE_END='FORWARD'&dopt=trace&size=2&dispmax=5&seeas=Show	NA18517	ABC	Human_NA18517	ABC7		2005-10-12	ZV	41983600	b18	WGA
		166671_ABC7_000043048900_B18	166671_ABC7_000043048900_B18	R	62224021	Human	809	0	http://lgt.igs.umaryland.edu/clones/166671_ABC7_000043048900_B18_R.html	http://www.ncbi.nlm.nih.gov/Traces/trace.cgi?&cmd=retrieve&val=TEMPLATE_ID='166671_ABC7_000043048900_B18'&SPECIES_CODE='HOMOSAPIENS'&TRACE_END='REVERSE'&dopt=trace&size=2&dispmax=5&seeas=Show	NA18517	ABC	Human_NA18517	ABC7		2005-10-12	ZD	41983500	b18	WGA
		166671_ABC7_000043049800_L12	166671_ABC7_000043049800_L12	F	62225566	Lactobacillus	766	0	http://lgt.igs.umaryland.edu/clones/166671_ABC7_000043049800_L12_F.html	http://www.ncbi.nlm.nih.gov/Traces/trace.cgi?&cmd=retrieve&val=TEMPLATE_ID='166671_ABC7_000043049800_L12'&SPECIES_CODE='HOMOSAPIENS'&TRACE_END='FORWARD'&dopt=trace&size=2&dispmax=5&seeas=Show	NA18517	ABC	Human_NA18517	ABC7		2005-10-12	AF	41990500	l12	WGA
		166671_ABC7_000043049800_L12	166671_ABC7_000043049800_L12	R	62225048	Human	419	0	http://lgt.igs.umaryland.edu/clones/166671_ABC7_000043049800_L12_R.html	http://www.ncbi.nlm.nih.gov/Traces/trace.cgi?&cmd=retrieve&val=TEMPLATE_ID='166671_ABC7_000043049800_L12'&SPECIES_CODE='HOMOSAPIENS'&TRACE_END='REVERSE'&dopt=trace&size=2&dispmax=5&seeas=Show	NA18517	ABC	Human_NA18517	ABC7		2005-10-12	ZR	41990400	l12	WGA
		166671_ABC7_000043054200_H18	166671_ABC7_000043054200_H18	R	62257898	Lactobacillus	494	0	http://lgt.igs.umaryland.edu/clones/166671_ABC7_000043054200_H18_R.html	http://www.ncbi.nlm.nih.gov/Traces/trace.cgi?&cmd=retrieve&val=TEMPLATE_ID='166671_ABC7_000043054200_H18'&SPECIES_CODE='HOMOSAPIENS'&TRACE_END='REVERSE'&dopt=trace&size=2&dispmax=5&seeas=Show	NA18517	ABC	Human_NA18517	ABC7		2005-10-13	ZP	42713100	h18	WGA
		166671_ABC7_000043054200_H18	166671_ABC7_000043054200_H18	F	62260850	Human	450	0	http://lgt.igs.umaryland.edu/clones/166671_ABC7_000043054200_H18_F.html	http://www.ncbi.nlm.nih.gov/Traces/trace.cgi?&cmd=retrieve&val=TEMPLATE_ID='166671_ABC7_000043054200_H18'&SPECIES_CODE='HOMOSAPIENS'&TRACE_END='FORWARD'&dopt=trace&size=2&dispmax=5&seeas=Show	NA18517	ABC	Human_NA18517	ABC7		2005-10-13	ZN	42713200	h18	WGA
		166692_ABC7_000005788649_P22	166692_ABC7_000005788649_P22	F	62277818	Lactobacillus	783	0	http://lgt.igs.umaryland.edu/clones/166692_ABC7_000005788649_P22_F.html	http://www.ncbi.nlm.nih.gov/Traces/trace.cgi?&cmd=retrieve&val=TEMPLATE_ID='166692_ABC7_000005788649_P22'&SPECIES_CODE='HOMOSAPIENS'&TRACE_END='FORWARD'&dopt=trace&size=2&dispmax=5&seeas=Show	NA18517	ABC	Human_NA18517	ABC7		2005-10-14	AD	5790749	p22	WGA
		166692_ABC7_000005788649_P22	166692_ABC7_000005788649_P22	R	62278970	Human	544	0	http://lgt.igs.umaryland.edu/clones/166692_ABC7_000005788649_P22_R.html	http://www.ncbi.nlm.nih.gov/Traces/trace.cgi?&cmd=retrieve&val=TEMPLATE_ID='166692_ABC7_000005788649_P22'&SPECIES_CODE='HOMOSAPIENS'&TRACE_END='REVERSE'&dopt=trace&size=2&dispmax=5&seeas=Show	NA18517	ABC	Human_NA18517	ABC7		2005-10-14	AE	5790649	p22	WGA
		166692_ABC7_000042053800_I17	166692_ABC7_000042053800_I17	R	62822347	Lactobacillus	629	0	http://lgt.igs.umaryland.edu/clones/166692_ABC7_000042053800_I17_R.html	http://www.ncbi.nlm.nih.gov/Traces/trace.cgi?&cmd=retrieve&val=TEMPLATE_ID='166692_ABC7_000042053800_I17'&SPECIES_CODE='HOMOSAPIENS'&TRACE_END='REVERSE'&dopt=trace&size=2&dispmax=5&seeas=Show	NA18517	ABC	Human_NA18517	ABC7		2005-10-25	ZW	43128700	i17	WGA
		166692_ABC7_000042053800_I17	166692_ABC7_000042053800_I17	F	62833483	Human	779	0	http://lgt.igs.umaryland.edu/clones/166692_ABC7_000042053800_I17_F.html	http://www.ncbi.nlm.nih.gov/Traces/trace.cgi?&cmd=retrieve&val=TEMPLATE_ID='166692_ABC7_000042053800_I17'&SPECIES_CODE='HOMOSAPIENS'&TRACE_END='FORWARD'&dopt=trace&size=2&dispmax=5&seeas=Show	NA18517	ABC	Human_NA18517	ABC7		2005-10-25	AF	43128800	i17	WGA
		166692_ABC7_000042054300_M2	166692_ABC7_000042054300_M2	F	62837471	Lactobacillus	753	0	http://lgt.igs.umaryland.edu/clones/166692_ABC7_000042054300_M2_F.html	http://www.ncbi.nlm.nih.gov/Traces/trace.cgi?&cmd=retrieve&val=TEMPLATE_ID='166692_ABC7_000042054300_M2'&SPECIES_CODE='HOMOSAPIENS'&TRACE_END='FORWARD'&dopt=trace&size=2&dispmax=5&seeas=Show	NA18517	ABC	Human_NA18517	ABC7		2005-10-25	ZE	43123700	m2	WGA
		166692_ABC7_000042054300_M2	166692_ABC7_000042054300_M2	R	62828639	Human	846	0	http://lgt.igs.umaryland.edu/clones/166692_ABC7_000042054300_M2_R.html	http://www.ncbi.nlm.nih.gov/Traces/trace.cgi?&cmd=retrieve&val=TEMPLATE_ID='166692_ABC7_000042054300_M2'&SPECIES_CODE='HOMOSAPIENS'&TRACE_END='REVERSE'&dopt=trace&size=2&dispmax=5&seeas=Show	NA18517	ABC	Human_NA18517	ABC7		2005-10-25	ZY	43123600	m2	WGA
		166692_ABC7_000042054300_O19	166692_ABC7_000042054300_O19	R	62828912	Lactobacillus	464	0	http://lgt.igs.umaryland.edu/clones/166692_ABC7_000042054300_O19_R.html	http://www.ncbi.nlm.nih.gov/Traces/trace.cgi?&cmd=retrieve&val=TEMPLATE_ID='166692_ABC7_000042054300_O19'&SPECIES_CODE='HOMOSAPIENS'&TRACE_END='REVERSE'&dopt=trace&size=2&dispmax=5&seeas=Show	NA18517	ABC	Human_NA18517	ABC7		2005-10-25	ZY	43123600	o19	WGA
		166692_ABC7_000042054300_O19	166692_ABC7_000042054300_O19	F	62837744	Macaca,Human	561	0	http://lgt.igs.umaryland.edu/clones/166692_ABC7_000042054300_O19_F.html	http://www.ncbi.nlm.nih.gov/Traces/trace.cgi?&cmd=retrieve&val=TEMPLATE_ID='166692_ABC7_000042054300_O19'&SPECIES_CODE='HOMOSAPIENS'&TRACE_END='FORWARD'&dopt=trace&size=2&dispmax=5&seeas=Show	NA18517	ABC	Human_NA18517	ABC7		2005-10-25	ZE	43123700	o19	WGA
		166692_ABC7_000042059400_B12	166692_ABC7_000042059400_B12	F	62852273	Lactobacillus	592	0	http://lgt.igs.umaryland.edu/clones/166692_ABC7_000042059400_B12_F.html	http://www.ncbi.nlm.nih.gov/Traces/trace.cgi?&cmd=retrieve&val=TEMPLATE_ID='166692_ABC7_000042059400_B12'&SPECIES_CODE='HOMOSAPIENS'&TRACE_END='FORWARD'&dopt=trace&size=2&dispmax=5&seeas=Show	NA18517	ABC	Human_NA18517	ABC7		2005-10-26	ZW	43120400	b12	WGA
		166692_ABC7_000042059400_B12	166692_ABC7_000042059400_B12	R	62867921	Bos,Pan,Sus,Human,Callithrix,Pongo,Macaca,Equus,Canis	591	0	http://lgt.igs.umaryland.edu/clones/166692_ABC7_000042059400_B12_R.html	http://www.ncbi.nlm.nih.gov/Traces/trace.cgi?&cmd=retrieve&val=TEMPLATE_ID='166692_ABC7_000042059400_B12'&SPECIES_CODE='HOMOSAPIENS'&TRACE_END='REVERSE'&dopt=trace&size=2&dispmax=5&seeas=Show	NA18517	ABC	Human_NA18517	ABC7		2005-10-26	ZX	43120300	b12	WGA
		166692_ABC7_000042060200_O8	166692_ABC7_000042060200_O8	R	62877084	Lactobacillus	626	0	http://lgt.igs.umaryland.edu/clones/166692_ABC7_000042060200_O8_R.html	http://www.ncbi.nlm.nih.gov/Traces/trace.cgi?&cmd=retrieve&val=TEMPLATE_ID='166692_ABC7_000042060200_O8'&SPECIES_CODE='HOMOSAPIENS'&TRACE_END='REVERSE'&dopt=trace&size=2&dispmax=5&seeas=Show	NA18517	ABC	Human_NA18517	ABC7		2005-10-26	ZL	43132100	o8	WGA
		166692_ABC7_000042060200_O8	166692_ABC7_000042060200_O8	F	62879004	Human	435	2e-120	http://lgt.igs.umaryland.edu/clones/166692_ABC7_000042060200_O8_F.html	http://www.ncbi.nlm.nih.gov/Traces/trace.cgi?&cmd=retrieve&val=TEMPLATE_ID='166692_ABC7_000042060200_O8'&SPECIES_CODE='HOMOSAPIENS'&TRACE_END='FORWARD'&dopt=trace&size=2&dispmax=5&seeas=Show	NA18517	ABC	Human_NA18517	ABC7		2005-10-26	ZB	43132200	o8	WGA
		166692_ABC7_000042757000_E10	166692_ABC7_000042757000_E10	F	62809719	Lactobacillus	500	0	http://lgt.igs.umaryland.edu/clones/166692_ABC7_000042757000_E10_F.html	http://www.ncbi.nlm.nih.gov/Traces/trace.cgi?&cmd=retrieve&val=TEMPLATE_ID='166692_ABC7_000042757000_E10'&SPECIES_CODE='HOMOSAPIENS'&TRACE_END='FORWARD'&dopt=trace&size=2&dispmax=5&seeas=Show	NA18517	ABC	Human_NA18517	ABC7		2005-10-25	ZV	43110800	e10	WGA
		166692_ABC7_000042757000_E10	166692_ABC7_000042757000_E10	R	62807607	Human	618	0	http://lgt.igs.umaryland.edu/clones/166692_ABC7_000042757000_E10_R.html	http://www.ncbi.nlm.nih.gov/Traces/trace.cgi?&cmd=retrieve&val=TEMPLATE_ID='166692_ABC7_000042757000_E10'&SPECIES_CODE='HOMOSAPIENS'&TRACE_END='REVERSE'&dopt=trace&size=2&dispmax=5&seeas=Show	NA18517	ABC	Human_NA18517	ABC7		2005-10-25	AB	43110900	e10	WGA
		166692_ABC7_000042757500_J3	166692_ABC7_000042757500_J3	F	62806733	Lactobacillus	590	0	http://lgt.igs.umaryland.edu/clones/166692_ABC7_000042757500_J3_F.html	http://www.ncbi.nlm.nih.gov/Traces/trace.cgi?&cmd=retrieve&val=TEMPLATE_ID='166692_ABC7_000042757500_J3'&SPECIES_CODE='HOMOSAPIENS'&TRACE_END='FORWARD'&dopt=trace&size=2&dispmax=5&seeas=Show	NA18517	ABC	Human_NA18517	ABC7		2005-10-25	AC	43101500	j3	WGA
		166692_ABC7_000042757500_J3	166692_ABC7_000042757500_J3	R	62808269	Human	640	0	http://lgt.igs.umaryland.edu/clones/166692_ABC7_000042757500_J3_R.html	http://www.ncbi.nlm.nih.gov/Traces/trace.cgi?&cmd=retrieve&val=TEMPLATE_ID='166692_ABC7_000042757500_J3'&SPECIES_CODE='HOMOSAPIENS'&TRACE_END='REVERSE'&dopt=trace&size=2&dispmax=5&seeas=Show	NA18517	ABC	Human_NA18517	ABC7		2005-10-25	ZJ	43101400	j3	WGA
		166692_ABC7_000042760000_G15	166692_ABC7_000042760000_G15	R	62807304	Lactobacillus	173	3e-76	http://lgt.igs.umaryland.edu/clones/166692_ABC7_000042760000_G15_R.html	http://www.ncbi.nlm.nih.gov/Traces/trace.cgi?&cmd=retrieve&val=TEMPLATE_ID='166692_ABC7_000042760000_G15'&SPECIES_CODE='HOMOSAPIENS'&TRACE_END='REVERSE'&dopt=trace&size=2&dispmax=5&seeas=Show	NA18517	ABC	Human_NA18517	ABC7		2005-10-25	AD	43105400	g15	WGA
		166692_ABC7_000042760000_G15	166692_ABC7_000042760000_G15	F	62803752	Human	774	0	http://lgt.igs.umaryland.edu/clones/166692_ABC7_000042760000_G15_F.html	http://www.ncbi.nlm.nih.gov/Traces/trace.cgi?&cmd=retrieve&val=TEMPLATE_ID='166692_ABC7_000042760000_G15'&SPECIES_CODE='HOMOSAPIENS'&TRACE_END='FORWARD'&dopt=trace&size=2&dispmax=5&seeas=Show	NA18517	ABC	Human_NA18517	ABC7		2005-10-24	AG	43105500	g15	WGA
		166692_ABC7_000043098600_B9	166692_ABC7_000043098600_B9	R	62803269	Lactobacillus	747	0	http://lgt.igs.umaryland.edu/clones/166692_ABC7_000043098600_B9_R.html	http://www.ncbi.nlm.nih.gov/Traces/trace.cgi?&cmd=retrieve&val=TEMPLATE_ID='166692_ABC7_000043098600_B9'&SPECIES_CODE='HOMOSAPIENS'&TRACE_END='REVERSE'&dopt=trace&size=2&dispmax=5&seeas=Show	NA18517	ABC	Human_NA18517	ABC7		2005-10-24	AG	43106000	b9	WGA
		166692_ABC7_000043098600_B9	166692_ABC7_000043098600_B9	F	62813861	Human	708	0	http://lgt.igs.umaryland.edu/clones/166692_ABC7_000043098600_B9_F.html	http://www.ncbi.nlm.nih.gov/Traces/trace.cgi?&cmd=retrieve&val=TEMPLATE_ID='166692_ABC7_000043098600_B9'&SPECIES_CODE='HOMOSAPIENS'&TRACE_END='FORWARD'&dopt=trace&size=2&dispmax=5&seeas=Show	NA18517	ABC	Human_NA18517	ABC7		2005-10-25	ZE	43106100	b9	WGA
		166692_ABC7_000043098700_E8	166692_ABC7_000043098700_E8	F	62808919	Lactobacillus	739	0	http://lgt.igs.umaryland.edu/clones/166692_ABC7_000043098700_E8_F.html	http://www.ncbi.nlm.nih.gov/Traces/trace.cgi?&cmd=retrieve&val=TEMPLATE_ID='166692_ABC7_000043098700_E8'&SPECIES_CODE='HOMOSAPIENS'&TRACE_END='FORWARD'&dopt=trace&size=2&dispmax=5&seeas=Show	NA18517	ABC	Human_NA18517	ABC7		2005-10-25	ZX	43106500	e8	WGA
		166692_ABC7_000043098700_E8	166692_ABC7_000043098700_E8	R	62773240	Human	661	0	http://lgt.igs.umaryland.edu/clones/166692_ABC7_000043098700_E8_R.html	http://www.ncbi.nlm.nih.gov/Traces/trace.cgi?&cmd=retrieve&val=TEMPLATE_ID='166692_ABC7_000043098700_E8'&SPECIES_CODE='HOMOSAPIENS'&TRACE_END='REVERSE'&dopt=trace&size=2&dispmax=5&seeas=Show	NA18517	ABC	Human_NA18517	ABC7		2005-10-24	ZI	43106400	e8	WGA
		166752_ABC7_000043056900_M9	166752_ABC7_000043056900_M9	F	62357675	Lactobacillus	775	0	http://lgt.igs.umaryland.edu/clones/166752_ABC7_000043056900_M9_F.html	http://www.ncbi.nlm.nih.gov/Traces/trace.cgi?&cmd=retrieve&val=TEMPLATE_ID='166752_ABC7_000043056900_M9'&SPECIES_CODE='HOMOSAPIENS'&TRACE_END='FORWARD'&dopt=trace&size=2&dispmax=5&seeas=Show	NA18517	ABC	Human_NA18517	ABC7		2005-10-15	AE	42744800	m9	WGA
		166752_ABC7_000043056900_M9	166752_ABC7_000043056900_M9	R	62375242	Human	357	0	http://lgt.igs.umaryland.edu/clones/166752_ABC7_000043056900_M9_R.html	http://www.ncbi.nlm.nih.gov/Traces/trace.cgi?&cmd=retrieve&val=TEMPLATE_ID='166752_ABC7_000043056900_M9'&SPECIES_CODE='HOMOSAPIENS'&TRACE_END='REVERSE'&dopt=trace&size=2&dispmax=5&seeas=Show	NA18517	ABC	Human_NA18517	ABC7		2005-10-16	ZV	42744700	m9	WGA
		166752_ABC7_000043058400_J13	166752_ABC7_000043058400_J13	F	62367337	Lactobacillus	765	0	http://lgt.igs.umaryland.edu/clones/166752_ABC7_000043058400_J13_F.html	http://www.ncbi.nlm.nih.gov/Traces/trace.cgi?&cmd=retrieve&val=TEMPLATE_ID='166752_ABC7_000043058400_J13'&SPECIES_CODE='HOMOSAPIENS'&TRACE_END='FORWARD'&dopt=trace&size=2&dispmax=5&seeas=Show	NA18517	ABC	Human_NA18517	ABC7		2005-10-16	ZL	42746800	j13	WGA
		166752_ABC7_000043058400_J13	166752_ABC7_000043058400_J13	R	62380241	Human	553	0	http://lgt.igs.umaryland.edu/clones/166752_ABC7_000043058400_J13_R.html	http://www.ncbi.nlm.nih.gov/Traces/trace.cgi?&cmd=retrieve&val=TEMPLATE_ID='166752_ABC7_000043058400_J13'&SPECIES_CODE='HOMOSAPIENS'&TRACE_END='REVERSE'&dopt=trace&size=2&dispmax=5&seeas=Show	NA18517	ABC	Human_NA18517	ABC7		2005-10-16	AC	42746700	j13	WGA
		166752_ABC7_000043059200_C23	166752_ABC7_000043059200_C23	F	62368640	Lactobacillus	641	0	http://lgt.igs.umaryland.edu/clones/166752_ABC7_000043059200_C23_F.html	http://www.ncbi.nlm.nih.gov/Traces/trace.cgi?&cmd=retrieve&val=TEMPLATE_ID='166752_ABC7_000043059200_C23'&SPECIES_CODE='HOMOSAPIENS'&TRACE_END='FORWARD'&dopt=trace&size=2&dispmax=5&seeas=Show	NA18517	ABC	Human_NA18517	ABC7		2005-10-16	ZK	42746400	c23	WGA
		166752_ABC7_000043059200_C23	166752_ABC7_000043059200_C23	R	62361344	Macaca,Human	480	0	http://lgt.igs.umaryland.edu/clones/166752_ABC7_000043059200_C23_R.html	http://www.ncbi.nlm.nih.gov/Traces/trace.cgi?&cmd=retrieve&val=TEMPLATE_ID='166752_ABC7_000043059200_C23'&SPECIES_CODE='HOMOSAPIENS'&TRACE_END='REVERSE'&dopt=trace&size=2&dispmax=5&seeas=Show	NA18517	ABC	Human_NA18517	ABC7		2005-10-15	ZC	42746300	c23	WGA
		166752_ABC7_000043059200_D7	166752_ABC7_000043059200_D7	R	62361090	Lactobacillus	714	0	http://lgt.igs.umaryland.edu/clones/166752_ABC7_000043059200_D7_R.html	http://www.ncbi.nlm.nih.gov/Traces/trace.cgi?&cmd=retrieve&val=TEMPLATE_ID='166752_ABC7_000043059200_D7'&SPECIES_CODE='HOMOSAPIENS'&TRACE_END='REVERSE'&dopt=trace&size=2&dispmax=5&seeas=Show	NA18517	ABC	Human_NA18517	ABC7		2005-10-15	ZC	42746300	d7	WGA
		166752_ABC7_000043059200_D7	166752_ABC7_000043059200_D7	F	62368386	Human	605	0	http://lgt.igs.umaryland.edu/clones/166752_ABC7_000043059200_D7_F.html	http://www.ncbi.nlm.nih.gov/Traces/trace.cgi?&cmd=retrieve&val=TEMPLATE_ID='166752_ABC7_000043059200_D7'&SPECIES_CODE='HOMOSAPIENS'&TRACE_END='FORWARD'&dopt=trace&size=2&dispmax=5&seeas=Show	NA18517	ABC	Human_NA18517	ABC7		2005-10-16	ZK	42746400	d7	WGA
		166752_ABC7_000043059200_I16	166752_ABC7_000043059200_I16	F	62368535	Lactobacillus	627	0	http://lgt.igs.umaryland.edu/clones/166752_ABC7_000043059200_I16_F.html	http://www.ncbi.nlm.nih.gov/Traces/trace.cgi?&cmd=retrieve&val=TEMPLATE_ID='166752_ABC7_000043059200_I16'&SPECIES_CODE='HOMOSAPIENS'&TRACE_END='FORWARD'&dopt=trace&size=2&dispmax=5&seeas=Show	NA18517	ABC	Human_NA18517	ABC7		2005-10-16	ZK	42746400	i16	WGA
		166752_ABC7_000043059200_I16	166752_ABC7_000043059200_I16	R	62361239	Human	405	0	http://lgt.igs.umaryland.edu/clones/166752_ABC7_000043059200_I16_R.html	http://www.ncbi.nlm.nih.gov/Traces/trace.cgi?&cmd=retrieve&val=TEMPLATE_ID='166752_ABC7_000043059200_I16'&SPECIES_CODE='HOMOSAPIENS'&TRACE_END='REVERSE'&dopt=trace&size=2&dispmax=5&seeas=Show	NA18517	ABC	Human_NA18517	ABC7		2005-10-15	ZC	42746300	i16	WGA
		166752_ABC7_000043059200_O2	166752_ABC7_000043059200_O2	F	62368316	Lactobacillus	532	0	http://lgt.igs.umaryland.edu/clones/166752_ABC7_000043059200_O2_F.html	http://www.ncbi.nlm.nih.gov/Traces/trace.cgi?&cmd=retrieve&val=TEMPLATE_ID='166752_ABC7_000043059200_O2'&SPECIES_CODE='HOMOSAPIENS'&TRACE_END='FORWARD'&dopt=trace&size=2&dispmax=5&seeas=Show	NA18517	ABC	Human_NA18517	ABC7		2005-10-16	ZK	42746400	o2	WGA
		166752_ABC7_000043059200_O2	166752_ABC7_000043059200_O2	R	62361020	Macaca,Human	486	0	http://lgt.igs.umaryland.edu/clones/166752_ABC7_000043059200_O2_R.html	http://www.ncbi.nlm.nih.gov/Traces/trace.cgi?&cmd=retrieve&val=TEMPLATE_ID='166752_ABC7_000043059200_O2'&SPECIES_CODE='HOMOSAPIENS'&TRACE_END='REVERSE'&dopt=trace&size=2&dispmax=5&seeas=Show	NA18517	ABC	Human_NA18517	ABC7		2005-10-15	ZC	42746300	o2	WGA
		166752_ABC7_000043059900_C10	166752_ABC7_000043059900_C10	R	62310016	Lactobacillus	254	2e-117	http://lgt.igs.umaryland.edu/clones/166752_ABC7_000043059900_C10_R.html	http://www.ncbi.nlm.nih.gov/Traces/trace.cgi?&cmd=retrieve&val=TEMPLATE_ID='166752_ABC7_000043059900_C10'&SPECIES_CODE='HOMOSAPIENS'&TRACE_END='REVERSE'&dopt=trace&size=2&dispmax=5&seeas=Show	NA18517	ABC	Human_NA18517	ABC7		2005-10-15	ZE	42731700	c10	WGA
		166752_ABC7_000043059900_C10	166752_ABC7_000043059900_C10	F	62300007	Human	806	0	http://lgt.igs.umaryland.edu/clones/166752_ABC7_000043059900_C10_F.html	http://www.ncbi.nlm.nih.gov/Traces/trace.cgi?&cmd=retrieve&val=TEMPLATE_ID='166752_ABC7_000043059900_C10'&SPECIES_CODE='HOMOSAPIENS'&TRACE_END='FORWARD'&dopt=trace&size=2&dispmax=5&seeas=Show	NA18517	ABC	Human_NA18517	ABC7		2005-10-14	ZT	42731600	c10	WGA
		166752_ABC7_000043061500_D23	166752_ABC7_000043061500_D23	R	62303698	Lactobacillus	475	0	http://lgt.igs.umaryland.edu/clones/166752_ABC7_000043061500_D23_R.html	http://www.ncbi.nlm.nih.gov/Traces/trace.cgi?&cmd=retrieve&val=TEMPLATE_ID='166752_ABC7_000043061500_D23'&SPECIES_CODE='HOMOSAPIENS'&TRACE_END='REVERSE'&dopt=trace&size=2&dispmax=5&seeas=Show	NA18517	ABC	Human_NA18517	ABC7		2005-10-14	ZR	42735000	d23	WGA
		166752_ABC7_000043061500_D23	166752_ABC7_000043061500_D23	F	62305841	Macaca,Pongo,Pan,Human	761	0	http://lgt.igs.umaryland.edu/clones/166752_ABC7_000043061500_D23_F.html	http://www.ncbi.nlm.nih.gov/Traces/trace.cgi?&cmd=retrieve&val=TEMPLATE_ID='166752_ABC7_000043061500_D23'&SPECIES_CODE='HOMOSAPIENS'&TRACE_END='FORWARD'&dopt=trace&size=2&dispmax=5&seeas=Show	NA18517	ABC	Human_NA18517	ABC7		2005-10-15	ZS	42735200	d23	WGA
		166752_ABC7_000043062000_I17	166752_ABC7_000043062000_I17	F	62299819	Lactobacillus	735	0	http://lgt.igs.umaryland.edu/clones/166752_ABC7_000043062000_I17_F.html	http://www.ncbi.nlm.nih.gov/Traces/trace.cgi?&cmd=retrieve&val=TEMPLATE_ID='166752_ABC7_000043062000_I17'&SPECIES_CODE='HOMOSAPIENS'&TRACE_END='FORWARD'&dopt=trace&size=2&dispmax=5&seeas=Show	NA18517	ABC	Human_NA18517	ABC7		2005-10-15	ZU	42738200	i17	WGA
		166752_ABC7_000043062000_I17	166752_ABC7_000043062000_I17	R	62327132	Human	690	0	http://lgt.igs.umaryland.edu/clones/166752_ABC7_000043062000_I17_R.html	http://www.ncbi.nlm.nih.gov/Traces/trace.cgi?&cmd=retrieve&val=TEMPLATE_ID='166752_ABC7_000043062000_I17'&SPECIES_CODE='HOMOSAPIENS'&TRACE_END='REVERSE'&dopt=trace&size=2&dispmax=5&seeas=Show	NA18517	ABC	Human_NA18517	ABC7		2005-10-15	AC	42738000	i17	WGA
		166752_ABC7_000043063100_K2	166752_ABC7_000043063100_K2	R	62296717	Lactobacillus	348	0	http://lgt.igs.umaryland.edu/clones/166752_ABC7_000043063100_K2_R.html	http://www.ncbi.nlm.nih.gov/Traces/trace.cgi?&cmd=retrieve&val=TEMPLATE_ID='166752_ABC7_000043063100_K2'&SPECIES_CODE='HOMOSAPIENS'&TRACE_END='REVERSE'&dopt=trace&size=2&dispmax=5&seeas=Show	NA18517	ABC	Human_NA18517	ABC7		2005-10-14	ZW	42731000	k2	WGA
		166752_ABC7_000043063100_K2	166752_ABC7_000043063100_K2	F	62310664	Human	268	2e-147	http://lgt.igs.umaryland.edu/clones/166752_ABC7_000043063100_K2_F.html	http://www.ncbi.nlm.nih.gov/Traces/trace.cgi?&cmd=retrieve&val=TEMPLATE_ID='166752_ABC7_000043063100_K2'&SPECIES_CODE='HOMOSAPIENS'&TRACE_END='FORWARD'&dopt=trace&size=2&dispmax=5&seeas=Show	NA18517	ABC	Human_NA18517	ABC7		2005-10-15	ZQ	42731100	k2	WGA
		166752_ABC7_000043063200_E19	166752_ABC7_000043063200_E19	F	62319373	Lactobacillus	422	0	http://lgt.igs.umaryland.edu/clones/166752_ABC7_000043063200_E19_F.html	http://www.ncbi.nlm.nih.gov/Traces/trace.cgi?&cmd=retrieve&val=TEMPLATE_ID='166752_ABC7_000043063200_E19'&SPECIES_CODE='HOMOSAPIENS'&TRACE_END='FORWARD'&dopt=trace&size=2&dispmax=5&seeas=Show	NA18517	ABC	Human_NA18517	ABC7		2005-10-14	ZG	42733200	e19	WGA
		166752_ABC7_000043063200_E19	166752_ABC7_000043063200_E19	R	62314851	Human	803	0	http://lgt.igs.umaryland.edu/clones/166752_ABC7_000043063200_E19_R.html	http://www.ncbi.nlm.nih.gov/Traces/trace.cgi?&cmd=retrieve&val=TEMPLATE_ID='166752_ABC7_000043063200_E19'&SPECIES_CODE='HOMOSAPIENS'&TRACE_END='REVERSE'&dopt=trace&size=2&dispmax=5&seeas=Show	NA18517	ABC	Human_NA18517	ABC7		2005-10-15	ZN	42733300	e19	WGA
		166752_ABC7_000043063300_E9	166752_ABC7_000043063300_E9	F	62336883	Lactobacillus	747	0	http://lgt.igs.umaryland.edu/clones/166752_ABC7_000043063300_E9_F.html	http://www.ncbi.nlm.nih.gov/Traces/trace.cgi?&cmd=retrieve&val=TEMPLATE_ID='166752_ABC7_000043063300_E9'&SPECIES_CODE='HOMOSAPIENS'&TRACE_END='FORWARD'&dopt=trace&size=2&dispmax=5&seeas=Show	NA18517	ABC	Human_NA18517	ABC7		2005-10-15	ZB	42736500	e9	WGA
		166752_ABC7_000043063300_E9	166752_ABC7_000043063300_E9	R	62338803	Human	743	0	http://lgt.igs.umaryland.edu/clones/166752_ABC7_000043063300_E9_R.html	http://www.ncbi.nlm.nih.gov/Traces/trace.cgi?&cmd=retrieve&val=TEMPLATE_ID='166752_ABC7_000043063300_E9'&SPECIES_CODE='HOMOSAPIENS'&TRACE_END='REVERSE'&dopt=trace&size=2&dispmax=5&seeas=Show	NA18517	ABC	Human_NA18517	ABC7		2005-10-15	AF	42736600	e9	WGA
		166752_ABC7_000043063400_P19	166752_ABC7_000043063400_P19	F	62325150	Lactobacillus	778	0	http://lgt.igs.umaryland.edu/clones/166752_ABC7_000043063400_P19_F.html	http://www.ncbi.nlm.nih.gov/Traces/trace.cgi?&cmd=retrieve&val=TEMPLATE_ID='166752_ABC7_000043063400_P19'&SPECIES_CODE='HOMOSAPIENS'&TRACE_END='FORWARD'&dopt=trace&size=2&dispmax=5&seeas=Show	NA18517	ABC	Human_NA18517	ABC7		2005-10-14	ZK	42736700	p19	WGA
		166752_ABC7_000043063400_P19	166752_ABC7_000043063400_P19	R	62308995	Human	331	3e-180	http://lgt.igs.umaryland.edu/clones/166752_ABC7_000043063400_P19_R.html	http://www.ncbi.nlm.nih.gov/Traces/trace.cgi?&cmd=retrieve&val=TEMPLATE_ID='166752_ABC7_000043063400_P19'&SPECIES_CODE='HOMOSAPIENS'&TRACE_END='REVERSE'&dopt=trace&size=2&dispmax=5&seeas=Show	NA18517	ABC	Human_NA18517	ABC7		2005-10-15	ZC	42736800	p19	WGA
		166752_ABC7_000043064000_E16	166752_ABC7_000043064000_E16	F	62324323	Lactobacillus	590	0	http://lgt.igs.umaryland.edu/clones/166752_ABC7_000043064000_E16_F.html	http://www.ncbi.nlm.nih.gov/Traces/trace.cgi?&cmd=retrieve&val=TEMPLATE_ID='166752_ABC7_000043064000_E16'&SPECIES_CODE='HOMOSAPIENS'&TRACE_END='FORWARD'&dopt=trace&size=2&dispmax=5&seeas=Show	NA18517	ABC	Human_NA18517	ABC7		2005-10-15	ZK	42730600	e16	WGA
		166752_ABC7_000043064000_E16	166752_ABC7_000043064000_E16	R	62327395	Human	668	0	http://lgt.igs.umaryland.edu/clones/166752_ABC7_000043064000_E16_R.html	http://www.ncbi.nlm.nih.gov/Traces/trace.cgi?&cmd=retrieve&val=TEMPLATE_ID='166752_ABC7_000043064000_E16'&SPECIES_CODE='HOMOSAPIENS'&TRACE_END='REVERSE'&dopt=trace&size=2&dispmax=5&seeas=Show	NA18517	ABC	Human_NA18517	ABC7		2005-10-14	AD	42730700	e16	WGA
		166752_ABC7_000043064500_K14	166752_ABC7_000043064500_K14	F	62356216	Lactobacillus	768	0	http://lgt.igs.umaryland.edu/clones/166752_ABC7_000043064500_K14_F.html	http://www.ncbi.nlm.nih.gov/Traces/trace.cgi?&cmd=retrieve&val=TEMPLATE_ID='166752_ABC7_000043064500_K14'&SPECIES_CODE='HOMOSAPIENS'&TRACE_END='FORWARD'&dopt=trace&size=2&dispmax=5&seeas=Show	NA18517	ABC	Human_NA18517	ABC7		2005-10-15	AA	42744500	k14	WGA
		166752_ABC7_000043064500_K14	166752_ABC7_000043064500_K14	R	62366797	Human	782	0	http://lgt.igs.umaryland.edu/clones/166752_ABC7_000043064500_K14_R.html	http://www.ncbi.nlm.nih.gov/Traces/trace.cgi?&cmd=retrieve&val=TEMPLATE_ID='166752_ABC7_000043064500_K14'&SPECIES_CODE='HOMOSAPIENS'&TRACE_END='REVERSE'&dopt=trace&size=2&dispmax=5&seeas=Show	NA18517	ABC	Human_NA18517	ABC7		2005-10-15	ZL	42744600	k14	WGA
		166752_ABC7_000043065400_B12	166752_ABC7_000043065400_B12	R	62416985	Lactobacillus	378	0	http://lgt.igs.umaryland.edu/clones/166752_ABC7_000043065400_B12_R.html	http://www.ncbi.nlm.nih.gov/Traces/trace.cgi?&cmd=retrieve&val=TEMPLATE_ID='166752_ABC7_000043065400_B12'&SPECIES_CODE='HOMOSAPIENS'&TRACE_END='REVERSE'&dopt=trace&size=2&dispmax=5&seeas=Show	NA18517	ABC	Human_NA18517	ABC7		2005-10-16	ZA	42765600	b12	WGA
		166752_ABC7_000043065400_B12	166752_ABC7_000043065400_B12	F	62406617	Pongo,Bunopithecus,Pan,Human,Gorilla,Nomascus	467	0	http://lgt.igs.umaryland.edu/clones/166752_ABC7_000043065400_B12_F.html	http://www.ncbi.nlm.nih.gov/Traces/trace.cgi?&cmd=retrieve&val=TEMPLATE_ID='166752_ABC7_000043065400_B12'&SPECIES_CODE='HOMOSAPIENS'&TRACE_END='FORWARD'&dopt=trace&size=2&dispmax=5&seeas=Show	NA18517	ABC	Human_NA18517	ABC7		2005-10-16	ZP	42765700	b12	WGA
		166752_ABC7_000043066300_E11	166752_ABC7_000043066300_E11	R	62398539	Lactobacillus	765	0	http://lgt.igs.umaryland.edu/clones/166752_ABC7_000043066300_E11_R.html	http://www.ncbi.nlm.nih.gov/Traces/trace.cgi?&cmd=retrieve&val=TEMPLATE_ID='166752_ABC7_000043066300_E11'&SPECIES_CODE='HOMOSAPIENS'&TRACE_END='REVERSE'&dopt=trace&size=2&dispmax=5&seeas=Show	NA18517	ABC	Human_NA18517	ABC7		2005-10-16	ZC	42767400	e11	WGA
		166752_ABC7_000043066300_E11	166752_ABC7_000043066300_E11	F	62389419	Macaca,Human	698	0	http://lgt.igs.umaryland.edu/clones/166752_ABC7_000043066300_E11_F.html	http://www.ncbi.nlm.nih.gov/Traces/trace.cgi?&cmd=retrieve&val=TEMPLATE_ID='166752_ABC7_000043066300_E11'&SPECIES_CODE='HOMOSAPIENS'&TRACE_END='FORWARD'&dopt=trace&size=2&dispmax=5&seeas=Show	NA18517	ABC	Human_NA18517	ABC7		2005-10-16	ZN	42767500	e11	WGA
		166752_ABC7_000043068300_H24	166752_ABC7_000043068300_H24	R	62409502	Lactobacillus	559	0	http://lgt.igs.umaryland.edu/clones/166752_ABC7_000043068300_H24_R.html	http://www.ncbi.nlm.nih.gov/Traces/trace.cgi?&cmd=retrieve&val=TEMPLATE_ID='166752_ABC7_000043068300_H24'&SPECIES_CODE='HOMOSAPIENS'&TRACE_END='REVERSE'&dopt=trace&size=2&dispmax=5&seeas=Show	NA18517	ABC	Human_NA18517	ABC7		2005-10-16	ZH	42767700	h24	WGA
		166752_ABC7_000043068300_H24	166752_ABC7_000043068300_H24	F	62409886	Human	314	3e-151	http://lgt.igs.umaryland.edu/clones/166752_ABC7_000043068300_H24_F.html	http://www.ncbi.nlm.nih.gov/Traces/trace.cgi?&cmd=retrieve&val=TEMPLATE_ID='166752_ABC7_000043068300_H24'&SPECIES_CODE='HOMOSAPIENS'&TRACE_END='FORWARD'&dopt=trace&size=2&dispmax=5&seeas=Show	NA18517	ABC	Human_NA18517	ABC7		2005-10-16	ZH	42767800	h24	WGA
		166791_ABC7_000043069500_G10	166791_ABC7_000043069500_G10	R	62535080	Lactobacillus	366	0	http://lgt.igs.umaryland.edu/clones/166791_ABC7_000043069500_G10_R.html	http://www.ncbi.nlm.nih.gov/Traces/trace.cgi?&cmd=retrieve&val=TEMPLATE_ID='166791_ABC7_000043069500_G10'&SPECIES_CODE='HOMOSAPIENS'&TRACE_END='REVERSE'&dopt=trace&size=2&dispmax=5&seeas=Show	NA18517	ABC	Human_NA18517	ABC7		2005-10-18	ZB	41636900	g10	WGA
		166791_ABC7_000043069500_G10	166791_ABC7_000043069500_G10	F	62472456	Macaca,Pongo,Pan,Human,Gorilla	639	0	http://lgt.igs.umaryland.edu/clones/166791_ABC7_000043069500_G10_F.html	http://www.ncbi.nlm.nih.gov/Traces/trace.cgi?&cmd=retrieve&val=TEMPLATE_ID='166791_ABC7_000043069500_G10'&SPECIES_CODE='HOMOSAPIENS'&TRACE_END='FORWARD'&dopt=trace&size=2&dispmax=5&seeas=Show	NA18517	ABC	Human_NA18517	ABC7		2005-10-18	ZP	41637000	g10	WGA
		166791_ABC7_000043071300_G22	166791_ABC7_000043071300_G22	F	62543720	Lactobacillus	707	0	http://lgt.igs.umaryland.edu/clones/166791_ABC7_000043071300_G22_F.html	http://www.ncbi.nlm.nih.gov/Traces/trace.cgi?&cmd=retrieve&val=TEMPLATE_ID='166791_ABC7_000043071300_G22'&SPECIES_CODE='HOMOSAPIENS'&TRACE_END='FORWARD'&dopt=trace&size=2&dispmax=5&seeas=Show	NA18517	ABC	Human_NA18517	ABC7		2005-10-18	ZQ	42782600	g22	WGA
		166791_ABC7_000043071300_G22	166791_ABC7_000043071300_G22	R	62543451	Human	722	0	http://lgt.igs.umaryland.edu/clones/166791_ABC7_000043071300_G22_R.html	http://www.ncbi.nlm.nih.gov/Traces/trace.cgi?&cmd=retrieve&val=TEMPLATE_ID='166791_ABC7_000043071300_G22'&SPECIES_CODE='HOMOSAPIENS'&TRACE_END='REVERSE'&dopt=trace&size=2&dispmax=5&seeas=Show	NA18517	ABC	Human_NA18517	ABC7		2005-10-18	ZN	42788200	g22	WGA
		166791_ABC7_000043071300_M3	166791_ABC7_000043071300_M3	F	62543322	Lactobacillus	546	0	http://lgt.igs.umaryland.edu/clones/166791_ABC7_000043071300_M3_F.html	http://www.ncbi.nlm.nih.gov/Traces/trace.cgi?&cmd=retrieve&val=TEMPLATE_ID='166791_ABC7_000043071300_M3'&SPECIES_CODE='HOMOSAPIENS'&TRACE_END='FORWARD'&dopt=trace&size=2&dispmax=5&seeas=Show	NA18517	ABC	Human_NA18517	ABC7		2005-10-18	ZQ	42782600	m3	WGA
		166791_ABC7_000043071300_M3	166791_ABC7_000043071300_M3	R	62542892	Human	248	5e-133	http://lgt.igs.umaryland.edu/clones/166791_ABC7_000043071300_M3_R.html	http://www.ncbi.nlm.nih.gov/Traces/trace.cgi?&cmd=retrieve&val=TEMPLATE_ID='166791_ABC7_000043071300_M3'&SPECIES_CODE='HOMOSAPIENS'&TRACE_END='REVERSE'&dopt=trace&size=2&dispmax=5&seeas=Show	NA18517	ABC	Human_NA18517	ABC7		2005-10-18	ZN	42788200	m3	WGA
		166791_ABC7_000043072500_A22	166791_ABC7_000043072500_A22	F	62531427	Lactobacillus	659	0	http://lgt.igs.umaryland.edu/clones/166791_ABC7_000043072500_A22_F.html	http://www.ncbi.nlm.nih.gov/Traces/trace.cgi?&cmd=retrieve&val=TEMPLATE_ID='166791_ABC7_000043072500_A22'&SPECIES_CODE='HOMOSAPIENS'&TRACE_END='FORWARD'&dopt=trace&size=2&dispmax=5&seeas=Show	NA18517	ABC	Human_NA18517	ABC7		2005-10-18	ZU	42783100	a22	WGA
		166791_ABC7_000043072500_A22	166791_ABC7_000043072500_A22	R	62530659	Human	450	0	http://lgt.igs.umaryland.edu/clones/166791_ABC7_000043072500_A22_R.html	http://www.ncbi.nlm.nih.gov/Traces/trace.cgi?&cmd=retrieve&val=TEMPLATE_ID='166791_ABC7_000043072500_A22'&SPECIES_CODE='HOMOSAPIENS'&TRACE_END='REVERSE'&dopt=trace&size=2&dispmax=5&seeas=Show	NA18517	ABC	Human_NA18517	ABC7		2005-10-18	ZT	42783600	a22	WGA
		166791_ABC7_000043073100_D20	166791_ABC7_000043073100_D20	R	62563650	Lactobacillus	605	0	http://lgt.igs.umaryland.edu/clones/166791_ABC7_000043073100_D20_R.html	http://www.ncbi.nlm.nih.gov/Traces/trace.cgi?&cmd=retrieve&val=TEMPLATE_ID='166791_ABC7_000043073100_D20'&SPECIES_CODE='HOMOSAPIENS'&TRACE_END='REVERSE'&dopt=trace&size=2&dispmax=5&seeas=Show	NA18517	ABC	Human_NA18517	ABC7		2005-10-19	ZV	42782800	d20	WGA
		166791_ABC7_000043073100_D20	166791_ABC7_000043073100_D20	F	62570946	Pan,Human	726	0	http://lgt.igs.umaryland.edu/clones/166791_ABC7_000043073100_D20_F.html	http://www.ncbi.nlm.nih.gov/Traces/trace.cgi?&cmd=retrieve&val=TEMPLATE_ID='166791_ABC7_000043073100_D20'&SPECIES_CODE='HOMOSAPIENS'&TRACE_END='FORWARD'&dopt=trace&size=2&dispmax=5&seeas=Show	NA18517	ABC	Human_NA18517	ABC7		2005-10-19	ZF	42782900	d20	WGA
		166791_ABC7_000043073300_L12	166791_ABC7_000043073300_L12	R	62544334	Lactobacillus	713	0	http://lgt.igs.umaryland.edu/clones/166791_ABC7_000043073300_L12_R.html	http://www.ncbi.nlm.nih.gov/Traces/trace.cgi?&cmd=retrieve&val=TEMPLATE_ID='166791_ABC7_000043073300_L12'&SPECIES_CODE='HOMOSAPIENS'&TRACE_END='REVERSE'&dopt=trace&size=2&dispmax=5&seeas=Show	NA18517	ABC	Human_NA18517	ABC7		2005-10-19	ZP	42782300	l12	WGA
		166791_ABC7_000043073300_L12	166791_ABC7_000043073300_L12	F	62540753	Human	424	0	http://lgt.igs.umaryland.edu/clones/166791_ABC7_000043073300_L12_F.html	http://www.ncbi.nlm.nih.gov/Traces/trace.cgi?&cmd=retrieve&val=TEMPLATE_ID='166791_ABC7_000043073300_L12'&SPECIES_CODE='HOMOSAPIENS'&TRACE_END='FORWARD'&dopt=trace&size=2&dispmax=5&seeas=Show	NA18517	ABC	Human_NA18517	ABC7		2005-10-18	ZF	42782400	l12	WGA
		166791_ABC7_000043075200_E6	166791_ABC7_000043075200_E6	R	62524071	Lactobacillus	714	0	http://lgt.igs.umaryland.edu/clones/166791_ABC7_000043075200_E6_R.html	http://www.ncbi.nlm.nih.gov/Traces/trace.cgi?&cmd=retrieve&val=TEMPLATE_ID='166791_ABC7_000043075200_E6'&SPECIES_CODE='HOMOSAPIENS'&TRACE_END='REVERSE'&dopt=trace&size=2&dispmax=5&seeas=Show	NA18517	ABC	Human_NA18517	ABC7		2005-10-19	AA	41992200	e6	WGA
		166791_ABC7_000043075200_E6	166791_ABC7_000043075200_E6	F	62529639	Human	490	0	http://lgt.igs.umaryland.edu/clones/166791_ABC7_000043075200_E6_F.html	http://www.ncbi.nlm.nih.gov/Traces/trace.cgi?&cmd=retrieve&val=TEMPLATE_ID='166791_ABC7_000043075200_E6'&SPECIES_CODE='HOMOSAPIENS'&TRACE_END='FORWARD'&dopt=trace&size=2&dispmax=5&seeas=Show	NA18517	ABC	Human_NA18517	ABC7		2005-10-18	ZW	41992300	e6	WGA
		166863_ABC7_000042754100_P4	166863_ABC7_000042754100_P4	R	62619958	Lactobacillus	827	0	http://lgt.igs.umaryland.edu/clones/166863_ABC7_000042754100_P4_R.html	http://www.ncbi.nlm.nih.gov/Traces/trace.cgi?&cmd=retrieve&val=TEMPLATE_ID='166863_ABC7_000042754100_P4'&SPECIES_CODE='HOMOSAPIENS'&TRACE_END='REVERSE'&dopt=trace&size=2&dispmax=5&seeas=Show	NA18517	ABC	Human_NA18517	ABC7		2005-10-20	ZY	42013300	p4	WGA
		166863_ABC7_000042754100_P4	166863_ABC7_000042754100_P4	F	62605942	Pan,Human	477	0	http://lgt.igs.umaryland.edu/clones/166863_ABC7_000042754100_P4_F.html	http://www.ncbi.nlm.nih.gov/Traces/trace.cgi?&cmd=retrieve&val=TEMPLATE_ID='166863_ABC7_000042754100_P4'&SPECIES_CODE='HOMOSAPIENS'&TRACE_END='FORWARD'&dopt=trace&size=2&dispmax=5&seeas=Show	NA18517	ABC	Human_NA18517	ABC7		2005-10-20	ZP	42012700	p4	WGA
		166863_ABC7_000043079500_J5	166863_ABC7_000043079500_J5	F	62589337	Lactobacillus	551	0	http://lgt.igs.umaryland.edu/clones/166863_ABC7_000043079500_J5_F.html	http://www.ncbi.nlm.nih.gov/Traces/trace.cgi?&cmd=retrieve&val=TEMPLATE_ID='166863_ABC7_000043079500_J5'&SPECIES_CODE='HOMOSAPIENS'&TRACE_END='FORWARD'&dopt=trace&size=2&dispmax=5&seeas=Show	NA18517	ABC	Human_NA18517	ABC7		2005-10-19	AF	42003400	j5	WGA
		166863_ABC7_000043079500_J5	166863_ABC7_000043079500_J5	R	62576953	Oryctolagus,synthetic,Bos,Pan,Sus,Human,Callithrix,Pongo,Macaca,Rattus,Equus,Mus,Canis	497	0	http://lgt.igs.umaryland.edu/clones/166863_ABC7_000043079500_J5_R.html	http://www.ncbi.nlm.nih.gov/Traces/trace.cgi?&cmd=retrieve&val=TEMPLATE_ID='166863_ABC7_000043079500_J5'&SPECIES_CODE='HOMOSAPIENS'&TRACE_END='REVERSE'&dopt=trace&size=2&dispmax=5&seeas=Show	NA18517	ABC	Human_NA18517	ABC7		2005-10-19	ZK	42000200	j5	WGA
		166941_ABC7_000042052800_E8	166941_ABC7_000042052800_E8	F	62912315	Lactobacillus	738	0	http://lgt.igs.umaryland.edu/clones/166941_ABC7_000042052800_E8_F.html	http://www.ncbi.nlm.nih.gov/Traces/trace.cgi?&cmd=retrieve&val=TEMPLATE_ID='166941_ABC7_000042052800_E8'&SPECIES_CODE='HOMOSAPIENS'&TRACE_END='FORWARD'&dopt=trace&size=2&dispmax=5&seeas=Show	NA18517	ABC	Human_NA18517	ABC7		2005-10-27	ZW	43118600	e8	WGA
		166941_ABC7_000042052800_E8	166941_ABC7_000042052800_E8	R	62895803	Pan,Human	511	0	http://lgt.igs.umaryland.edu/clones/166941_ABC7_000042052800_E8_R.html	http://www.ncbi.nlm.nih.gov/Traces/trace.cgi?&cmd=retrieve&val=TEMPLATE_ID='166941_ABC7_000042052800_E8'&SPECIES_CODE='HOMOSAPIENS'&TRACE_END='REVERSE'&dopt=trace&size=2&dispmax=5&seeas=Show	NA18517	ABC	Human_NA18517	ABC7		2005-10-27	AD	43118500	e8	WGA
		166941_ABC7_000042053300_L22	166941_ABC7_000042053300_L22	F	62897954	Lactobacillus	633	0	http://lgt.igs.umaryland.edu/clones/166941_ABC7_000042053300_L22_F.html	http://www.ncbi.nlm.nih.gov/Traces/trace.cgi?&cmd=retrieve&val=TEMPLATE_ID='166941_ABC7_000042053300_L22'&SPECIES_CODE='HOMOSAPIENS'&TRACE_END='FORWARD'&dopt=trace&size=2&dispmax=5&seeas=Show	NA18517	ABC	Human_NA18517	ABC7		2005-10-27	AF	43118200	l22	WGA
		166941_ABC7_000042053300_L22	166941_ABC7_000042053300_L22	R	62897186	Human	681	0	http://lgt.igs.umaryland.edu/clones/166941_ABC7_000042053300_L22_R.html	http://www.ncbi.nlm.nih.gov/Traces/trace.cgi?&cmd=retrieve&val=TEMPLATE_ID='166941_ABC7_000042053300_L22'&SPECIES_CODE='HOMOSAPIENS'&TRACE_END='REVERSE'&dopt=trace&size=2&dispmax=5&seeas=Show	NA18517	ABC	Human_NA18517	ABC7		2005-10-27	AC	43118100	l22	WGA
		166941_ABC7_000042061500_J9	166941_ABC7_000042061500_J9	F	62900049	Lactobacillus	454	0	http://lgt.igs.umaryland.edu/clones/166941_ABC7_000042061500_J9_F.html	http://www.ncbi.nlm.nih.gov/Traces/trace.cgi?&cmd=retrieve&val=TEMPLATE_ID='166941_ABC7_000042061500_J9'&SPECIES_CODE='HOMOSAPIENS'&TRACE_END='FORWARD'&dopt=trace&size=2&dispmax=5&seeas=Show	NA18517	ABC	Human_NA18517	ABC7		2005-10-27	ZB	43119000	j9	WGA
		166941_ABC7_000042061500_J9	166941_ABC7_000042061500_J9	R	62897361	Human	489	0	http://lgt.igs.umaryland.edu/clones/166941_ABC7_000042061500_J9_R.html	http://www.ncbi.nlm.nih.gov/Traces/trace.cgi?&cmd=retrieve&val=TEMPLATE_ID='166941_ABC7_000042061500_J9'&SPECIES_CODE='HOMOSAPIENS'&TRACE_END='REVERSE'&dopt=trace&size=2&dispmax=5&seeas=Show	NA18517	ABC	Human_NA18517	ABC7		2005-10-27	AF	43118900	j9	WGA
		166941_ABC7_000043084100_C22	166941_ABC7_000043084100_C22	F	62671772	Lactobacillus	622	0	http://lgt.igs.umaryland.edu/clones/166941_ABC7_000043084100_C22_F.html	http://www.ncbi.nlm.nih.gov/Traces/trace.cgi?&cmd=retrieve&val=TEMPLATE_ID='166941_ABC7_000043084100_C22'&SPECIES_CODE='HOMOSAPIENS'&TRACE_END='FORWARD'&dopt=trace&size=2&dispmax=5&seeas=Show	NA18517	ABC	Human_NA18517	ABC7		2005-10-21	ZI	42790200	c22	WGA
		166941_ABC7_000043084100_C22	166941_ABC7_000043084100_C22	R	62675996	Human	210	8e-113	http://lgt.igs.umaryland.edu/clones/166941_ABC7_000043084100_C22_R.html	http://www.ncbi.nlm.nih.gov/Traces/trace.cgi?&cmd=retrieve&val=TEMPLATE_ID='166941_ABC7_000043084100_C22'&SPECIES_CODE='HOMOSAPIENS'&TRACE_END='REVERSE'&dopt=trace&size=2&dispmax=5&seeas=Show	NA18517	ABC	Human_NA18517	ABC7		2005-10-21	ZN	42790100	c22	WGA
		166941_ABC7_000043085000_N6	166941_ABC7_000043085000_N6	R	62694805	Lactobacillus	518	0	http://lgt.igs.umaryland.edu/clones/166941_ABC7_000043085000_N6_R.html	http://www.ncbi.nlm.nih.gov/Traces/trace.cgi?&cmd=retrieve&val=TEMPLATE_ID='166941_ABC7_000043085000_N6'&SPECIES_CODE='HOMOSAPIENS'&TRACE_END='REVERSE'&dopt=trace&size=2&dispmax=5&seeas=Show	NA18517	ABC	Human_NA18517	ABC7		2005-10-21	AF	42030400	n6	WGA
		166941_ABC7_000043085000_N6	166941_ABC7_000043085000_N6	F	62697685	Human	611	0	http://lgt.igs.umaryland.edu/clones/166941_ABC7_000043085000_N6_F.html	http://www.ncbi.nlm.nih.gov/Traces/trace.cgi?&cmd=retrieve&val=TEMPLATE_ID='166941_ABC7_000043085000_N6'&SPECIES_CODE='HOMOSAPIENS'&TRACE_END='FORWARD'&dopt=trace&size=2&dispmax=5&seeas=Show	NA18517	ABC	Human_NA18517	ABC7		2005-10-22	ZP	42030500	n6	WGA
		166941_ABC7_000043091000_C16	166941_ABC7_000043091000_C16	F	62719744	Lactobacillus	622	0	http://lgt.igs.umaryland.edu/clones/166941_ABC7_000043091000_C16_F.html	http://www.ncbi.nlm.nih.gov/Traces/trace.cgi?&cmd=retrieve&val=TEMPLATE_ID='166941_ABC7_000043091000_C16'&SPECIES_CODE='HOMOSAPIENS'&TRACE_END='FORWARD'&dopt=trace&size=2&dispmax=5&seeas=Show	NA18517	ABC	Human_NA18517	ABC7		2005-10-22	ZG	42047800	c16	WGA
		166941_ABC7_000043091000_C16	166941_ABC7_000043091000_C16	R	62728960	Human	728	0	http://lgt.igs.umaryland.edu/clones/166941_ABC7_000043091000_C16_R.html	http://www.ncbi.nlm.nih.gov/Traces/trace.cgi?&cmd=retrieve&val=TEMPLATE_ID='166941_ABC7_000043091000_C16'&SPECIES_CODE='HOMOSAPIENS'&TRACE_END='REVERSE'&dopt=trace&size=2&dispmax=5&seeas=Show	NA18517	ABC	Human_NA18517	ABC7		2005-10-22	ZG	42047000	c16	WGA
		167146_ABC7_000042052100_A14	167146_ABC7_000042052100_A14	F	62939959	Lactobacillus	737	0	http://lgt.igs.umaryland.edu/clones/167146_ABC7_000042052100_A14_F.html	http://www.ncbi.nlm.nih.gov/Traces/trace.cgi?&cmd=retrieve&val=TEMPLATE_ID='167146_ABC7_000042052100_A14'&SPECIES_CODE='HOMOSAPIENS'&TRACE_END='FORWARD'&dopt=trace&size=2&dispmax=5&seeas=Show	NA18517	ABC	Human_NA18517	ABC7		2005-10-28	ZY	43137800	a14	WGA
		167146_ABC7_000042052100_A14	167146_ABC7_000042052100_A14	R	62940343	Human	497	0	http://lgt.igs.umaryland.edu/clones/167146_ABC7_000042052100_A14_R.html	http://www.ncbi.nlm.nih.gov/Traces/trace.cgi?&cmd=retrieve&val=TEMPLATE_ID='167146_ABC7_000042052100_A14'&SPECIES_CODE='HOMOSAPIENS'&TRACE_END='REVERSE'&dopt=trace&size=2&dispmax=5&seeas=Show	NA18517	ABC	Human_NA18517	ABC7		2005-10-29	ZY	43137700	a14	WGA
		168825_ABC8_4_1_000000712922_N17	168825_ABC8_4_1_000000712922_N17	R	66809495	Lactobacillus	639	0	http://lgt.igs.umaryland.edu/clones/168825_ABC8_4_1_000000712922_N17_R.html	http://www.ncbi.nlm.nih.gov/Traces/trace.cgi?&cmd=retrieve&val=TEMPLATE_ID='168825_ABC8_4_1_000000712922_N17'&SPECIES_CODE='HOMOSAPIENS'&TRACE_END='REVERSE'&dopt=trace&size=2&dispmax=5&seeas=Show	NA18507	ABC	Human_NA18507	ABC8_4_1		2005-12-27	ZY	753222	n17	WGA
		168825_ABC8_4_1_000000712922_N17	168825_ABC8_4_1_000000712922_N17	F	66800661	Human	741	0	http://lgt.igs.umaryland.edu/clones/168825_ABC8_4_1_000000712922_N17_F.html	http://www.ncbi.nlm.nih.gov/Traces/trace.cgi?&cmd=retrieve&val=TEMPLATE_ID='168825_ABC8_4_1_000000712922_N17'&SPECIES_CODE='HOMOSAPIENS'&TRACE_END='FORWARD'&dopt=trace&size=2&dispmax=5&seeas=Show	NA18507	ABC	Human_NA18507	ABC8_4_1		2005-12-27	ZD	753322	n17	WGA
		168825_ABC8_4_1_000000712922_N19	168825_ABC8_4_1_000000712922_N19	F	66800693	Lactobacillus	800	0	http://lgt.igs.umaryland.edu/clones/168825_ABC8_4_1_000000712922_N19_F.html	http://www.ncbi.nlm.nih.gov/Traces/trace.cgi?&cmd=retrieve&val=TEMPLATE_ID='168825_ABC8_4_1_000000712922_N19'&SPECIES_CODE='HOMOSAPIENS'&TRACE_END='FORWARD'&dopt=trace&size=2&dispmax=5&seeas=Show	NA18507	ABC	Human_NA18507	ABC8_4_1		2005-12-27	ZD	753322	n19	WGA
		168825_ABC8_4_1_000000712922_N19	168825_ABC8_4_1_000000712922_N19	R	66809496	Human	470	0	http://lgt.igs.umaryland.edu/clones/168825_ABC8_4_1_000000712922_N19_R.html	http://www.ncbi.nlm.nih.gov/Traces/trace.cgi?&cmd=retrieve&val=TEMPLATE_ID='168825_ABC8_4_1_000000712922_N19'&SPECIES_CODE='HOMOSAPIENS'&TRACE_END='REVERSE'&dopt=trace&size=2&dispmax=5&seeas=Show	NA18507	ABC	Human_NA18507	ABC8_4_1		2005-12-27	ZY	753222	n19	WGA
		168825_ABC8_4_1_000000754122_G11	168825_ABC8_4_1_000000754122_G11	R	66908272	Lactobacillus	692	0	http://lgt.igs.umaryland.edu/clones/168825_ABC8_4_1_000000754122_G11_R.html	http://www.ncbi.nlm.nih.gov/Traces/trace.cgi?&cmd=retrieve&val=TEMPLATE_ID='168825_ABC8_4_1_000000754122_G11'&SPECIES_CODE='HOMOSAPIENS'&TRACE_END='REVERSE'&dopt=trace&size=2&dispmax=5&seeas=Show	NA18507	ABC	Human_NA18507	ABC8_4_1		2005-12-30	ZB	798722	g11	WGA
		168825_ABC8_4_1_000000754122_G11	168825_ABC8_4_1_000000754122_G11	F	66963940	Human	803	0	http://lgt.igs.umaryland.edu/clones/168825_ABC8_4_1_000000754122_G11_F.html	http://www.ncbi.nlm.nih.gov/Traces/trace.cgi?&cmd=retrieve&val=TEMPLATE_ID='168825_ABC8_4_1_000000754122_G11'&SPECIES_CODE='HOMOSAPIENS'&TRACE_END='FORWARD'&dopt=trace&size=2&dispmax=5&seeas=Show	NA18507	ABC	Human_NA18507	ABC8_4_1		2005-12-30	ZX	798622	g11	WGA
		168825_ABC8_4_1_000000775422_A22	168825_ABC8_4_1_000000775422_A22	F	67009163	Lactobacillus	718	0	http://lgt.igs.umaryland.edu/clones/168825_ABC8_4_1_000000775422_A22_F.html	http://www.ncbi.nlm.nih.gov/Traces/trace.cgi?&cmd=retrieve&val=TEMPLATE_ID='168825_ABC8_4_1_000000775422_A22'&SPECIES_CODE='HOMOSAPIENS'&TRACE_END='FORWARD'&dopt=trace&size=2&dispmax=5&seeas=Show	NA18507	ABC	Human_NA18507	ABC8_4_1		2005-12-30	ZK	812122	a22	WGA
		168825_ABC8_4_1_000000775422_A22	168825_ABC8_4_1_000000775422_A22	R	67002731	Human	683	0	http://lgt.igs.umaryland.edu/clones/168825_ABC8_4_1_000000775422_A22_R.html	http://www.ncbi.nlm.nih.gov/Traces/trace.cgi?&cmd=retrieve&val=TEMPLATE_ID='168825_ABC8_4_1_000000775422_A22'&SPECIES_CODE='HOMOSAPIENS'&TRACE_END='REVERSE'&dopt=trace&size=2&dispmax=5&seeas=Show	NA18507	ABC	Human_NA18507	ABC8_4_1		2005-12-30	ZP	812022	a22	WGA
		168825_ABC8_4_1_000000783122_E14	168825_ABC8_4_1_000000783122_E14	F	67102307	Lactobacillus	583	0	http://lgt.igs.umaryland.edu/clones/168825_ABC8_4_1_000000783122_E14_F.html	http://www.ncbi.nlm.nih.gov/Traces/trace.cgi?&cmd=retrieve&val=TEMPLATE_ID='168825_ABC8_4_1_000000783122_E14'&SPECIES_CODE='HOMOSAPIENS'&TRACE_END='FORWARD'&dopt=trace&size=2&dispmax=5&seeas=Show	NA18507	ABC	Human_NA18507	ABC8_4_1		2006-01-01	ZS	827222	e14	WGA
		168825_ABC8_4_1_000000783122_E14	168825_ABC8_4_1_000000783122_E14	R	67114125	Human	617	0	http://lgt.igs.umaryland.edu/clones/168825_ABC8_4_1_000000783122_E14_R.html	http://www.ncbi.nlm.nih.gov/Traces/trace.cgi?&cmd=retrieve&val=TEMPLATE_ID='168825_ABC8_4_1_000000783122_E14'&SPECIES_CODE='HOMOSAPIENS'&TRACE_END='REVERSE'&dopt=trace&size=2&dispmax=5&seeas=Show	NA18507	ABC	Human_NA18507	ABC8_4_1		2006-01-01	ZX	826922	e14	WGA
		168825_ABC8_4_1_000000787822_J18	168825_ABC8_4_1_000000787822_J18	F	67079495	Lactobacillus	624	0	http://lgt.igs.umaryland.edu/clones/168825_ABC8_4_1_000000787822_J18_F.html	http://www.ncbi.nlm.nih.gov/Traces/trace.cgi?&cmd=retrieve&val=TEMPLATE_ID='168825_ABC8_4_1_000000787822_J18'&SPECIES_CODE='HOMOSAPIENS'&TRACE_END='FORWARD'&dopt=trace&size=2&dispmax=5&seeas=Show	NA18507	ABC	Human_NA18507	ABC8_4_1		2005-12-31	ZY	819822	j18	WGA
		168825_ABC8_4_1_000000787822_J18	168825_ABC8_4_1_000000787822_J18	R	67079591	Human	732	0	http://lgt.igs.umaryland.edu/clones/168825_ABC8_4_1_000000787822_J18_R.html	http://www.ncbi.nlm.nih.gov/Traces/trace.cgi?&cmd=retrieve&val=TEMPLATE_ID='168825_ABC8_4_1_000000787822_J18'&SPECIES_CODE='HOMOSAPIENS'&TRACE_END='REVERSE'&dopt=trace&size=2&dispmax=5&seeas=Show	NA18507	ABC	Human_NA18507	ABC8_4_1		2005-12-31	ZX	819722	j18	WGA
		168825_ABC8_4_1_000041083600_P12	168825_ABC8_4_1_000041083600_P12	F	67128290	Lactobacillus	717	0	http://lgt.igs.umaryland.edu/clones/168825_ABC8_4_1_000041083600_P12_F.html	http://www.ncbi.nlm.nih.gov/Traces/trace.cgi?&cmd=retrieve&val=TEMPLATE_ID='168825_ABC8_4_1_000041083600_P12'&SPECIES_CODE='HOMOSAPIENS'&TRACE_END='FORWARD'&dopt=trace&size=2&dispmax=5&seeas=Show	NA18507	ABC	Human_NA18507	ABC8_4_1		2006-01-02	ZF	43696200	p12	WGA
		168825_ABC8_4_1_000041083600_P12	168825_ABC8_4_1_000041083600_P12	R	67126658	Human	704	0	http://lgt.igs.umaryland.edu/clones/168825_ABC8_4_1_000041083600_P12_R.html	http://www.ncbi.nlm.nih.gov/Traces/trace.cgi?&cmd=retrieve&val=TEMPLATE_ID='168825_ABC8_4_1_000041083600_P12'&SPECIES_CODE='HOMOSAPIENS'&TRACE_END='REVERSE'&dopt=trace&size=2&dispmax=5&seeas=Show	NA18507	ABC	Human_NA18507	ABC8_4_1		2006-01-02	ZQ	43696300	p12	WGA
		168825_ABC8_4_1_000041083700_H9	168825_ABC8_4_1_000041083700_H9	R	67138219	Lactobacillus	754	0	http://lgt.igs.umaryland.edu/clones/168825_ABC8_4_1_000041083700_H9_R.html	http://www.ncbi.nlm.nih.gov/Traces/trace.cgi?&cmd=retrieve&val=TEMPLATE_ID='168825_ABC8_4_1_000041083700_H9'&SPECIES_CODE='HOMOSAPIENS'&TRACE_END='REVERSE'&dopt=trace&size=2&dispmax=5&seeas=Show	NA18507	ABC	Human_NA18507	ABC8_4_1		2006-01-02	ZY	43697300	h9	WGA
		168825_ABC8_4_1_000041083700_H9	168825_ABC8_4_1_000041083700_H9	F	67136394	Human	456	0	http://lgt.igs.umaryland.edu/clones/168825_ABC8_4_1_000041083700_H9_F.html	http://www.ncbi.nlm.nih.gov/Traces/trace.cgi?&cmd=retrieve&val=TEMPLATE_ID='168825_ABC8_4_1_000041083700_H9'&SPECIES_CODE='HOMOSAPIENS'&TRACE_END='FORWARD'&dopt=trace&size=2&dispmax=5&seeas=Show	NA18507	ABC	Human_NA18507	ABC8_4_1		2006-01-02	AE	43697600	h9	WGA
		168825_ABC8_4_1_000041087300_L11	168825_ABC8_4_1_000041087300_L11	F	67127022	Lactobacillus	719	0	http://lgt.igs.umaryland.edu/clones/168825_ABC8_4_1_000041087300_L11_F.html	http://www.ncbi.nlm.nih.gov/Traces/trace.cgi?&cmd=retrieve&val=TEMPLATE_ID='168825_ABC8_4_1_000041087300_L11'&SPECIES_CODE='HOMOSAPIENS'&TRACE_END='FORWARD'&dopt=trace&size=2&dispmax=5&seeas=Show	NA18507	ABC	Human_NA18507	ABC8_4_1		2006-01-02	ZQ	43695400	l11	WGA
		168825_ABC8_4_1_000041087300_L11	168825_ABC8_4_1_000041087300_L11	R	67136814	Human	738	0	http://lgt.igs.umaryland.edu/clones/168825_ABC8_4_1_000041087300_L11_R.html	http://www.ncbi.nlm.nih.gov/Traces/trace.cgi?&cmd=retrieve&val=TEMPLATE_ID='168825_ABC8_4_1_000041087300_L11'&SPECIES_CODE='HOMOSAPIENS'&TRACE_END='REVERSE'&dopt=trace&size=2&dispmax=5&seeas=Show	NA18507	ABC	Human_NA18507	ABC8_4_1		2006-01-02	AB	43695100	l11	WGA
		168825_ABC8_4_1_000041092800_K6	168825_ABC8_4_1_000041092800_K6	R	67201657	Lactobacillus	768	0	http://lgt.igs.umaryland.edu/clones/168825_ABC8_4_1_000041092800_K6_R.html	http://www.ncbi.nlm.nih.gov/Traces/trace.cgi?&cmd=retrieve&val=TEMPLATE_ID='168825_ABC8_4_1_000041092800_K6'&SPECIES_CODE='HOMOSAPIENS'&TRACE_END='REVERSE'&dopt=trace&size=2&dispmax=5&seeas=Show	NA18507	ABC	Human_NA18507	ABC8_4_1		2006-01-04	ZY	43710400	k6	WGA
		168825_ABC8_4_1_000041092800_K6	168825_ABC8_4_1_000041092800_K6	F	67182772	Human	684	0	http://lgt.igs.umaryland.edu/clones/168825_ABC8_4_1_000041092800_K6_F.html	http://www.ncbi.nlm.nih.gov/Traces/trace.cgi?&cmd=retrieve&val=TEMPLATE_ID='168825_ABC8_4_1_000041092800_K6'&SPECIES_CODE='HOMOSAPIENS'&TRACE_END='FORWARD'&dopt=trace&size=2&dispmax=5&seeas=Show	NA18507	ABC	Human_NA18507	ABC8_4_1		2006-01-04	ZS	43709800	k6	WGA
		168825_ABC8_4_1_000041092800_K8	168825_ABC8_4_1_000041092800_K8	F	67182804	Lactobacillus	333	0	http://lgt.igs.umaryland.edu/clones/168825_ABC8_4_1_000041092800_K8_F.html	http://www.ncbi.nlm.nih.gov/Traces/trace.cgi?&cmd=retrieve&val=TEMPLATE_ID='168825_ABC8_4_1_000041092800_K8'&SPECIES_CODE='HOMOSAPIENS'&TRACE_END='FORWARD'&dopt=trace&size=2&dispmax=5&seeas=Show	NA18507	ABC	Human_NA18507	ABC8_4_1		2006-01-04	ZS	43709800	k8	WGA
		168825_ABC8_4_1_000041092800_K8	168825_ABC8_4_1_000041092800_K8	R	67201658	Macaca,Pongo,Human	416	0	http://lgt.igs.umaryland.edu/clones/168825_ABC8_4_1_000041092800_K8_R.html	http://www.ncbi.nlm.nih.gov/Traces/trace.cgi?&cmd=retrieve&val=TEMPLATE_ID='168825_ABC8_4_1_000041092800_K8'&SPECIES_CODE='HOMOSAPIENS'&TRACE_END='REVERSE'&dopt=trace&size=2&dispmax=5&seeas=Show	NA18507	ABC	Human_NA18507	ABC8_4_1		2006-01-04	ZY	43710400	k8	WGA
		168825_ABC8_4_1_000041093900_H18	168825_ABC8_4_1_000041093900_H18	F	67193714	Lactobacillus	770	0	http://lgt.igs.umaryland.edu/clones/168825_ABC8_4_1_000041093900_H18_F.html	http://www.ncbi.nlm.nih.gov/Traces/trace.cgi?&cmd=retrieve&val=TEMPLATE_ID='168825_ABC8_4_1_000041093900_H18'&SPECIES_CODE='HOMOSAPIENS'&TRACE_END='FORWARD'&dopt=trace&size=2&dispmax=5&seeas=Show	NA18507	ABC	Human_NA18507	ABC8_4_1		2006-01-04	ZC	43707600	h18	WGA
		168825_ABC8_4_1_000041093900_H18	168825_ABC8_4_1_000041093900_H18	R	67181810	Human	696	0	http://lgt.igs.umaryland.edu/clones/168825_ABC8_4_1_000041093900_H18_R.html	http://www.ncbi.nlm.nih.gov/Traces/trace.cgi?&cmd=retrieve&val=TEMPLATE_ID='168825_ABC8_4_1_000041093900_H18'&SPECIES_CODE='HOMOSAPIENS'&TRACE_END='REVERSE'&dopt=trace&size=2&dispmax=5&seeas=Show	NA18507	ABC	Human_NA18507	ABC8_4_1		2006-01-04	ZR	43707500	h18	WGA
		168825_ABC8_4_1_000041109600_A11	168825_ABC8_4_1_000041109600_A11	R	67604727	Lactobacillus	554	0	http://lgt.igs.umaryland.edu/clones/168825_ABC8_4_1_000041109600_A11_R.html	http://www.ncbi.nlm.nih.gov/Traces/trace.cgi?&cmd=retrieve&val=TEMPLATE_ID='168825_ABC8_4_1_000041109600_A11'&SPECIES_CODE='HOMOSAPIENS'&TRACE_END='REVERSE'&dopt=trace&size=2&dispmax=5&seeas=Show	NA18507	ABC	Human_NA18507	ABC8_4_1		2006-01-11	AC	43729600	a11	WGA
		168825_ABC8_4_1_000041109600_A11	168825_ABC8_4_1_000041109600_A11	F	67632951	Human	738	0	http://lgt.igs.umaryland.edu/clones/168825_ABC8_4_1_000041109600_A11_F.html	http://www.ncbi.nlm.nih.gov/Traces/trace.cgi?&cmd=retrieve&val=TEMPLATE_ID='168825_ABC8_4_1_000041109600_A11'&SPECIES_CODE='HOMOSAPIENS'&TRACE_END='FORWARD'&dopt=trace&size=2&dispmax=5&seeas=Show	NA18507	ABC	Human_NA18507	ABC8_4_1		2006-01-11	ZQ	43729700	a11	WGA
		168825_ABC8_4_1_000041138100_H11	168825_ABC8_4_1_000041138100_H11	R	67941286	Lactobacillus	703	0	http://lgt.igs.umaryland.edu/clones/168825_ABC8_4_1_000041138100_H11_R.html	http://www.ncbi.nlm.nih.gov/Traces/trace.cgi?&cmd=retrieve&val=TEMPLATE_ID='168825_ABC8_4_1_000041138100_H11'&SPECIES_CODE='HOMOSAPIENS'&TRACE_END='REVERSE'&dopt=trace&size=2&dispmax=5&seeas=Show	NA18507	ABC	Human_NA18507	ABC8_4_1		2006-01-15	AE	45678100	h11	WGA
		168825_ABC8_4_1_000041138100_H11	168825_ABC8_4_1_000041138100_H11	F	67926639	Human	138	9e-55	http://lgt.igs.umaryland.edu/clones/168825_ABC8_4_1_000041138100_H11_F.html	http://www.ncbi.nlm.nih.gov/Traces/trace.cgi?&cmd=retrieve&val=TEMPLATE_ID='168825_ABC8_4_1_000041138100_H11'&SPECIES_CODE='HOMOSAPIENS'&TRACE_END='FORWARD'&dopt=trace&size=2&dispmax=5&seeas=Show	NA18507	ABC	Human_NA18507	ABC8_4_1		2006-01-15	ZN	45678200	h11	WGA
		170143_ABC8_4_000041175800_G7	170143_ABC8_4_000041175800_G7	R	68545256	Lactobacillus	849	0	http://lgt.igs.umaryland.edu/clones/170143_ABC8_4_000041175800_G7_R.html	http://www.ncbi.nlm.nih.gov/Traces/trace.cgi?&cmd=retrieve&val=TEMPLATE_ID='170143_ABC8_4_000041175800_G7'&SPECIES_CODE='HOMOSAPIENS'&TRACE_END='REVERSE'&dopt=trace&size=2&dispmax=5&seeas=Show	NA18507	ABC	Human_NA18507	ABC8_4		2006-01-23	ZN	45783200	g7	WGA
		170143_ABC8_4_000041175800_G7	170143_ABC8_4_000041175800_G7	F	68548328	Human	744	0	http://lgt.igs.umaryland.edu/clones/170143_ABC8_4_000041175800_G7_F.html	http://www.ncbi.nlm.nih.gov/Traces/trace.cgi?&cmd=retrieve&val=TEMPLATE_ID='170143_ABC8_4_000041175800_G7'&SPECIES_CODE='HOMOSAPIENS'&TRACE_END='FORWARD'&dopt=trace&size=2&dispmax=5&seeas=Show	NA18507	ABC	Human_NA18507	ABC8_4		2006-01-23	ZH	45783100	g7	WGA
		170143_ABC8_4_1_000041184500_J7	170143_ABC8_4_1_000041184500_J7	F	68710161	Lactobacillus	745	0	http://lgt.igs.umaryland.edu/clones/170143_ABC8_4_1_000041184500_J7_F.html	http://www.ncbi.nlm.nih.gov/Traces/trace.cgi?&cmd=retrieve&val=TEMPLATE_ID='170143_ABC8_4_1_000041184500_J7'&SPECIES_CODE='HOMOSAPIENS'&TRACE_END='FORWARD'&dopt=trace&size=2&dispmax=5&seeas=Show	NA18507	ABC	Human_NA18507	ABC8_4_1		2006-01-25	ZM	44999600	j7	WGA
		170143_ABC8_4_1_000041184500_J7	170143_ABC8_4_1_000041184500_J7	R	68740001	Human	691	0	http://lgt.igs.umaryland.edu/clones/170143_ABC8_4_1_000041184500_J7_R.html	http://www.ncbi.nlm.nih.gov/Traces/trace.cgi?&cmd=retrieve&val=TEMPLATE_ID='170143_ABC8_4_1_000041184500_J7'&SPECIES_CODE='HOMOSAPIENS'&TRACE_END='REVERSE'&dopt=trace&size=2&dispmax=5&seeas=Show	NA18507	ABC	Human_NA18507	ABC8_4_1		2006-01-25	ZI	44999700	j7	WGA
		170143_ABC8_4_1_000041186600_B1	170143_ABC8_4_1_000041186600_B1	F	68706505	Lactobacillus	235	5e-123	http://lgt.igs.umaryland.edu/clones/170143_ABC8_4_1_000041186600_B1_F.html	http://www.ncbi.nlm.nih.gov/Traces/trace.cgi?&cmd=retrieve&val=TEMPLATE_ID='170143_ABC8_4_1_000041186600_B1'&SPECIES_CODE='HOMOSAPIENS'&TRACE_END='FORWARD'&dopt=trace&size=2&dispmax=5&seeas=Show	NA18507	ABC	Human_NA18507	ABC8_4_1		2006-01-25	ZK	44991000	b1	WGA
		170143_ABC8_4_1_000041186600_B1	170143_ABC8_4_1_000041186600_B1	R	68706889	Human	555	0	http://lgt.igs.umaryland.edu/clones/170143_ABC8_4_1_000041186600_B1_R.html	http://www.ncbi.nlm.nih.gov/Traces/trace.cgi?&cmd=retrieve&val=TEMPLATE_ID='170143_ABC8_4_1_000041186600_B1'&SPECIES_CODE='HOMOSAPIENS'&TRACE_END='REVERSE'&dopt=trace&size=2&dispmax=5&seeas=Show	NA18507	ABC	Human_NA18507	ABC8_4_1		2006-01-24	ZI	44990900	b1	WGA
		170646_ABC8_4_1_2_000041233500_H18	170646_ABC8_4_1_2_000041233500_H18	F	69607768	Lactobacillus	739	0	http://lgt.igs.umaryland.edu/clones/170646_ABC8_4_1_2_000041233500_H18_F.html	http://www.ncbi.nlm.nih.gov/Traces/trace.cgi?&cmd=retrieve&val=TEMPLATE_ID='170646_ABC8_4_1_2_000041233500_H18'&SPECIES_CODE='HOMOSAPIENS'&TRACE_END='FORWARD'&dopt=trace&size=2&dispmax=5&seeas=Show	NA18507	ABC	Human_NA18507	ABC8_4_1_2		2006-02-06	AF	45042700	h18	WGA
		170646_ABC8_4_1_2_000041233500_H18	170646_ABC8_4_1_2_000041233500_H18	R	69709912	Pan,Human	452	0	http://lgt.igs.umaryland.edu/clones/170646_ABC8_4_1_2_000041233500_H18_R.html	http://www.ncbi.nlm.nih.gov/Traces/trace.cgi?&cmd=retrieve&val=TEMPLATE_ID='170646_ABC8_4_1_2_000041233500_H18'&SPECIES_CODE='HOMOSAPIENS'&TRACE_END='REVERSE'&dopt=trace&size=2&dispmax=5&seeas=Show	NA18507	ABC	Human_NA18507	ABC8_4_1_2		2006-02-05	ZK	45043400	h18	WGA
	Lactobacillus,Pediococcus,Streptococcus
		168825_ABC8_4_1_000041092800_H13	168825_ABC8_4_1_000041092800_H13	R	67200389	Lactobacillus,Pediococcus,Streptococcus	409	0	http://lgt.igs.umaryland.edu/clones/168825_ABC8_4_1_000041092800_H13_R.html	http://www.ncbi.nlm.nih.gov/Traces/trace.cgi?&cmd=retrieve&val=TEMPLATE_ID='168825_ABC8_4_1_000041092800_H13'&SPECIES_CODE='HOMOSAPIENS'&TRACE_END='REVERSE'&dopt=trace&size=2&dispmax=5&seeas=Show	NA18507	ABC	Human_NA18507	ABC8_4_1		2006-01-04	ZY	43710400	h13	WGA
		168825_ABC8_4_1_000041092800_H13	168825_ABC8_4_1_000041092800_H13	F	67182882	Human	712	0	http://lgt.igs.umaryland.edu/clones/168825_ABC8_4_1_000041092800_H13_F.html	http://www.ncbi.nlm.nih.gov/Traces/trace.cgi?&cmd=retrieve&val=TEMPLATE_ID='168825_ABC8_4_1_000041092800_H13'&SPECIES_CODE='HOMOSAPIENS'&TRACE_END='FORWARD'&dopt=trace&size=2&dispmax=5&seeas=Show	NA18507	ABC	Human_NA18507	ABC8_4_1		2006-01-04	ZS	43709800	h13	WGA
	Macrococcus,uncultured,Streptococcus,Enterococcus,Lactobacillus,Plasmid,Listeria,Lactococcus,Tetragenococcus,transposable
		HAPND0625	RP11-59D2	F	50496524	Macrococcus,uncultured,Streptococcus,Enterococcus,Lactobacillus,Plasmid,Listeria,Lactococcus,Tetragenococcus,transposable	429	0	http://lgt.igs.umaryland.edu/clones/HAPND0625_F.html	http://www.ncbi.nlm.nih.gov/Traces/trace.cgi?&cmd=retrieve&val=TEMPLATE_ID='HAPND0625'&SPECIES_CODE='HOMOSAPIENS'&TRACE_END='FORWARD'&dopt=trace&size=2&dispmax=5&seeas=Show		BCM	HAPN	HAPND	672021	2003-03-17	crc	HAPND1D0600
		HAPND0625	RP11-59D2	R	50496540	Human	393	0	http://lgt.igs.umaryland.edu/clones/HAPND0625_R.html	http://www.ncbi.nlm.nih.gov/Traces/trace.cgi?&cmd=retrieve&val=TEMPLATE_ID='HAPND0625'&SPECIES_CODE='HOMOSAPIENS'&TRACE_END='REVERSE'&dopt=trace&size=2&dispmax=5&seeas=Show		BCM	HAPN	HAPND	672021	2003-03-17	crc	HAPND1E0600
	Methylobacterium
		22Chr_22_17119_3-46j14		R	22Chr_22_17119_3-46j14.q1k	Methylobacterium	300	3e-80	http://lgt.igs.umaryland.edu/clones/22Chr_22_17119_3-46j14_R.html	http://www.ncbi.nlm.nih.gov/Traces/trace.cgi?&cmd=retrieve&val=TEMPLATE_ID='22Chr_22_17119_3-46j14'&SPECIES_CODE='HOMOSAPIENS'&TRACE_END='REVERSE'&dopt=trace&size=2&dispmax=5&seeas=Show	NA17119	SC	Chr_22_17119	60797		2003-04-30		22Chr_22_17119_3-46	j14	SNP
		22Chr_22_17119_3-46j14		F	22Chr_22_17119_3-46j14.p1k	Human	766	0	http://lgt.igs.umaryland.edu/clones/22Chr_22_17119_3-46j14_F.html	http://www.ncbi.nlm.nih.gov/Traces/trace.cgi?&cmd=retrieve&val=TEMPLATE_ID='22Chr_22_17119_3-46j14'&SPECIES_CODE='HOMOSAPIENS'&TRACE_END='FORWARD'&dopt=trace&size=2&dispmax=5&seeas=Show	NA17119	SC	Chr_22_17119	60797		2003-04-30		22Chr_22_17119_3-46	j14	SNP
		22Chr_22_17119_3-5j14		F	22Chr_22_17119_3-5j14.p1k	Methylobacterium	426	1e-162	http://lgt.igs.umaryland.edu/clones/22Chr_22_17119_3-5j14_F.html	http://www.ncbi.nlm.nih.gov/Traces/trace.cgi?&cmd=retrieve&val=TEMPLATE_ID='22Chr_22_17119_3-5j14'&SPECIES_CODE='HOMOSAPIENS'&TRACE_END='FORWARD'&dopt=trace&size=2&dispmax=5&seeas=Show	NA17119	SC	Chr_22_17119	60797		2003-04-30		22Chr_22_17119_3-5	j14	SNP
		22Chr_22_17119_3-5j14		R	22Chr_22_17119_3-5j14.q1k	Human	696	0	http://lgt.igs.umaryland.edu/clones/22Chr_22_17119_3-5j14_R.html	http://www.ncbi.nlm.nih.gov/Traces/trace.cgi?&cmd=retrieve&val=TEMPLATE_ID='22Chr_22_17119_3-5j14'&SPECIES_CODE='HOMOSAPIENS'&TRACE_END='REVERSE'&dopt=trace&size=2&dispmax=5&seeas=Show	NA17119	SC	Chr_22_17119	60797		2003-04-29		22Chr_22_17119_3-5	j14	SNP
		22SNP17119-94j22		R	22SNP17119-94j22.q1k	Methylobacterium	552	0	http://lgt.igs.umaryland.edu/clones/22SNP17119-94j22_R.html	http://www.ncbi.nlm.nih.gov/Traces/trace.cgi?&cmd=retrieve&val=TEMPLATE_ID='22SNP17119-94j22'&SPECIES_CODE='HOMOSAPIENS'&TRACE_END='REVERSE'&dopt=trace&size=2&dispmax=5&seeas=Show	NA17119	SC	Chr_22_17119	60797		2003-05-05		22SNP17119-94	j22	SNP
		22SNP17119-94j22		F	22SNP17119-94j22.p1k	Human	352	0	http://lgt.igs.umaryland.edu/clones/22SNP17119-94j22_F.html	http://www.ncbi.nlm.nih.gov/Traces/trace.cgi?&cmd=retrieve&val=TEMPLATE_ID='22SNP17119-94j22'&SPECIES_CODE='HOMOSAPIENS'&TRACE_END='FORWARD'&dopt=trace&size=2&dispmax=5&seeas=Show	NA17119	SC	Chr_22_17119	60797		2003-05-06		22SNP17119-94	j22	SNP
		22SNP17119-94l24		F	22SNP17119-94l24.p1k	Methylobacterium	331	5e-118	http://lgt.igs.umaryland.edu/clones/22SNP17119-94l24_F.html	http://www.ncbi.nlm.nih.gov/Traces/trace.cgi?&cmd=retrieve&val=TEMPLATE_ID='22SNP17119-94l24'&SPECIES_CODE='HOMOSAPIENS'&TRACE_END='FORWARD'&dopt=trace&size=2&dispmax=5&seeas=Show	NA17119	SC	Chr_22_17119	60797		2003-05-06		22SNP17119-94	l24	SNP
		22SNP17119-94l24		R	22SNP17119-94l24.q1k	Human	529	0	http://lgt.igs.umaryland.edu/clones/22SNP17119-94l24_R.html	http://www.ncbi.nlm.nih.gov/Traces/trace.cgi?&cmd=retrieve&val=TEMPLATE_ID='22SNP17119-94l24'&SPECIES_CODE='HOMOSAPIENS'&TRACE_END='REVERSE'&dopt=trace&size=2&dispmax=5&seeas=Show	NA17119	SC	Chr_22_17119	60797		2003-05-05		22SNP17119-94	l24	SNP
		tpu72f10		F	tpu72f10.b1	Methylobacterium	296	2e-80	http://lgt.igs.umaryland.edu/clones/tpu72f10_F.html	http://www.ncbi.nlm.nih.gov/Traces/trace.cgi?&cmd=retrieve&val=TEMPLATE_ID='tpu72f10'&SPECIES_CODE='HOMOSAPIENS'&TRACE_END='FORWARD'&dopt=trace&size=2&dispmax=5&seeas=Show		WUGSC	H_AJCHROM2023		0j005W	2003-10-23	827	tpu72	f10	WCS
		tpu72f10		R	tpu72f10.g1	Human	841	0	http://lgt.igs.umaryland.edu/clones/tpu72f10_R.html	http://www.ncbi.nlm.nih.gov/Traces/trace.cgi?&cmd=retrieve&val=TEMPLATE_ID='tpu72f10'&SPECIES_CODE='HOMOSAPIENS'&TRACE_END='REVERSE'&dopt=trace&size=2&dispmax=5&seeas=Show		WUGSC	H_AJCHROM2023		0j005W	2003-10-23	827	tpu72	f10	WCS
		wel67g07		R	wel67g07.g1	Methylobacterium	321	1e-102	http://lgt.igs.umaryland.edu/clones/wel67g07_R.html	http://www.ncbi.nlm.nih.gov/Traces/trace.cgi?&cmd=retrieve&val=TEMPLATE_ID='wel67g07'&SPECIES_CODE='HOMOSAPIENS'&TRACE_END='REVERSE'&dopt=trace&size=2&dispmax=5&seeas=Show		WUGSC	H_AJCHROM21	803071438	0j008P	2004-04-27	847	wel67	g07
		wel67g07		F	wel67g07.b1	Human	816	6e-179	http://lgt.igs.umaryland.edu/clones/wel67g07_F.html	http://www.ncbi.nlm.nih.gov/Traces/trace.cgi?&cmd=retrieve&val=TEMPLATE_ID='wel67g07'&SPECIES_CODE='HOMOSAPIENS'&TRACE_END='FORWARD'&dopt=trace&size=2&dispmax=5&seeas=Show		WUGSC	H_AJCHROM21	803071438	0j008L	2004-04-27	843	wel67	g07
		XSNP51152-509m10		F	XSNP51152-509m10.p1ka	Methylobacterium	287	1e-108	http://lgt.igs.umaryland.edu/clones/XSNP51152-509m10_F.html	http://www.ncbi.nlm.nih.gov/Traces/trace.cgi?&cmd=retrieve&val=TEMPLATE_ID='XSNP51152-509m10'&SPECIES_CODE='HOMOSAPIENS'&TRACE_END='FORWARD'&dopt=trace&size=2&dispmax=5&seeas=Show	NA17119	SC	Chr_X_17119	51152		2002-08-31		XSNP51152-509	m10	SNP
		XSNP51152-509m10		R	XSNP51152-509m10.q1ka	Pan,Human,Gorilla	632	0	http://lgt.igs.umaryland.edu/clones/XSNP51152-509m10_R.html	http://www.ncbi.nlm.nih.gov/Traces/trace.cgi?&cmd=retrieve&val=TEMPLATE_ID='XSNP51152-509m10'&SPECIES_CODE='HOMOSAPIENS'&TRACE_END='REVERSE'&dopt=trace&size=2&dispmax=5&seeas=Show	NA17119	SC	Chr_X_17119	51152		2002-09-04		XSNP51152-509	m10	SNP
		tnq35h11		F	tnq35h11.b1	Methylobacterium	778	3e-175	http://lgt.igs.umaryland.edu/clones/tnq35h11_F.html	http://www.ncbi.nlm.nih.gov/Traces/trace.cgi?&cmd=retrieve&val=TEMPLATE_ID='tnq35h11'&SPECIES_CODE='HOMOSAPIENS'&TRACE_END='FORWARD'&dopt=trace&size=2&dispmax=5&seeas=Show		WUGSC	H_AJCHROM21	722058484		2003-08-13	856	tnq35	h11	WCS
		tnq35h11		R	tnq35h11.g1	Human	851	0	http://lgt.igs.umaryland.edu/clones/tnq35h11_R.html	http://www.ncbi.nlm.nih.gov/Traces/trace.cgi?&cmd=retrieve&val=TEMPLATE_ID='tnq35h11'&SPECIES_CODE='HOMOSAPIENS'&TRACE_END='REVERSE'&dopt=trace&size=2&dispmax=5&seeas=Show		WUGSC	H_AJCHROM21	722058484		2003-08-13	856	tnq35	h11	WCS
		tnv54h11		F	tnv54h11.b1	Methylobacterium	469	3e-141	http://lgt.igs.umaryland.edu/clones/tnv54h11_F.html	http://www.ncbi.nlm.nih.gov/Traces/trace.cgi?&cmd=retrieve&val=TEMPLATE_ID='tnv54h11'&SPECIES_CODE='HOMOSAPIENS'&TRACE_END='FORWARD'&dopt=trace&size=2&dispmax=5&seeas=Show		WUGSC	H_AJCHROM2	722058484		2003-08-13	806	tnv54	h11	WCS
		tnv54h11		R	tnv54h11.g1	Human	744	0	http://lgt.igs.umaryland.edu/clones/tnv54h11_R.html	http://www.ncbi.nlm.nih.gov/Traces/trace.cgi?&cmd=retrieve&val=TEMPLATE_ID='tnv54h11'&SPECIES_CODE='HOMOSAPIENS'&TRACE_END='REVERSE'&dopt=trace&size=2&dispmax=5&seeas=Show		WUGSC	H_AJCHROM2	722058484		2003-08-13	806	tnv54	h11	WCS
		toy67e12		R	toy67e12.g1	Methylobacterium	239	1e-60	http://lgt.igs.umaryland.edu/clones/toy67e12_R.html	http://www.ncbi.nlm.nih.gov/Traces/trace.cgi?&cmd=retrieve&val=TEMPLATE_ID='toy67e12'&SPECIES_CODE='HOMOSAPIENS'&TRACE_END='REVERSE'&dopt=trace&size=2&dispmax=5&seeas=Show		WUGSC	H_AJCHROM2004		0j0068	2003-08-15	805	toy67	e12	WCS
		toy67e12		F	toy67e12.b1	Human	489	0	http://lgt.igs.umaryland.edu/clones/toy67e12_F.html	http://www.ncbi.nlm.nih.gov/Traces/trace.cgi?&cmd=retrieve&val=TEMPLATE_ID='toy67e12'&SPECIES_CODE='HOMOSAPIENS'&TRACE_END='FORWARD'&dopt=trace&size=2&dispmax=5&seeas=Show		WUGSC	H_AJCHROM2004		0j0068	2003-08-15	805	toy67	e12	WCS
		tpf78g10		F	tpf78g10.b1	Methylobacterium	530	5e-143	http://lgt.igs.umaryland.edu/clones/tpf78g10_F.html	http://www.ncbi.nlm.nih.gov/Traces/trace.cgi?&cmd=retrieve&val=TEMPLATE_ID='tpf78g10'&SPECIES_CODE='HOMOSAPIENS'&TRACE_END='FORWARD'&dopt=trace&size=2&dispmax=5&seeas=Show		WUGSC	H_AJCHROM2006		0j008R	2003-08-15	849	tpf78	g10	WCS
		tpf78g10		R	tpf78g10.g1	Human	443	0	http://lgt.igs.umaryland.edu/clones/tpf78g10_R.html	http://www.ncbi.nlm.nih.gov/Traces/trace.cgi?&cmd=retrieve&val=TEMPLATE_ID='tpf78g10'&SPECIES_CODE='HOMOSAPIENS'&TRACE_END='REVERSE'&dopt=trace&size=2&dispmax=5&seeas=Show		WUGSC	H_AJCHROM2006		0j008R	2003-08-15	849	tpf78	g10	WCS
		S9AA_12-561c18		F	S9AA_12-561c18.p1k	Methylobacterium	819	0	http://lgt.igs.umaryland.edu/clones/S9AA_12-561c18_F.html	http://www.ncbi.nlm.nih.gov/Traces/trace.cgi?&cmd=retrieve&val=TEMPLATE_ID='S9AA_12-561c18'&SPECIES_CODE='HOMOSAPIENS'&TRACE_END='FORWARD'&dopt=trace&size=2&dispmax=5&seeas=Show	NA17119	SC	Chr_9-12_17119_2	64651		2003-10-08		S9AA_12-561	c18	SNP
		S9AA_12-561c18		R	S9AA_12-561c18.q1k	Human	697	0	http://lgt.igs.umaryland.edu/clones/S9AA_12-561c18_R.html	http://www.ncbi.nlm.nih.gov/Traces/trace.cgi?&cmd=retrieve&val=TEMPLATE_ID='S9AA_12-561c18'&SPECIES_CODE='HOMOSAPIENS'&TRACE_END='REVERSE'&dopt=trace&size=2&dispmax=5&seeas=Show	NA17119	SC	Chr_9-12_17119_2	64651		2003-10-11		S9AA_12-561	c18	SNP
		S9AA_12-561c20		R	S9AA_12-561c20.q1k	Methylobacterium	640	0	http://lgt.igs.umaryland.edu/clones/S9AA_12-561c20_R.html	http://www.ncbi.nlm.nih.gov/Traces/trace.cgi?&cmd=retrieve&val=TEMPLATE_ID='S9AA_12-561c20'&SPECIES_CODE='HOMOSAPIENS'&TRACE_END='REVERSE'&dopt=trace&size=2&dispmax=5&seeas=Show	NA17119	SC	Chr_9-12_17119_2	64651		2003-10-11		S9AA_12-561	c20	SNP
		S9AA_12-561c20		F	S9AA_12-561c20.p1k	Human	416	0	http://lgt.igs.umaryland.edu/clones/S9AA_12-561c20_F.html	http://www.ncbi.nlm.nih.gov/Traces/trace.cgi?&cmd=retrieve&val=TEMPLATE_ID='S9AA_12-561c20'&SPECIES_CODE='HOMOSAPIENS'&TRACE_END='FORWARD'&dopt=trace&size=2&dispmax=5&seeas=Show	NA17119	SC	Chr_9-12_17119_2	64651		2003-10-08		S9AA_12-561	c20	SNP
		HTWEP83354		R	65322334	Methylobacterium	640	0	http://lgt.igs.umaryland.edu/clones/HTWEP83354_R.html	http://www.ncbi.nlm.nih.gov/Traces/trace.cgi?&cmd=retrieve&val=TEMPLATE_ID='HTWEP83354'&SPECIES_CODE='HOMOSAPIENS'&TRACE_END='REVERSE'&dopt=trace&size=2&dispmax=5&seeas=Show		BCM	HTWE	HTWEP	858210	2003-09-22	bgm	HTWEP1E83300
		HTWEP83354		F	65320066	Human	787	0	http://lgt.igs.umaryland.edu/clones/HTWEP83354_F.html	http://www.ncbi.nlm.nih.gov/Traces/trace.cgi?&cmd=retrieve&val=TEMPLATE_ID='HTWEP83354'&SPECIES_CODE='HOMOSAPIENS'&TRACE_END='FORWARD'&dopt=trace&size=2&dispmax=5&seeas=Show		BCM	HTWE	HTWEP	858186	2003-09-22	bgm	HTWEP1D83300
		HTWER15060		F	103995928	Methylobacterium	610	2e-179	http://lgt.igs.umaryland.edu/clones/HTWER15060_F.html	http://www.ncbi.nlm.nih.gov/Traces/trace.cgi?&cmd=retrieve&val=TEMPLATE_ID='HTWER15060'&SPECIES_CODE='HOMOSAPIENS'&TRACE_END='FORWARD'&dopt=trace&size=2&dispmax=5&seeas=Show		BCM	HTWE	HTWER	1327184	2004-10-25	blg	HTWER1D15000
		HTWER15060		R	104004200	Human	796	0	http://lgt.igs.umaryland.edu/clones/HTWER15060_R.html	http://www.ncbi.nlm.nih.gov/Traces/trace.cgi?&cmd=retrieve&val=TEMPLATE_ID='HTWER15060'&SPECIES_CODE='HOMOSAPIENS'&TRACE_END='REVERSE'&dopt=trace&size=2&dispmax=5&seeas=Show		BCM	HTWE	HTWER	1327310	2004-10-25	blg	HTWER1E15000
		S223P6879F8		F	S223P6879FF8.T0	Methylobacterium	217	5e-81	http://lgt.igs.umaryland.edu/clones/S223P6879F8_F.html	http://www.ncbi.nlm.nih.gov/Traces/trace.cgi?&cmd=retrieve&val=TEMPLATE_ID='S223P6879F8'&SPECIES_CODE='HOMOSAPIENS'&TRACE_END='FORWARD'&dopt=trace&size=2&dispmax=5&seeas=Show		WIBR	S223	S223C1			PA	S223P6879	f8	WGS
		S223P6879F8		R	S223P6879RF8.T0	Human,Papio,Pan,Pongo,Macaca,Hylobates,Gorilla	515	0	http://lgt.igs.umaryland.edu/clones/S223P6879F8_R.html	http://www.ncbi.nlm.nih.gov/Traces/trace.cgi?&cmd=retrieve&val=TEMPLATE_ID='S223P6879F8'&SPECIES_CODE='HOMOSAPIENS'&TRACE_END='REVERSE'&dopt=trace&size=2&dispmax=5&seeas=Show		WIBR	S223	S223C1			PA	S223P6879	f8	WGS
		S223P6900D2		F	S223P6900FD2.T0	Methylobacterium	199	2e-77	http://lgt.igs.umaryland.edu/clones/S223P6900D2_F.html	http://www.ncbi.nlm.nih.gov/Traces/trace.cgi?&cmd=retrieve&val=TEMPLATE_ID='S223P6900D2'&SPECIES_CODE='HOMOSAPIENS'&TRACE_END='FORWARD'&dopt=trace&size=2&dispmax=5&seeas=Show		WIBR	S223	S223C1			NS	S223P6900	d2	WGS
		S223P6900D2		R	S223P6900RD2.T0	Human,Papio,Pan,Pongo,Macaca,Hylobates,Gorilla	515	0	http://lgt.igs.umaryland.edu/clones/S223P6900D2_R.html	http://www.ncbi.nlm.nih.gov/Traces/trace.cgi?&cmd=retrieve&val=TEMPLATE_ID='S223P6900D2'&SPECIES_CODE='HOMOSAPIENS'&TRACE_END='REVERSE'&dopt=trace&size=2&dispmax=5&seeas=Show		WIBR	S223	S223C1			NS	S223P6900	d2	WGS
		S223P6907G7		F	S223P6907FG7.T0	Methylobacterium	199	1e-72	http://lgt.igs.umaryland.edu/clones/S223P6907G7_F.html	http://www.ncbi.nlm.nih.gov/Traces/trace.cgi?&cmd=retrieve&val=TEMPLATE_ID='S223P6907G7'&SPECIES_CODE='HOMOSAPIENS'&TRACE_END='FORWARD'&dopt=trace&size=2&dispmax=5&seeas=Show		WIBR	S223	S223C1			NP	S223P6907	g7	WGS
		S223P6907G7		R	S223P6907RG7.T0	Human,Papio,Pan,Pongo,Macaca,Hylobates,Gorilla	514	0	http://lgt.igs.umaryland.edu/clones/S223P6907G7_R.html	http://www.ncbi.nlm.nih.gov/Traces/trace.cgi?&cmd=retrieve&val=TEMPLATE_ID='S223P6907G7'&SPECIES_CODE='HOMOSAPIENS'&TRACE_END='REVERSE'&dopt=trace&size=2&dispmax=5&seeas=Show		WIBR	S223	S223C1			NP	S223P6907	g7	WGS
		S227P7149D4		R	S227P7149RD4.T0	Methylobacterium	665	0	http://lgt.igs.umaryland.edu/clones/S227P7149D4_R.html	http://www.ncbi.nlm.nih.gov/Traces/trace.cgi?&cmd=retrieve&val=TEMPLATE_ID='S227P7149D4'&SPECIES_CODE='HOMOSAPIENS'&TRACE_END='REVERSE'&dopt=trace&size=2&dispmax=5&seeas=Show		WIBR	S227	S227C1			NX	S227P7149	d4	WGS
		S227P7149D4		F	S227P7149FD4.T0	Macaca,Human	801	0	http://lgt.igs.umaryland.edu/clones/S227P7149D4_F.html	http://www.ncbi.nlm.nih.gov/Traces/trace.cgi?&cmd=retrieve&val=TEMPLATE_ID='S227P7149D4'&SPECIES_CODE='HOMOSAPIENS'&TRACE_END='FORWARD'&dopt=trace&size=2&dispmax=5&seeas=Show		WIBR	S227	S227C1			NX	S227P7149	d4	WGS
		S228P7427B7		F	S228P7427FB7.T0	Methylobacterium	413	8e-160	http://lgt.igs.umaryland.edu/clones/S228P7427B7_F.html	http://www.ncbi.nlm.nih.gov/Traces/trace.cgi?&cmd=retrieve&val=TEMPLATE_ID='S228P7427B7'&SPECIES_CODE='HOMOSAPIENS'&TRACE_END='FORWARD'&dopt=trace&size=2&dispmax=5&seeas=Show		WIBR	S228	S228C1			NE	S228P7427	b7	WGS
		S228P7427B7		R	S228P7427RB7.T0	Pan,Human	833	0	http://lgt.igs.umaryland.edu/clones/S228P7427B7_R.html	http://www.ncbi.nlm.nih.gov/Traces/trace.cgi?&cmd=retrieve&val=TEMPLATE_ID='S228P7427B7'&SPECIES_CODE='HOMOSAPIENS'&TRACE_END='REVERSE'&dopt=trace&size=2&dispmax=5&seeas=Show		WIBR	S228	S228C1			NE	S228P7427	b7	WGS
		S912AA-1679k11		R	S912AA-1679k11.q1k	Methylobacterium	579	0	http://lgt.igs.umaryland.edu/clones/S912AA-1679k11_R.html	http://www.ncbi.nlm.nih.gov/Traces/trace.cgi?&cmd=retrieve&val=TEMPLATE_ID='S912AA-1679k11'&SPECIES_CODE='HOMOSAPIENS'&TRACE_END='REVERSE'&dopt=trace&size=2&dispmax=5&seeas=Show	NA17119	SC	Chr_9-12_17119_2	69218		2004-01-05		S912AA-1679	k11	SNP
		S912AA-1679k11		F	S912AA-1679k11.p1k	Human	589	0	http://lgt.igs.umaryland.edu/clones/S912AA-1679k11_F.html	http://www.ncbi.nlm.nih.gov/Traces/trace.cgi?&cmd=retrieve&val=TEMPLATE_ID='S912AA-1679k11'&SPECIES_CODE='HOMOSAPIENS'&TRACE_END='FORWARD'&dopt=trace&size=2&dispmax=5&seeas=Show	NA17119	SC	Chr_9-12_17119_2	69218		2004-01-05		S912AA-1679	k11	SNP
		S912AA-175g03		F	S912AA-175g03.p1k	Methylobacterium	500	2e-166	http://lgt.igs.umaryland.edu/clones/S912AA-175g03_F.html	http://www.ncbi.nlm.nih.gov/Traces/trace.cgi?&cmd=retrieve&val=TEMPLATE_ID='S912AA-175g03'&SPECIES_CODE='HOMOSAPIENS'&TRACE_END='FORWARD'&dopt=trace&size=2&dispmax=5&seeas=Show	NA17119	SC	Chr_9-12_17119_3	64652		2003-10-25		S912AA-175	g03	SNP
		S912AA-175g03		R	S912AA-175g03.q1k	Pan,Human	707	0	http://lgt.igs.umaryland.edu/clones/S912AA-175g03_R.html	http://www.ncbi.nlm.nih.gov/Traces/trace.cgi?&cmd=retrieve&val=TEMPLATE_ID='S912AA-175g03'&SPECIES_CODE='HOMOSAPIENS'&TRACE_END='REVERSE'&dopt=trace&size=2&dispmax=5&seeas=Show	NA17119	SC	Chr_9-12_17119_3	64652		2003-10-30		S912AA-175	g03	SNP
		S912AA-184g03		R	S912AA-184g03.q1k	Methylobacterium	407	3e-156	http://lgt.igs.umaryland.edu/clones/S912AA-184g03_R.html	http://www.ncbi.nlm.nih.gov/Traces/trace.cgi?&cmd=retrieve&val=TEMPLATE_ID='S912AA-184g03'&SPECIES_CODE='HOMOSAPIENS'&TRACE_END='REVERSE'&dopt=trace&size=2&dispmax=5&seeas=Show	NA17119	SC	Chr_9-12_17119_3	64652		2003-10-25		S912AA-184	g03	SNP
		S912AA-184g03		F	S912AA-184g03.p1k	Human	324	3e-171	http://lgt.igs.umaryland.edu/clones/S912AA-184g03_F.html	http://www.ncbi.nlm.nih.gov/Traces/trace.cgi?&cmd=retrieve&val=TEMPLATE_ID='S912AA-184g03'&SPECIES_CODE='HOMOSAPIENS'&TRACE_END='FORWARD'&dopt=trace&size=2&dispmax=5&seeas=Show	NA17119	SC	Chr_9-12_17119_3	64652		2003-10-24		S912AA-184	g03	SNP
		S912AA-184h03		R	S912AA-184h03.q1k	Methylobacterium	361	2e-114	http://lgt.igs.umaryland.edu/clones/S912AA-184h03_R.html	http://www.ncbi.nlm.nih.gov/Traces/trace.cgi?&cmd=retrieve&val=TEMPLATE_ID='S912AA-184h03'&SPECIES_CODE='HOMOSAPIENS'&TRACE_END='REVERSE'&dopt=trace&size=2&dispmax=5&seeas=Show	NA17119	SC	Chr_9-12_17119_3	64652		2003-10-25		S912AA-184	h03	SNP
		S912AA-184h03		F	S912AA-184h03.p1k	Human	404	0	http://lgt.igs.umaryland.edu/clones/S912AA-184h03_F.html	http://www.ncbi.nlm.nih.gov/Traces/trace.cgi?&cmd=retrieve&val=TEMPLATE_ID='S912AA-184h03'&SPECIES_CODE='HOMOSAPIENS'&TRACE_END='FORWARD'&dopt=trace&size=2&dispmax=5&seeas=Show	NA17119	SC	Chr_9-12_17119_3	64652		2003-10-24		S912AA-184	h03	SNP
		tpu28f03		F	tpu28f03.b1	Methylobacterium,Paracoccus,Agrobacterium	720	0	http://lgt.igs.umaryland.edu/clones/tpu28f03_F.html	http://www.ncbi.nlm.nih.gov/Traces/trace.cgi?&cmd=retrieve&val=TEMPLATE_ID='tpu28f03'&SPECIES_CODE='HOMOSAPIENS'&TRACE_END='FORWARD'&dopt=trace&size=2&dispmax=5&seeas=Show		WUGSC	H_AJCHROM2022		0j005R	2003-10-22	824	tpu28	f03	WCS
		tpu28f03		R	tpu28f03.g1	Human	731	0	http://lgt.igs.umaryland.edu/clones/tpu28f03_R.html	http://www.ncbi.nlm.nih.gov/Traces/trace.cgi?&cmd=retrieve&val=TEMPLATE_ID='tpu28f03'&SPECIES_CODE='HOMOSAPIENS'&TRACE_END='REVERSE'&dopt=trace&size=2&dispmax=5&seeas=Show		WUGSC	H_AJCHROM2022		0j005R	2003-10-22	824	tpu28	f03	WCS
	Novosphingobium
		tpi65b03		R	tpi65b03.g1	Novosphingobium	564	1e-140	http://lgt.igs.umaryland.edu/clones/tpi65b03_R.html	http://www.ncbi.nlm.nih.gov/Traces/trace.cgi?&cmd=retrieve&val=TEMPLATE_ID='tpi65b03'&SPECIES_CODE='HOMOSAPIENS'&TRACE_END='REVERSE'&dopt=trace&size=2&dispmax=5&seeas=Show		WUGSC	H_AJCHROM2003		0j006h	2003-08-15	831	tpi65	b03	WCS
		tpi65b03		F	tpi65b03.b1	Human	702	0	http://lgt.igs.umaryland.edu/clones/tpi65b03_F.html	http://www.ncbi.nlm.nih.gov/Traces/trace.cgi?&cmd=retrieve&val=TEMPLATE_ID='tpi65b03'&SPECIES_CODE='HOMOSAPIENS'&TRACE_END='FORWARD'&dopt=trace&size=2&dispmax=5&seeas=Show		WUGSC	H_AJCHROM2003		0j006h	2003-08-15	831	tpi65	b03	WCS
	Novosphingobium,Erythrobacter
		1061013663339		R	1098315319002	Novosphingobium,Erythrobacter	731	0	http://lgt.igs.umaryland.edu/clones/1061013663339_R.html	http://www.ncbi.nlm.nih.gov/Traces/trace.cgi?&cmd=retrieve&val=TEMPLATE_ID='1061013663339'&SPECIES_CODE='HOMOSAPIENS'&TRACE_END='REVERSE'&dopt=trace&size=2&dispmax=5&seeas=Show		JCVI	Genomic-Sequencing-Diploid-Human-Reference-Genome	Genomic-Sequencing-Diploid-Human-Reference-Genome_HuRef-F-07-40kb	1064029473029	2005-06-07		R027749	b6	WGA
		1061013663339		F	1098315545901	Chlorocebus,Pan,Human	731	0	http://lgt.igs.umaryland.edu/clones/1061013663339_F.html	http://www.ncbi.nlm.nih.gov/Traces/trace.cgi?&cmd=retrieve&val=TEMPLATE_ID='1061013663339'&SPECIES_CODE='HOMOSAPIENS'&TRACE_END='FORWARD'&dopt=trace&size=2&dispmax=5&seeas=Show		JCVI	Genomic-Sequencing-Diploid-Human-Reference-Genome	Genomic-Sequencing-Diploid-Human-Reference-Genome_HuRef-F-07-40kb	1064029599369	2005-06-08		F016699	b6	WGA
	Ochrobactrum
		CPGLF59		R	CPGLF59TR	Ochrobactrum	347	3e-87	http://lgt.igs.umaryland.edu/clones/CPGLF59_R.html	http://www.ncbi.nlm.nih.gov/Traces/trace.cgi?&cmd=retrieve&val=TEMPLATE_ID='CPGLF59'&SPECIES_CODE='HOMOSAPIENS'&TRACE_END='REVERSE'&dopt=trace&size=2&dispmax=5&seeas=Show		TIGR	hug	CPGL				CPGLF		WGA
		CPGLF59		F	CPGLF59TF	Pan,Human,Nomascus	538	0	http://lgt.igs.umaryland.edu/clones/CPGLF59_F.html	http://www.ncbi.nlm.nih.gov/Traces/trace.cgi?&cmd=retrieve&val=TEMPLATE_ID='CPGLF59'&SPECIES_CODE='HOMOSAPIENS'&TRACE_END='FORWARD'&dopt=trace&size=2&dispmax=5&seeas=Show		TIGR	hug	CPGL				CPGLF		WGA
		CPGLF60		F	CPGLF60TF	Ochrobactrum	375	3e-114	http://lgt.igs.umaryland.edu/clones/CPGLF60_F.html	http://www.ncbi.nlm.nih.gov/Traces/trace.cgi?&cmd=retrieve&val=TEMPLATE_ID='CPGLF60'&SPECIES_CODE='HOMOSAPIENS'&TRACE_END='FORWARD'&dopt=trace&size=2&dispmax=5&seeas=Show		TIGR	hug	CPGL				CPGLF		WGA
		CPGLF60		R	CPGLF60TR	Human,Gorilla	572	0	http://lgt.igs.umaryland.edu/clones/CPGLF60_R.html	http://www.ncbi.nlm.nih.gov/Traces/trace.cgi?&cmd=retrieve&val=TEMPLATE_ID='CPGLF60'&SPECIES_CODE='HOMOSAPIENS'&TRACE_END='REVERSE'&dopt=trace&size=2&dispmax=5&seeas=Show		TIGR	hug	CPGL				CPGLF		WGA
		CPGLG05		F	CPGLG05F	Ochrobactrum	506	0	http://lgt.igs.umaryland.edu/clones/CPGLG05_F.html	http://www.ncbi.nlm.nih.gov/Traces/trace.cgi?&cmd=retrieve&val=TEMPLATE_ID='CPGLG05'&SPECIES_CODE='HOMOSAPIENS'&TRACE_END='FORWARD'&dopt=trace&size=2&dispmax=5&seeas=Show		TIGR	hug	CPGL				CPGLG		WGA
		CPGLG05		R	CPGLG05R	Human,Gorilla,Nomascus	484	0	http://lgt.igs.umaryland.edu/clones/CPGLG05_R.html	http://www.ncbi.nlm.nih.gov/Traces/trace.cgi?&cmd=retrieve&val=TEMPLATE_ID='CPGLG05'&SPECIES_CODE='HOMOSAPIENS'&TRACE_END='REVERSE'&dopt=trace&size=2&dispmax=5&seeas=Show		TIGR	hug	CPGL				CPGLG		WGA
	Oligotropha
		163460_ABC7_000040593200_H4	ABC7_000040593200_H4	R	55049100	Oligotropha	114	3e-36	http://lgt.igs.umaryland.edu/clones/163460_ABC7_000040593200_H4_R.html	http://www.ncbi.nlm.nih.gov/Traces/trace.cgi?&cmd=retrieve&val=TEMPLATE_ID='163460_ABC7_000040593200_H4'&SPECIES_CODE='HOMOSAPIENS'&TRACE_END='REVERSE'&dopt=trace&size=2&dispmax=5&seeas=Show	NA18517	ABC	Human_NA18517	ABC7		2005-06-22	AC	41714400	h4	WGA
		163460_ABC7_000040593200_H4	ABC7_000040593200_H4	F	55048716	Human	527	0	http://lgt.igs.umaryland.edu/clones/163460_ABC7_000040593200_H4_F.html	http://www.ncbi.nlm.nih.gov/Traces/trace.cgi?&cmd=retrieve&val=TEMPLATE_ID='163460_ABC7_000040593200_H4'&SPECIES_CODE='HOMOSAPIENS'&TRACE_END='FORWARD'&dopt=trace&size=2&dispmax=5&seeas=Show	NA18517	ABC	Human_NA18517	ABC7		2005-06-22	AD	41715900	h4	WGA
	Oryza,Pseudomonas
		S9AA_12-112a20		F	S9AA_12-112a20.p1k	Oryza,Pseudomonas	593	0	http://lgt.igs.umaryland.edu/clones/S9AA_12-112a20_F.html	http://www.ncbi.nlm.nih.gov/Traces/trace.cgi?&cmd=retrieve&val=TEMPLATE_ID='S9AA_12-112a20'&SPECIES_CODE='HOMOSAPIENS'&TRACE_END='FORWARD'&dopt=trace&size=2&dispmax=5&seeas=Show	NA17119	SC	Chr_9-12_17119_2	64651		2003-10-06		S9AA_12-112	a20	SNP
		S9AA_12-112a20		R	S9AA_12-112a20.q1k	Human	802	0	http://lgt.igs.umaryland.edu/clones/S9AA_12-112a20_R.html	http://www.ncbi.nlm.nih.gov/Traces/trace.cgi?&cmd=retrieve&val=TEMPLATE_ID='S9AA_12-112a20'&SPECIES_CODE='HOMOSAPIENS'&TRACE_END='REVERSE'&dopt=trace&size=2&dispmax=5&seeas=Show	NA17119	SC	Chr_9-12_17119_2	64651		2003-10-05		S9AA_12-112	a20	SNP
	Propionibacterium
		163460_ABC7_000040597100_I19	ABC7_000040597100_I19	R	55080169	Propionibacterium	668	0	http://lgt.igs.umaryland.edu/clones/163460_ABC7_000040597100_I19_R.html	http://www.ncbi.nlm.nih.gov/Traces/trace.cgi?&cmd=retrieve&val=TEMPLATE_ID='163460_ABC7_000040597100_I19'&SPECIES_CODE='HOMOSAPIENS'&TRACE_END='REVERSE'&dopt=trace&size=2&dispmax=5&seeas=Show	NA18517	ABC	Human_NA18517	ABC7		2005-06-23	AC	41718900	i19	WGA
		163460_ABC7_000040597100_I19	ABC7_000040597100_I19	F	55075177	Human	595	0	http://lgt.igs.umaryland.edu/clones/163460_ABC7_000040597100_I19_F.html	http://www.ncbi.nlm.nih.gov/Traces/trace.cgi?&cmd=retrieve&val=TEMPLATE_ID='163460_ABC7_000040597100_I19'&SPECIES_CODE='HOMOSAPIENS'&TRACE_END='FORWARD'&dopt=trace&size=2&dispmax=5&seeas=Show	NA18517	ABC	Human_NA18517	ABC7		2005-06-23	ZM	41719000	i19	WGA
		165422_ABC7_000042393900_L9	165422_ABC7_000042393900_L9	F	58883204	Propionibacterium	432	0	http://lgt.igs.umaryland.edu/clones/165422_ABC7_000042393900_L9_F.html	http://www.ncbi.nlm.nih.gov/Traces/trace.cgi?&cmd=retrieve&val=TEMPLATE_ID='165422_ABC7_000042393900_L9'&SPECIES_CODE='HOMOSAPIENS'&TRACE_END='FORWARD'&dopt=trace&size=2&dispmax=5&seeas=Show	NA18517	ABC	Human_NA18517	ABC7		2005-09-04	AB	40192900	l9	WGA
		165422_ABC7_000042393900_L9	165422_ABC7_000042393900_L9	R	58930966	Human	644	0	http://lgt.igs.umaryland.edu/clones/165422_ABC7_000042393900_L9_R.html	http://www.ncbi.nlm.nih.gov/Traces/trace.cgi?&cmd=retrieve&val=TEMPLATE_ID='165422_ABC7_000042393900_L9'&SPECIES_CODE='HOMOSAPIENS'&TRACE_END='REVERSE'&dopt=trace&size=2&dispmax=5&seeas=Show	NA18517	ABC	Human_NA18517	ABC7		2005-09-04	ZH	40192800	l9	WGA
		165434_ABC7_000042452900_B18	165434_ABC7_000042452900_B18	F	59758205	Propionibacterium	332	6e-169	http://lgt.igs.umaryland.edu/clones/165434_ABC7_000042452900_B18_F.html	http://www.ncbi.nlm.nih.gov/Traces/trace.cgi?&cmd=retrieve&val=TEMPLATE_ID='165434_ABC7_000042452900_B18'&SPECIES_CODE='HOMOSAPIENS'&TRACE_END='FORWARD'&dopt=trace&size=2&dispmax=5&seeas=Show	NA18517	ABC	Human_NA18517	ABC7		2005-09-09	AF	40762100	b18	WGA
		165434_ABC7_000042452900_B18	165434_ABC7_000042452900_B18	R	59252288	Human	493	0	http://lgt.igs.umaryland.edu/clones/165434_ABC7_000042452900_B18_R.html	http://www.ncbi.nlm.nih.gov/Traces/trace.cgi?&cmd=retrieve&val=TEMPLATE_ID='165434_ABC7_000042452900_B18'&SPECIES_CODE='HOMOSAPIENS'&TRACE_END='REVERSE'&dopt=trace&size=2&dispmax=5&seeas=Show	NA18517	ABC	Human_NA18517	ABC7		2005-09-10	AC	40762000	b18	WGA
		167000_ABC8_000002131740_L20	167000_ABC8_000002131740_L20	F	64207314	Propionibacterium	680	0	http://lgt.igs.umaryland.edu/clones/167000_ABC8_000002131740_L20_F.html	http://www.ncbi.nlm.nih.gov/Traces/trace.cgi?&cmd=retrieve&val=TEMPLATE_ID='167000_ABC8_000002131740_L20'&SPECIES_CODE='HOMOSAPIENS'&TRACE_END='FORWARD'&dopt=trace&size=2&dispmax=5&seeas=Show	NA18507	ABC	Human_NA18507	ABC8		2005-11-20	AB	810340	l20	WGA
		167000_ABC8_000002131740_L20	167000_ABC8_000002131740_L20	R	64213126	Human	582	0	http://lgt.igs.umaryland.edu/clones/167000_ABC8_000002131740_L20_R.html	http://www.ncbi.nlm.nih.gov/Traces/trace.cgi?&cmd=retrieve&val=TEMPLATE_ID='167000_ABC8_000002131740_L20'&SPECIES_CODE='HOMOSAPIENS'&TRACE_END='REVERSE'&dopt=trace&size=2&dispmax=5&seeas=Show	NA18507	ABC	Human_NA18507	ABC8		2005-11-20	AA	810240	l20	WGA
		167000_ABC8_000002623340_B24	167000_ABC8_000002623340_B24	F	63703005	Propionibacterium	720	0	http://lgt.igs.umaryland.edu/clones/167000_ABC8_000002623340_B24_F.html	http://www.ncbi.nlm.nih.gov/Traces/trace.cgi?&cmd=retrieve&val=TEMPLATE_ID='167000_ABC8_000002623340_B24'&SPECIES_CODE='HOMOSAPIENS'&TRACE_END='FORWARD'&dopt=trace&size=2&dispmax=5&seeas=Show	NA18507	ABC	Human_NA18507	ABC8		2005-11-12	ZT	2644440	b24	WGA
		167000_ABC8_000002623340_B24	167000_ABC8_000002623340_B24	R	63769437	Human	680	0	http://lgt.igs.umaryland.edu/clones/167000_ABC8_000002623340_B24_R.html	http://www.ncbi.nlm.nih.gov/Traces/trace.cgi?&cmd=retrieve&val=TEMPLATE_ID='167000_ABC8_000002623340_B24'&SPECIES_CODE='HOMOSAPIENS'&TRACE_END='REVERSE'&dopt=trace&size=2&dispmax=5&seeas=Show	NA18507	ABC	Human_NA18507	ABC8		2005-11-13	ZU	2642140	b24	WGA
		167098_ABC8_000000685022_I21	167098_ABC8_000000685022_I21	R	64548003	Propionibacterium	564	0	http://lgt.igs.umaryland.edu/clones/167098_ABC8_000000685022_I21_R.html	http://www.ncbi.nlm.nih.gov/Traces/trace.cgi?&cmd=retrieve&val=TEMPLATE_ID='167098_ABC8_000000685022_I21'&SPECIES_CODE='HOMOSAPIENS'&TRACE_END='REVERSE'&dopt=trace&size=2&dispmax=5&seeas=Show	NA18507	ABC	Human_NA18507	ABC8		2005-11-24	AA	42146900	i21	WGA
		167098_ABC8_000000685022_I21	167098_ABC8_000000685022_I21	F	64547619	Pan,Human	554	0	http://lgt.igs.umaryland.edu/clones/167098_ABC8_000000685022_I21_F.html	http://www.ncbi.nlm.nih.gov/Traces/trace.cgi?&cmd=retrieve&val=TEMPLATE_ID='167098_ABC8_000000685022_I21'&SPECIES_CODE='HOMOSAPIENS'&TRACE_END='FORWARD'&dopt=trace&size=2&dispmax=5&seeas=Show	NA18507	ABC	Human_NA18507	ABC8		2005-11-25	AF	42147000	i21	WGA
		167098_ABC8_000040868700_A16	167098_ABC8_000040868700_A16	F	64866747	Propionibacterium	777	0	http://lgt.igs.umaryland.edu/clones/167098_ABC8_000040868700_A16_F.html	http://www.ncbi.nlm.nih.gov/Traces/trace.cgi?&cmd=retrieve&val=TEMPLATE_ID='167098_ABC8_000040868700_A16'&SPECIES_CODE='HOMOSAPIENS'&TRACE_END='FORWARD'&dopt=trace&size=2&dispmax=5&seeas=Show	NA18507	ABC	Human_NA18507	ABC8		2005-11-29	AC	42255700	a16	WGA
		167098_ABC8_000040868700_A16	167098_ABC8_000040868700_A16	R	64859451	Human	660	0	http://lgt.igs.umaryland.edu/clones/167098_ABC8_000040868700_A16_R.html	http://www.ncbi.nlm.nih.gov/Traces/trace.cgi?&cmd=retrieve&val=TEMPLATE_ID='167098_ABC8_000040868700_A16'&SPECIES_CODE='HOMOSAPIENS'&TRACE_END='REVERSE'&dopt=trace&size=2&dispmax=5&seeas=Show	NA18507	ABC	Human_NA18507	ABC8		2005-11-29	ZW	42255600	a16	WGA
		167098_ABC8_000040907200_G23	167098_ABC8_000040907200_G23	F	65150268	Propionibacterium	404	2e-143	http://lgt.igs.umaryland.edu/clones/167098_ABC8_000040907200_G23_F.html	http://www.ncbi.nlm.nih.gov/Traces/trace.cgi?&cmd=retrieve&val=TEMPLATE_ID='167098_ABC8_000040907200_G23'&SPECIES_CODE='HOMOSAPIENS'&TRACE_END='FORWARD'&dopt=trace&size=2&dispmax=5&seeas=Show	NA18507	ABC	Human_NA18507	ABC8		2005-12-05	ZB	40919800	g23	WGA
		167098_ABC8_000040907200_G23	167098_ABC8_000040907200_G23	R	65161884	Human	742	0	http://lgt.igs.umaryland.edu/clones/167098_ABC8_000040907200_G23_R.html	http://www.ncbi.nlm.nih.gov/Traces/trace.cgi?&cmd=retrieve&val=TEMPLATE_ID='167098_ABC8_000040907200_G23'&SPECIES_CODE='HOMOSAPIENS'&TRACE_END='REVERSE'&dopt=trace&size=2&dispmax=5&seeas=Show	NA18507	ABC	Human_NA18507	ABC8		2005-12-05	AF	40919900	g23	WGA
		167098_ABC8_000041020700_C6	167098_ABC8_000041020700_C6	R	65835825	Propionibacterium	669	0	http://lgt.igs.umaryland.edu/clones/167098_ABC8_000041020700_C6_R.html	http://www.ncbi.nlm.nih.gov/Traces/trace.cgi?&cmd=retrieve&val=TEMPLATE_ID='167098_ABC8_000041020700_C6'&SPECIES_CODE='HOMOSAPIENS'&TRACE_END='REVERSE'&dopt=trace&size=2&dispmax=5&seeas=Show	NA18507	ABC	Human_NA18507	ABC8		2005-12-14	ZV	44886000	c6	WGA
		167098_ABC8_000041020700_C6	167098_ABC8_000041020700_C6	F	65887529	Human	142	1e-62	http://lgt.igs.umaryland.edu/clones/167098_ABC8_000041020700_C6_F.html	http://www.ncbi.nlm.nih.gov/Traces/trace.cgi?&cmd=retrieve&val=TEMPLATE_ID='167098_ABC8_000041020700_C6'&SPECIES_CODE='HOMOSAPIENS'&TRACE_END='FORWARD'&dopt=trace&size=2&dispmax=5&seeas=Show	NA18507	ABC	Human_NA18507	ABC8		2005-12-14	ZV	44886200	c6	WGA
		167098_ABC8_000041049800_M4	167098_ABC8_000041049800_M4	F	66192411	Propionibacterium	388	0	http://lgt.igs.umaryland.edu/clones/167098_ABC8_000041049800_M4_F.html	http://www.ncbi.nlm.nih.gov/Traces/trace.cgi?&cmd=retrieve&val=TEMPLATE_ID='167098_ABC8_000041049800_M4'&SPECIES_CODE='HOMOSAPIENS'&TRACE_END='FORWARD'&dopt=trace&size=2&dispmax=5&seeas=Show	NA18507	ABC	Human_NA18507	ABC8		2005-12-18	ZS	44902300	m4	WGA
		167098_ABC8_000041049800_M4	167098_ABC8_000041049800_M4	R	66205371	Human	394	0	http://lgt.igs.umaryland.edu/clones/167098_ABC8_000041049800_M4_R.html	http://www.ncbi.nlm.nih.gov/Traces/trace.cgi?&cmd=retrieve&val=TEMPLATE_ID='167098_ABC8_000041049800_M4'&SPECIES_CODE='HOMOSAPIENS'&TRACE_END='REVERSE'&dopt=trace&size=2&dispmax=5&seeas=Show	NA18507	ABC	Human_NA18507	ABC8		2005-12-18	ZU	44902200	m4	WGA
		167098_ABC8_000041072600_B14	167098_ABC8_000041072600_B14	R	66658965	Propionibacterium	791	0	http://lgt.igs.umaryland.edu/clones/167098_ABC8_000041072600_B14_R.html	http://www.ncbi.nlm.nih.gov/Traces/trace.cgi?&cmd=retrieve&val=TEMPLATE_ID='167098_ABC8_000041072600_B14'&SPECIES_CODE='HOMOSAPIENS'&TRACE_END='REVERSE'&dopt=trace&size=2&dispmax=5&seeas=Show	NA18507	ABC	Human_NA18507	ABC8		2005-12-25	ZY	44934200	b14	WGA
		167098_ABC8_000041072600_B14	167098_ABC8_000041072600_B14	F	66636801	Human	444	0	http://lgt.igs.umaryland.edu/clones/167098_ABC8_000041072600_B14_F.html	http://www.ncbi.nlm.nih.gov/Traces/trace.cgi?&cmd=retrieve&val=TEMPLATE_ID='167098_ABC8_000041072600_B14'&SPECIES_CODE='HOMOSAPIENS'&TRACE_END='FORWARD'&dopt=trace&size=2&dispmax=5&seeas=Show	NA18507	ABC	Human_NA18507	ABC8		2005-12-24	AC	44934300	b14	WGA
		167098_ABC8_000041079100_F14	167098_ABC8_000041079100_F14	R	66632197	Propionibacterium	797	0	http://lgt.igs.umaryland.edu/clones/167098_ABC8_000041079100_F14_R.html	http://www.ncbi.nlm.nih.gov/Traces/trace.cgi?&cmd=retrieve&val=TEMPLATE_ID='167098_ABC8_000041079100_F14'&SPECIES_CODE='HOMOSAPIENS'&TRACE_END='REVERSE'&dopt=trace&size=2&dispmax=5&seeas=Show	NA18507	ABC	Human_NA18507	ABC8		2005-12-25	ZJ	45614300	f14	WGA
		167098_ABC8_000041079100_F14	167098_ABC8_000041079100_F14	F	66636037	Human	583	0	http://lgt.igs.umaryland.edu/clones/167098_ABC8_000041079100_F14_F.html	http://www.ncbi.nlm.nih.gov/Traces/trace.cgi?&cmd=retrieve&val=TEMPLATE_ID='167098_ABC8_000041079100_F14'&SPECIES_CODE='HOMOSAPIENS'&TRACE_END='FORWARD'&dopt=trace&size=2&dispmax=5&seeas=Show	NA18507	ABC	Human_NA18507	ABC8		2005-12-24	AC	45614400	f14	WGA
		167098_ABC8_000041797000_I2	167098_ABC8_000041797000_I2	R	64633495	Propionibacterium	407	0	http://lgt.igs.umaryland.edu/clones/167098_ABC8_000041797000_I2_R.html	http://www.ncbi.nlm.nih.gov/Traces/trace.cgi?&cmd=retrieve&val=TEMPLATE_ID='167098_ABC8_000041797000_I2'&SPECIES_CODE='HOMOSAPIENS'&TRACE_END='REVERSE'&dopt=trace&size=2&dispmax=5&seeas=Show	NA18507	ABC	Human_NA18507	ABC8		2005-11-26	ZX	40853400	i2	WGA
		167098_ABC8_000041797000_I2	167098_ABC8_000041797000_I2	F	64605055	Pan,Human	747	0	http://lgt.igs.umaryland.edu/clones/167098_ABC8_000041797000_I2_F.html	http://www.ncbi.nlm.nih.gov/Traces/trace.cgi?&cmd=retrieve&val=TEMPLATE_ID='167098_ABC8_000041797000_I2'&SPECIES_CODE='HOMOSAPIENS'&TRACE_END='FORWARD'&dopt=trace&size=2&dispmax=5&seeas=Show	NA18507	ABC	Human_NA18507	ABC8		2005-11-26	ZG	40853300	i2	WGA
		167098_ABC8_000042167800_H8	167098_ABC8_000042167800_H8	F	64777894	Propionibacterium	410	0	http://lgt.igs.umaryland.edu/clones/167098_ABC8_000042167800_H8_F.html	http://www.ncbi.nlm.nih.gov/Traces/trace.cgi?&cmd=retrieve&val=TEMPLATE_ID='167098_ABC8_000042167800_H8'&SPECIES_CODE='HOMOSAPIENS'&TRACE_END='FORWARD'&dopt=trace&size=2&dispmax=5&seeas=Show	NA18507	ABC	Human_NA18507	ABC8		2005-11-28	ZY	42213300	h8	WGA
		167098_ABC8_000042167800_H8	167098_ABC8_000042167800_H8	R	64740486	Macaca,Human	788	0	http://lgt.igs.umaryland.edu/clones/167098_ABC8_000042167800_H8_R.html	http://www.ncbi.nlm.nih.gov/Traces/trace.cgi?&cmd=retrieve&val=TEMPLATE_ID='167098_ABC8_000042167800_H8'&SPECIES_CODE='HOMOSAPIENS'&TRACE_END='REVERSE'&dopt=trace&size=2&dispmax=5&seeas=Show	NA18507	ABC	Human_NA18507	ABC8		2005-11-27	ZL	42213200	h8	WGA
		Chr_13_17119_2-515p12		R	Chr_13_17119_2-515p12.q1k	Propionibacterium	782	0	http://lgt.igs.umaryland.edu/clones/Chr_13_17119_2-515p12_R.html	http://www.ncbi.nlm.nih.gov/Traces/trace.cgi?&cmd=retrieve&val=TEMPLATE_ID='Chr_13_17119_2-515p12'&SPECIES_CODE='HOMOSAPIENS'&TRACE_END='REVERSE'&dopt=trace&size=2&dispmax=5&seeas=Show	NA17119	SC	Chr_13_17119	60721		2003-06-23		Chr_13_17119_2-515	p12	SNP
		Chr_13_17119_2-515p12		F	Chr_13_17119_2-515p12.p1k	Human	694	0	http://lgt.igs.umaryland.edu/clones/Chr_13_17119_2-515p12_F.html	http://www.ncbi.nlm.nih.gov/Traces/trace.cgi?&cmd=retrieve&val=TEMPLATE_ID='Chr_13_17119_2-515p12'&SPECIES_CODE='HOMOSAPIENS'&TRACE_END='FORWARD'&dopt=trace&size=2&dispmax=5&seeas=Show	NA17119	SC	Chr_13_17119	60721		2003-06-23		Chr_13_17119_2-515	p12	SNP
		HTWBP152368		R	61846809	Propionibacterium	689	0	http://lgt.igs.umaryland.edu/clones/HTWBP152368_R.html	http://www.ncbi.nlm.nih.gov/Traces/trace.cgi?&cmd=retrieve&val=TEMPLATE_ID='HTWBP152368'&SPECIES_CODE='HOMOSAPIENS'&TRACE_END='REVERSE'&dopt=trace&size=2&dispmax=5&seeas=Show		BCM	HTWB	HTWBP	812984	2003-07-25	con	HTWBP1E152300
		HTWBP152368		F	61846776	Human	477	0	http://lgt.igs.umaryland.edu/clones/HTWBP152368_F.html	http://www.ncbi.nlm.nih.gov/Traces/trace.cgi?&cmd=retrieve&val=TEMPLATE_ID='HTWBP152368'&SPECIES_CODE='HOMOSAPIENS'&TRACE_END='FORWARD'&dopt=trace&size=2&dispmax=5&seeas=Show		BCM	HTWB	HTWBP	812984	2003-07-25	con	HTWBP1D152300
	Pseudomonas
		165728_ABC7_000042504300_J24	165728_ABC7_000042504300_J24	F	60112911	Pseudomonas	331	0	http://lgt.igs.umaryland.edu/clones/165728_ABC7_000042504300_J24_F.html	http://www.ncbi.nlm.nih.gov/Traces/trace.cgi?&cmd=retrieve&val=TEMPLATE_ID='165728_ABC7_000042504300_J24'&SPECIES_CODE='HOMOSAPIENS'&TRACE_END='FORWARD'&dopt=trace&size=2&dispmax=5&seeas=Show	NA18517	ABC	Human_NA18517	ABC7		2005-09-19	AC	41910200	j24	WGA
		165728_ABC7_000042504300_J24	165728_ABC7_000042504300_J24	R	60100911	Human	533	0	http://lgt.igs.umaryland.edu/clones/165728_ABC7_000042504300_J24_R.html	http://www.ncbi.nlm.nih.gov/Traces/trace.cgi?&cmd=retrieve&val=TEMPLATE_ID='165728_ABC7_000042504300_J24'&SPECIES_CODE='HOMOSAPIENS'&TRACE_END='REVERSE'&dopt=trace&size=2&dispmax=5&seeas=Show	NA18517	ABC	Human_NA18517	ABC7		2005-09-19	ZG	41909900	j24	WGA
		1061018403535		R	1099414304228	Pseudomonas	133	4e-14	http://lgt.igs.umaryland.edu/clones/1061018403535_R.html	http://www.ncbi.nlm.nih.gov/Traces/trace.cgi?&cmd=retrieve&val=TEMPLATE_ID='1061018403535'&SPECIES_CODE='HOMOSAPIENS'&TRACE_END='REVERSE'&dopt=trace&size=2&dispmax=5&seeas=Show		JCVI	Genomic-Sequencing-Diploid-Human-Reference-Genome	Genomic-Sequencing-Diploid-Human-Reference-Genome_03-Huref-10-12kb	1064040014436	2005-10-19		R024494	f9	WGA
		1061018403535		F	1099414353664	Human	414	0	http://lgt.igs.umaryland.edu/clones/1061018403535_F.html	http://www.ncbi.nlm.nih.gov/Traces/trace.cgi?&cmd=retrieve&val=TEMPLATE_ID='1061018403535'&SPECIES_CODE='HOMOSAPIENS'&TRACE_END='FORWARD'&dopt=trace&size=2&dispmax=5&seeas=Show		JCVI	Genomic-Sequencing-Diploid-Human-Reference-Genome	Genomic-Sequencing-Diploid-Human-Reference-Genome_03-Huref-10-12kb	1064040014824	2005-10-19		F033204	f9	WGA
		13S07_2-312d16		R	13S07_2-312d16.q1k	Pseudomonas	562	0	http://lgt.igs.umaryland.edu/clones/13S07_2-312d16_R.html	http://www.ncbi.nlm.nih.gov/Traces/trace.cgi?&cmd=retrieve&val=TEMPLATE_ID='13S07_2-312d16'&SPECIES_CODE='HOMOSAPIENS'&TRACE_END='REVERSE'&dopt=trace&size=2&dispmax=5&seeas=Show	NA07340	SC	Chr_13_7340	62356		2003-06-02		13S07_2-312	d16	SNP
		13S07_2-312d16		F	13S07_2-312d16.p1k	Human	938	0	http://lgt.igs.umaryland.edu/clones/13S07_2-312d16_F.html	http://www.ncbi.nlm.nih.gov/Traces/trace.cgi?&cmd=retrieve&val=TEMPLATE_ID='13S07_2-312d16'&SPECIES_CODE='HOMOSAPIENS'&TRACE_END='FORWARD'&dopt=trace&size=2&dispmax=5&seeas=Show	NA07340	SC	Chr_13_7340	62356		2003-05-31		13S07_2-312	d16	SNP
		13S07_2-487h20		F	13S07_2-487h20.p1k	Pseudomonas	639	0	http://lgt.igs.umaryland.edu/clones/13S07_2-487h20_F.html	http://www.ncbi.nlm.nih.gov/Traces/trace.cgi?&cmd=retrieve&val=TEMPLATE_ID='13S07_2-487h20'&SPECIES_CODE='HOMOSAPIENS'&TRACE_END='FORWARD'&dopt=trace&size=2&dispmax=5&seeas=Show	NA07340	SC	Chr_13_7340	62356		2003-06-28		13S07_2-487	h20	SNP
		13S07_2-487h20		R	13S07_2-487h20.q1k	Human	786	0	http://lgt.igs.umaryland.edu/clones/13S07_2-487h20_R.html	http://www.ncbi.nlm.nih.gov/Traces/trace.cgi?&cmd=retrieve&val=TEMPLATE_ID='13S07_2-487h20'&SPECIES_CODE='HOMOSAPIENS'&TRACE_END='REVERSE'&dopt=trace&size=2&dispmax=5&seeas=Show	NA07340	SC	Chr_13_7340	62356		2003-06-28		13S07_2-487	h20	SNP
		13S212-293a13		F	13S212-293a13.p1k	Pseudomonas	675	0	http://lgt.igs.umaryland.edu/clones/13S212-293a13_F.html	http://www.ncbi.nlm.nih.gov/Traces/trace.cgi?&cmd=retrieve&val=TEMPLATE_ID='13S212-293a13'&SPECIES_CODE='HOMOSAPIENS'&TRACE_END='FORWARD'&dopt=trace&size=2&dispmax=5&seeas=Show	NA11321	SC	Chr_13_11321	63452		2003-07-25		13S212-293	a13	SNP
		13S212-293a13		R	13S212-293a13.q1k	Human	927	0	http://lgt.igs.umaryland.edu/clones/13S212-293a13_R.html	http://www.ncbi.nlm.nih.gov/Traces/trace.cgi?&cmd=retrieve&val=TEMPLATE_ID='13S212-293a13'&SPECIES_CODE='HOMOSAPIENS'&TRACE_END='REVERSE'&dopt=trace&size=2&dispmax=5&seeas=Show	NA11321	SC	Chr_13_11321	63452		2003-07-23		13S212-293	a13	SNP
		13S212-293c13		R	13S212-293c13.q1k	Pseudomonas	262	6e-112	http://lgt.igs.umaryland.edu/clones/13S212-293c13_R.html	http://www.ncbi.nlm.nih.gov/Traces/trace.cgi?&cmd=retrieve&val=TEMPLATE_ID='13S212-293c13'&SPECIES_CODE='HOMOSAPIENS'&TRACE_END='REVERSE'&dopt=trace&size=2&dispmax=5&seeas=Show	NA11321	SC	Chr_13_11321	63452		2003-07-23		13S212-293	c13	SNP
		13S212-293c13		F	13S212-293c13.p1k	Human	665	0	http://lgt.igs.umaryland.edu/clones/13S212-293c13_F.html	http://www.ncbi.nlm.nih.gov/Traces/trace.cgi?&cmd=retrieve&val=TEMPLATE_ID='13S212-293c13'&SPECIES_CODE='HOMOSAPIENS'&TRACE_END='FORWARD'&dopt=trace&size=2&dispmax=5&seeas=Show	NA11321	SC	Chr_13_11321	63452		2003-07-25		13S212-293	c13	SNP
		13S212-89f04		R	13S212-89f04.q1k	Pseudomonas	795	0	http://lgt.igs.umaryland.edu/clones/13S212-89f04_R.html	http://www.ncbi.nlm.nih.gov/Traces/trace.cgi?&cmd=retrieve&val=TEMPLATE_ID='13S212-89f04'&SPECIES_CODE='HOMOSAPIENS'&TRACE_END='REVERSE'&dopt=trace&size=2&dispmax=5&seeas=Show	NA11321	SC	Chr_13_11321	63452		2003-07-16		13S212-89	f04	SNP
		13S212-89f04		F	13S212-89f04.p1k	Human	799	0	http://lgt.igs.umaryland.edu/clones/13S212-89f04_F.html	http://www.ncbi.nlm.nih.gov/Traces/trace.cgi?&cmd=retrieve&val=TEMPLATE_ID='13S212-89f04'&SPECIES_CODE='HOMOSAPIENS'&TRACE_END='FORWARD'&dopt=trace&size=2&dispmax=5&seeas=Show	NA11321	SC	Chr_13_11321	63452		2003-07-15		13S212-89	f04	SNP
		163460_ABC7_000040593000_O9	ABC7_000040593000_O9	F	55050338	Pseudomonas	515	0	http://lgt.igs.umaryland.edu/clones/163460_ABC7_000040593000_O9_F.html	http://www.ncbi.nlm.nih.gov/Traces/trace.cgi?&cmd=retrieve&val=TEMPLATE_ID='163460_ABC7_000040593000_O9'&SPECIES_CODE='HOMOSAPIENS'&TRACE_END='FORWARD'&dopt=trace&size=2&dispmax=5&seeas=Show	NA18517	ABC	Human_NA18517	ABC7		2005-06-22	AF	41714100	o9	WGA
		163460_ABC7_000040593000_O9	ABC7_000040593000_O9	R	55049954	Human	401	0	http://lgt.igs.umaryland.edu/clones/163460_ABC7_000040593000_O9_R.html	http://www.ncbi.nlm.nih.gov/Traces/trace.cgi?&cmd=retrieve&val=TEMPLATE_ID='163460_ABC7_000040593000_O9'&SPECIES_CODE='HOMOSAPIENS'&TRACE_END='REVERSE'&dopt=trace&size=2&dispmax=5&seeas=Show	NA18517	ABC	Human_NA18517	ABC7		2005-06-22	AF	41714000	o9	WGA
		165434_ABC7_000042443500_M3	165434_ABC7_000042443500_M3	F	59252779	Pseudomonas	728	0	http://lgt.igs.umaryland.edu/clones/165434_ABC7_000042443500_M3_F.html	http://www.ncbi.nlm.nih.gov/Traces/trace.cgi?&cmd=retrieve&val=TEMPLATE_ID='165434_ABC7_000042443500_M3'&SPECIES_CODE='HOMOSAPIENS'&TRACE_END='FORWARD'&dopt=trace&size=2&dispmax=5&seeas=Show	NA18517	ABC	Human_NA18517	ABC7		2005-09-09	AA	40764300	m3	WGA
		165434_ABC7_000042443500_M3	165434_ABC7_000042443500_M3	R	59215633	Human	243	1e-132	http://lgt.igs.umaryland.edu/clones/165434_ABC7_000042443500_M3_R.html	http://www.ncbi.nlm.nih.gov/Traces/trace.cgi?&cmd=retrieve&val=TEMPLATE_ID='165434_ABC7_000042443500_M3'&SPECIES_CODE='HOMOSAPIENS'&TRACE_END='REVERSE'&dopt=trace&size=2&dispmax=5&seeas=Show	NA18517	ABC	Human_NA18517	ABC7		2005-09-09	ZW	40764200	m3	WGA
		166752_ABC7_000043061300_F19	166752_ABC7_000043061300_F19	R	62328981	Pseudomonas	504	0	http://lgt.igs.umaryland.edu/clones/166752_ABC7_000043061300_F19_R.html	http://www.ncbi.nlm.nih.gov/Traces/trace.cgi?&cmd=retrieve&val=TEMPLATE_ID='166752_ABC7_000043061300_F19'&SPECIES_CODE='HOMOSAPIENS'&TRACE_END='REVERSE'&dopt=trace&size=2&dispmax=5&seeas=Show	NA18517	ABC	Human_NA18517	ABC7		2005-10-14	AB	42735600	f19	WGA
		166752_ABC7_000043061300_F19	166752_ABC7_000043061300_F19	F	62335005	Human	131	3e-63	http://lgt.igs.umaryland.edu/clones/166752_ABC7_000043061300_F19_F.html	http://www.ncbi.nlm.nih.gov/Traces/trace.cgi?&cmd=retrieve&val=TEMPLATE_ID='166752_ABC7_000043061300_F19'&SPECIES_CODE='HOMOSAPIENS'&TRACE_END='FORWARD'&dopt=trace&size=2&dispmax=5&seeas=Show	NA18517	ABC	Human_NA18517	ABC7		2005-10-14	ZA	42735800	f19	WGA
		166791_ABC7_000042748500_E22	166791_ABC7_000042748500_E22	R	62455847	Pseudomonas	240	1e-99	http://lgt.igs.umaryland.edu/clones/166791_ABC7_000042748500_E22_R.html	http://www.ncbi.nlm.nih.gov/Traces/trace.cgi?&cmd=retrieve&val=TEMPLATE_ID='166791_ABC7_000042748500_E22'&SPECIES_CODE='HOMOSAPIENS'&TRACE_END='REVERSE'&dopt=trace&size=2&dispmax=5&seeas=Show	NA18517	ABC	Human_NA18517	ABC7		2005-10-18	AD	42721500	e22	WGA
		166791_ABC7_000042748500_E22	166791_ABC7_000042748500_E22	F	62462759	Human	129	3e-45	http://lgt.igs.umaryland.edu/clones/166791_ABC7_000042748500_E22_F.html	http://www.ncbi.nlm.nih.gov/Traces/trace.cgi?&cmd=retrieve&val=TEMPLATE_ID='166791_ABC7_000042748500_E22'&SPECIES_CODE='HOMOSAPIENS'&TRACE_END='FORWARD'&dopt=trace&size=2&dispmax=5&seeas=Show	NA18517	ABC	Human_NA18517	ABC7		2005-10-18	AG	42721600	e22	WGA
		166863_ABC7_000042751900_G1	166863_ABC7_000042751900_G1	R	62625852	Pseudomonas	75	2e-27	http://lgt.igs.umaryland.edu/clones/166863_ABC7_000042751900_G1_R.html	http://www.ncbi.nlm.nih.gov/Traces/trace.cgi?&cmd=retrieve&val=TEMPLATE_ID='166863_ABC7_000042751900_G1'&SPECIES_CODE='HOMOSAPIENS'&TRACE_END='REVERSE'&dopt=trace&size=2&dispmax=5&seeas=Show	NA18517	ABC	Human_NA18517	ABC7		2005-10-20	ZF	42017400	g1	WGA
		166863_ABC7_000042751900_G1	166863_ABC7_000042751900_G1	F	62657071	Human	751	0	http://lgt.igs.umaryland.edu/clones/166863_ABC7_000042751900_G1_F.html	http://www.ncbi.nlm.nih.gov/Traces/trace.cgi?&cmd=retrieve&val=TEMPLATE_ID='166863_ABC7_000042751900_G1'&SPECIES_CODE='HOMOSAPIENS'&TRACE_END='FORWARD'&dopt=trace&size=2&dispmax=5&seeas=Show	NA18517	ABC	Human_NA18517	ABC7		2005-10-21	ZB	42016700	g1	WGA
		168825_ABC8_4_1_000041132200_F7	168825_ABC8_4_1_000041132200_F7	R	67859401	Pseudomonas	592	0	http://lgt.igs.umaryland.edu/clones/168825_ABC8_4_1_000041132200_F7_R.html	http://www.ncbi.nlm.nih.gov/Traces/trace.cgi?&cmd=retrieve&val=TEMPLATE_ID='168825_ABC8_4_1_000041132200_F7'&SPECIES_CODE='HOMOSAPIENS'&TRACE_END='REVERSE'&dopt=trace&size=2&dispmax=5&seeas=Show	NA18507	ABC	Human_NA18507	ABC8_4_1		2006-01-14	AA	45692600	f7	WGA
		168825_ABC8_4_1_000041132200_F7	168825_ABC8_4_1_000041132200_F7	F	67874470	Human	593	0	http://lgt.igs.umaryland.edu/clones/168825_ABC8_4_1_000041132200_F7_F.html	http://www.ncbi.nlm.nih.gov/Traces/trace.cgi?&cmd=retrieve&val=TEMPLATE_ID='168825_ABC8_4_1_000041132200_F7'&SPECIES_CODE='HOMOSAPIENS'&TRACE_END='FORWARD'&dopt=trace&size=2&dispmax=5&seeas=Show	NA18507	ABC	Human_NA18507	ABC8_4_1		2006-01-13	ZK	45692100	f7	WGA
		170143_ABC8_4_1_000041186900_M13	170143_ABC8_4_1_000041186900_M13	F	68720339	Pseudomonas	368	0	http://lgt.igs.umaryland.edu/clones/170143_ABC8_4_1_000041186900_M13_F.html	http://www.ncbi.nlm.nih.gov/Traces/trace.cgi?&cmd=retrieve&val=TEMPLATE_ID='170143_ABC8_4_1_000041186900_M13'&SPECIES_CODE='HOMOSAPIENS'&TRACE_END='FORWARD'&dopt=trace&size=2&dispmax=5&seeas=Show	NA18507	ABC	Human_NA18507	ABC8_4_1		2006-01-25	AB	44993700	m13	WGA
		170143_ABC8_4_1_000041186900_M13	170143_ABC8_4_1_000041186900_M13	R	68734051	Human	461	0	http://lgt.igs.umaryland.edu/clones/170143_ABC8_4_1_000041186900_M13_R.html	http://www.ncbi.nlm.nih.gov/Traces/trace.cgi?&cmd=retrieve&val=TEMPLATE_ID='170143_ABC8_4_1_000041186900_M13'&SPECIES_CODE='HOMOSAPIENS'&TRACE_END='REVERSE'&dopt=trace&size=2&dispmax=5&seeas=Show	NA18507	ABC	Human_NA18507	ABC8_4_1		2006-01-25	ZH	44993800	m13	WGA
		170143_ABC8_4_1_000043757400_D8	170143_ABC8_4_1_000043757400_D8	R	68251162	Pseudomonas	157	2e-71	http://lgt.igs.umaryland.edu/clones/170143_ABC8_4_1_000043757400_D8_R.html	http://www.ncbi.nlm.nih.gov/Traces/trace.cgi?&cmd=retrieve&val=TEMPLATE_ID='170143_ABC8_4_1_000043757400_D8'&SPECIES_CODE='HOMOSAPIENS'&TRACE_END='REVERSE'&dopt=trace&size=2&dispmax=5&seeas=Show	NA18507	ABC	Human_NA18507	ABC8_4_1		2006-01-19	ZM	45769500	d8	WGA
		170143_ABC8_4_1_000043757400_D8	170143_ABC8_4_1_000043757400_D8	F	68344634	Human	740	0	http://lgt.igs.umaryland.edu/clones/170143_ABC8_4_1_000043757400_D8_F.html	http://www.ncbi.nlm.nih.gov/Traces/trace.cgi?&cmd=retrieve&val=TEMPLATE_ID='170143_ABC8_4_1_000043757400_D8'&SPECIES_CODE='HOMOSAPIENS'&TRACE_END='FORWARD'&dopt=trace&size=2&dispmax=5&seeas=Show	NA18507	ABC	Human_NA18507	ABC8_4_1		2006-01-20	ZQ	45769600	d8	WGA
