# Supplementary material for: Bacteria-Human Somatic Cell Lateral Gene Transfer Is Enriched in Cancer Samples
Source: PLoS Comput Biol. 2013 Jun 20;9(6):e1003107. doi: 10.1371/journal.pcbi.1003107 (PMC3688693; doi:10.1371/journal.pcbi.1003107)
Supplement: Table S4 — Read pairs from TCGA that support LGT in the somatic human genome. The read pairs listed here have one read that matches human sequences and one read that matches bacteria sequences. Data deposited in various fields in the Sequence Read Archive or the TCGA portal are presented along with a summary of the results generated. (ZIP) [file pcbi.1003107.s014.zip]

Archive with 1 entries (1 files):
- Table_S4_clean_nohu7.txt
