# Supplementary material for: Bacteria-Human Somatic Cell Lateral Gene Transfer Is Enriched in Cancer Samples
Source: PLoS Comput Biol. 2013 Jun 20;9(6):e1003107. doi: 10.1371/journal.pcbi.1003107 (PMC3688693; doi:10.1371/journal.pcbi.1003107)
Supplement: Table S6 — Expression analysis for STAD samples. The RPKM is calculated for each gene using the STAD RNAseq data. (ZIP) [file pcbi.1003107.s016.zip]

Archive with 1 entries (1 files):
- TableS6_shortened.txt
