# Supplementary material for: Bacteria-Human Somatic Cell Lateral Gene Transfer Is Enriched in Cancer Samples
Source: PLoS Comput Biol. 2013 Jun 20;9(6):e1003107. doi: 10.1371/journal.pcbi.1003107 (PMC3688693; doi:10.1371/journal.pcbi.1003107)
Supplement: Table S6 — Expression analysis for STAD samples. The RPKM is calculated for each gene using the STAD RNAseq data. (ZIP) [file pcbi.1003107.s016.zip › TableS6_shortened.txt]

gene	hg19_SRR203141	hg19_SRR203156	hg19_SRR203197	hg19_SRR203143	hg19_SRR203221	hg19_SRR203191	hg19_SRR203090	hg19_SRR203081	hg19_SRR203195	hg19_SRR203108	hg19_SRR203122	hg19_SRR203087	hg19_SRR203206	hg19_SRR203086	hg19_SRR203131	hg19_SRR203088	hg19_SRR203180	hg19_SRR203207	hg19_SRR203208	hg19_SRR203215	hg19_SRR203148	hg19_SRR203181	hg19_SRR203150	hg19_SRR203133	hg19_SRR203203	hg19_SRR203121	hg19_SRR203129	hg19_SRR203220	hg19_SRR203130	hg19_SRR203105	hg19_SRR203124	hg19_SRR203218	hg19_SRR203178	hg19_SRR203160	hg19_SRR203212	hg19_SRR203189	hg19_SRR203085	hg19_SRR203116	hg19_SRR203102	hg19_SRR203186	hg19_SRR203188	hg19_SRR203103	hg19_SRR203157	hg19_SRR203194	hg19_SRR203179	hg19_SRR203183	hg19_SRR203200	hg19_SRR203214	hg19_SRR203125
NR_024540	0.39	0.36	0.22	0.49	0.56	0.21	0.14	0.23	0.52	0.16	0.21	0.16	0.46	0.16	0.51	0.21	0.25	0.64	0.65	0.32	0.4	0.3	0.39	0.21	0.37	0.43	1.01	0.39	0.55	0.2	0.4	0.36	0.45	0.41	0.5	0.33	0.11	0.41	0.22	0.4	0.33	0.17	0.41	0.5	0.46	0.27	0.49	0.34	0.42
NR_026818	0	0.01	0	0	0	0	0	0	0	0	0	0	0	0.01	0	0	0	0	0	0	0	0	0	0	0	0	0	0	0	0	0	0	0	0	0	0	0	0	0	0	0	0	0	0	0	0	0	0	0
NR_026820	0	0.01	0	0	0	0	0	0	0	0	0	0	0	0.01	0	0	0	0	0	0	0	0	0	0	0	0	0	0	0	0	0	0	0	0	0	0	0	0	0	0	0	0	0	0	0	0	0	0	0
NM_001005484	0	0	0	0	0	0	0	0	0	0	0	0	0	0	0	0	0	0	0	0	0	0	0	0	0	0	0	0	0	0	0	0	0	0	0	0	0	0	0	0	0	0	0	0	0	0	0	0	0
NR_039983	0.32	0.73	0.25	0.48	0.48	0.22	0.09	0.22	1.84	0.12	0.38	0.21	0.14	0.25	0.45	0.36	0.99	0.75	0.79	0.31	0.32	1.06	0.53	0.07	0.55	0.43	1.98	0.63	0.39	0.15	0.31	0.35	0.29	0.47	0.26	0.48	0.28	0.22	0.27	0.39	0.49	0.18	1.09	1.66	0.25	0.53	1.59	0.4	0.32
NR_028322	0.16	0.37	0.22	0.37	0.27	0.14	0.05	0.31	0.46	0.08	0.15	0.09	0.15	0.14	0.46	0.32	0.41	0.36	0.37	0.28	0.42	0.43	0.25	0.08	0.31	0.19	0.84	0.24	0.5	0.08	0.23	0.15	0.2	0.34	0.15	0.6	0.12	0.15	0.18	0.21	0.71	0.08	0.57	0.38	0.21	0.35	1.02	0.32	0.2
NR_028327	0.16	0.37	0.22	0.37	0.27	0.14	0.05	0.31	0.46	0.08	0.15	0.09	0.15	0.14	0.46	0.32	0.41	0.36	0.37	0.28	0.42	0.43	0.25	0.08	0.31	0.19	0.84	0.24	0.5	0.08	0.23	0.15	0.2	0.34	0.15	0.6	0.12	0.15	0.18	0.21	0.71	0.08	0.57	0.38	0.21	0.35	1.02	0.32	0.2
NR_028325	0.16	0.37	0.22	0.37	0.27	0.14	0.05	0.31	0.46	0.08	0.15	0.09	0.15	0.14	0.46	0.32	0.41	0.36	0.37	0.28	0.42	0.43	0.25	0.08	0.31	0.19	0.84	0.24	0.5	0.08	0.23	0.15	0.2	0.34	0.15	0.6	0.12	0.15	0.18	0.21	0.71	0.08	0.57	0.38	0.21	0.35	1.02	0.32	0.2
NM_001005224	0	0	0	0	0	0	0	0	0	0	0	0	0	0	0	0.01	0	0	0	0	0	0	0	0	0	0	0	0	0	0	0.01	0	0	0	0	0	0	0	0	0	0	0	0	0	0	0	0	0	0
NM_001005221	0	0	0	0	0	0	0	0	0	0	0	0	0	0	0	0.01	0	0	0	0	0	0	0	0	0	0	0	0	0	0	0.01	0	0	0	0	0	0	0	0	0	0	0	0	0	0	0	0	0	0
NM_001005277	0	0	0	0	0	0	0	0	0	0	0	0	0	0	0	0.01	0	0	0	0	0	0	0	0	0	0	0	0	0	0	0.01	0	0	0	0	0	0	0	0	0	0	0	0	0	0	0	0	0	0
NM_001005224	0.01	0	0	0	0	0	0	0	0	0	0	0	0	0	0	0.01	0	0	0.03	0	0	0	0	0	0	0	0	0	0	0	0	0	0	0	0	0	0	0	0	0	0	0	0	0	0	0	0	0.01	0
NM_001005221	0.01	0	0	0	0	0	0	0	0	0	0	0	0	0	0	0.01	0	0	0.03	0	0	0	0	0	0	0	0	0	0	0	0	0	0	0	0	0	0	0	0	0	0	0	0	0	0	0	0	0.01	0
NM_001005277	0.01	0	0	0	0	0	0	0	0	0	0	0	0	0	0	0.01	0	0	0.03	0	0	0	0	0	0	0	0	0	0	0	0	0	0	0	0	0	0	0	0	0	0	0	0	0	0	0	0	0.01	0
NR_028327	0.22	0.4	0.25	0.4	0.24	0.2	0.04	0.28	0.57	0.1	0.19	0.11	0.28	0.15	0.43	0.29	0.43	0.45	0.4	0.34	0.52	0.45	0.38	0.08	0.44	0.29	1.01	0.38	0.44	0.1	0.27	0.2	0.27	0.43	0.27	0.72	0.13	0.21	0.16	0.32	0.72	0.12	0.54	0.51	0.22	0.35	1.05	0.49	0.31
NR_033908	0.01	0.02	0.03	0.03	0.02	0.02	0	0.04	0.05	0.01	0.02	0.03	0.05	0.03	0.03	0.02	0.02	0.03	0.03	0.03	0.05	0.02	0.02	0.01	0.02	0.02	0.06	0.03	0.04	0	0.05	0.01	0.04	0.05	0.02	0.02	0.01	0.02	0.01	0.02	0.03	0	0.02	0.06	0.02	0.04	0.03	0.03	0.06
NR_024321	0.04	0.09	0.03	0.1	0.16	0.07	0.04	0.02	0.05	0.01	0.17	0.12	0.15	0.06	0.22	0.09	0.1	0.18	0.13	0.1	0.48	0.09	0.26	0.01	0.07	0.13	0.35	0.09	0.15	0.04	0.17	0.09	0.18	0.28	0.08	0.17	0.05	0.06	0.02	0.25	0.18	0.02	0.2	0.05	0.11	0.22	0.49	0.28	0.2
NR_015368	0.07	0.05	0.06	0.09	0.13	0.05	0.06	0.02	0.04	0.06	0.09	0.07	0.06	0.08	0.08	0.17	0.06	0.06	0.06	0.08	0.09	0.08	0.07	0.07	0.08	0.07	0.14	0.05	0.11	0.06	0.08	0.11	0.05	0.06	0.05	0.08	0.05	0.07	0.07	0.11	0.08	0.05	0.05	0.04	0.05	0.11	0.14	0.24	0.08
NR_027055	0	0	0.01	0	0.01	0	0	0.01	0.01	0.01	0	0.01	0.01	0.03	0.01	0.01	0.01	0.01	0.01	0	0.01	0	0	0	0	0.01	0.02	0	0.01	0.01	0.02	0	0.01	0.01	0.02	0	0	0.01	0.01	0	0	0	0	0.01	0	0.02	0.01	0.07	0.02
NR_026874	0.05	0.06	0.01	0.12	0.1	0	0.02	0.02	0.1	0.06	0.01	0	0.08	0.03	0.1	0.25	0.23	0	0.01	0.1	0.08	0.23	0.01	0.04	0.11	0	0	0.04	0.09	0.01	0.06	0.01	0.05	0.01	0.01	0.01	0.14	0.06	0.04	0.06	0.02	0.06	0.06	0.15	0.03	0.05	0.03	0.04	0.02
NM_152486	0.13	0.11	0.12	0.24	0.22	0.13	0.28	0.09	0.11	0.1	0.14	0.19	0.11	0.17	0.16	0.2	0.2	0.08	0.08	0.18	0.23	0.22	0.14	0.15	0.14	0.14	0.14	0.1	0.18	0.13	0.13	0.21	0.11	0.08	0.08	0.33	0.13	0.12	0.16	0.15	0.35	0.13	0.13	0.11	0.09	0.15	0.22	0.16	0.13
NM_015658	0.49	0.23	0.51	0.83	0.75	0.56	1.15	0.3	0.23	0.36	0.65	0.53	0.39	0.59	0.62	0.66	0.29	0.4	0.4	0.38	1.01	0.37	0.7	0.48	0.5	0.75	0.85	0.3	0.7	0.24	0.47	1.07	0.46	0.38	0.39	1.44	0.36	0.46	0.54	0.73	1.5	0.41	0.27	0.28	0.46	0.5	1.02	0.78	0.6
NM_198317	0.15	0.15	0.7	0.41	0.33	0.13	0.05	0.1	0.27	0.08	0.35	0.14	0.15	0.21	0.31	0.3	0.13	0.37	0.32	0.14	0.48	0.26	0.26	0.14	0.39	0.39	0.77	0.28	0.32	0.04	0.52	1.73	0.34	0.24	0.14	0.9	0.07	0.11	0.2	0.51	1.08	0.17	0.14	0.27	0.38	0.27	0.82	0.24	0.69
NM_001160184	0.04	0.01	0.05	0.19	0.16	0.09	0.05	0	0.05	0.03	0.05	0.09	0.01	0.11	0.04	0.1	0.05	0.12	0.09	0.08	0.14	0.07	0.08	0.08	0.17	0.05	0.34	0.06	0.04	0.02	0.07	0.25	0.09	0.1	0.02	0.1	0.07	0.01	0.02	0.12	0.14	0.03	0.03	0.03	0.08	0.14	0.25	0.12	0.09
NM_032129	0.04	0.01	0.05	0.19	0.16	0.09	0.05	0	0.05	0.03	0.05	0.09	0.01	0.11	0.04	0.1	0.05	0.12	0.09	0.08	0.14	0.07	0.08	0.08	0.17	0.05	0.34	0.06	0.04	0.02	0.07	0.25	0.09	0.1	0.02	0.1	0.07	0.01	0.02	0.12	0.14	0.03	0.03	0.03	0.08	0.14	0.25	0.12	0.09
NR_027693	0.01	0.01	0.03	0.05	0.06	0.04	0.02	0	0.03	0.02	0.02	0.04	0.01	0.06	0.01	0.07	0.02	0.04	0.05	0.02	0.08	0.02	0.07	0.03	0.07	0.02	0.1	0.02	0.02	0	0.03	0.07	0.02	0.04	0.01	0.03	0.05	0.01	0.01	0.07	0.06	0.01	0.01	0.02	0.03	0.06	0.12	0.05	0.02
NM_021170	0.85	1.26	1.52	2	1.35	1.03	1.61	0.18	0.71	0.62	0.3	1.12	0.59	1.68	1.87	3.01	1.58	1.14	0.99	0.57	1.31	1.17	0.3	0.85	2.73	0.79	4.1	1.22	1.96	0.47	1.66	5.57	1.35	0.64	0.47	1.51	1.18	0.75	0.75	2.6	1.71	0.97	1.46	0.37	1.5	2.05	0.85	0.66	2.28
NM_001142467	0.85	1.26	1.53	2.01	1.35	1.03	1.61	0.19	0.71	0.62	0.3	1.12	0.59	1.69	1.87	3.02	1.59	1.14	0.99	0.57	1.31	1.17	0.3	0.85	2.74	0.79	4.11	1.23	1.96	0.48	1.67	5.58	1.36	0.65	0.47	1.52	1.19	0.75	0.75	2.6	1.71	0.98	1.46	0.37	1.51	2.06	0.85	0.66	2.29
NM_005101	4.97	27.69	7.31	25.63	24.64	48.08	16.5	5.13	1.78	7.06	25.73	39.02	1.96	43.39	6.76	60.35	2.98	11.02	10.07	5.41	25.97	2.73	20.66	8.94	17.81	7.14	40.91	28	7.18	9.07	18.2	50.99	12.13	24.77	14.85	17.19	10.06	8.08	24.99	19.18	17.02	23.2	34.32	1.66	12.25	27.06	30.31	16.9	21.68
NM_198576	0.88	1.26	2.54	1.81	1.85	0.89	2.02	0.34	0.7	2.64	0.42	0.68	0.94	0.76	1.32	1.26	1.5	0.61	0.51	1.52	2.44	1.77	1.19	1.04	1.88	0.76	1.14	0.94	1.27	0.32	0.92	2.72	1.69	0.96	0.68	3.9	1.24	0.63	0.86	1.52	4.1	0.73	1.66	0.69	1.69	0.6	1.59	0.66	1.21
NM_001205252	0.01	0.07	0.07	0.24	0.27	0.08	0.15	0	0	0.13	0.09	0.16	0	0.26	0.01	0.07	0.15	0.15	0.07	0	0.2	0.13	0.06	0.11	0.11	0.08	0.22	0.07	0.05	0.01	0.02	0.13	0.22	0.02	0	0.02	0.15	0.01	0.02	0.1	0.03	0.04	0.08	0	0.14	0.12	0.36	0.07	0.02
NM_017891	0.06	0.05	0.07	0.09	0.08	0.07	0.09	0.03	0.04	0.04	0.11	0.06	0.05	0.07	0.04	0.06	0.05	0.08	0.1	0.06	0.15	0.06	0.1	0.03	0.08	0.08	0.19	0.06	0.04	0.03	0.11	0.1	0.08	0.09	0.07	0.08	0.03	0.04	0.05	0.07	0.09	0.04	0.07	0.05	0.08	0.12	0.21	0.11	0.14
NR_038869	0.01	0	0	0.04	0.03	0.01	0.01	0.02	0.03	0	0.02	0.01	0.01	0.02	0.01	0.01	0.05	0.18	0.16	0.02	0.06	0.05	0.01	0.02	0	0.03	0.06	0.02	0.01	0	0.09	0.04	0.05	0.02	0.01	0.03	0.01	0.01	0	0.02	0.03	0.01	0.01	0.03	0.06	0.01	0.05	0.07	0.15
NR_029639	0.43	0	0.13	0	0.88	0.15	0	0	0	0	0	0	0.79	0	0	0	0.17	0.46	0	0.61	0.49	0.13	0.13	0	0.25	0.13	0	0.14	0	0	0.24	0.14	0	0	0	0	0	0.44	0	0	0	0	0	0	0	0	0.2	0.14	0.12
NR_029834	0	0	0	0	0.4	0	0	0	0	0	0	0	0.56	0	0.14	0	0.18	0.48	0	0.13	0.13	0.14	0.28	0	0.8	0.14	0.14	0.14	0.14	0	0	0.44	0.19	0	0.4	0	0	0.12	0	0.13	0	0	0	0	0	0.13	0	0.29	0
NR_029957	0.16	0	0.45	0.45	1.72	0.18	0	0	0	0.62	0.5	0	1.36	0	0.16	0.15	0.39	2.1	1.26	0.84	1.98	0.45	1.05	0	1.01	0.91	0.15	0.63	0.3	0.16	0.41	0.64	0.4	0.56	1.89	0.17	0.18	0.62	0	0.55	0.31	0	0	0.4	0.32	0	0.45	1.25	0.56
NM_001130045	0	0.01	0.01	0.01	0.04	0	0	0.01	0.01	0.01	0	0.02	0.01	0.02	0.01	0	0	0.01	0.01	0.01	0.04	0	0.01	0	0.01	0.01	0.01	0.01	0	0	0.04	0.01	0	0.01	0.01	0	0	0	0	0	0.01	0	0	0.01	0.01	0.03	0.01	0.01	0.03
NM_153254	0	0.02	0	0.01	0.06	0	0	0	0.01	0.01	0	0.01	0	0	0	0	0	0	0	0.01	0.05	0	0.02	0	0.02	0	0	0.03	0	0	0.02	0.01	0	0.01	0.01	0	0	0	0	0	0.01	0	0	0.01	0.01	0.03	0.01	0.01	0.02
NM_004195	0.1	0.07	0.04	0.06	0.08	0.05	0.27	0.08	0.11	0.08	0.09	0.15	0	0.15	0.11	0.18	0.11	0.09	0.07	0.12	0.12	0.14	0.1	0.01	0.27	0.07	0.16	0.05	0.2	0.16	0.08	0.12	0.08	0.11	0.09	0.05	0.05	0.07	0.1	0.13	0.13	0.11	0.08	0.11	0.1	0.11	0.33	0.1	0.17
NM_148902	0.1	0.07	0.04	0.06	0.08	0.05	0.27	0.08	0.11	0.08	0.09	0.15	0	0.15	0.11	0.18	0.11	0.09	0.07	0.12	0.12	0.14	0.1	0.01	0.27	0.07	0.16	0.05	0.2	0.16	0.08	0.12	0.08	0.11	0.09	0.05	0.05	0.07	0.1	0.13	0.13	0.11	0.08	0.11	0.1	0.11	0.33	0.1	0.17
NM_148901	0.1	0.07	0.04	0.06	0.08	0.05	0.27	0.08	0.11	0.08	0.09	0.15	0	0.15	0.11	0.18	0.11	0.09	0.07	0.12	0.12	0.14	0.1	0.01	0.27	0.07	0.16	0.05	0.2	0.16	0.08	0.12	0.08	0.11	0.09	0.05	0.05	0.07	0.1	0.13	0.13	0.11	0.08	0.11	0.1	0.11	0.33	0.1	0.17
NM_003327	0.24	0.19	0.06	0.12	0.4	0.15	0.54	0.15	0.16	0.14	0.12	0.18	0.11	0.21	0.23	0.31	0.29	0.17	0.15	0.27	0.31	0.33	0.27	0.03	0.32	0.16	0.33	0.33	0.34	0.32	0.19	0.29	0.17	0.59	0.09	0.11	0.22	0.07	0.37	0.27	0.09	0.5	0.38	0.19	0.2	0.23	0.3	0.22	0.29
NM_016547	1.2	0.96	0.79	1.39	2.15	1.39	2.04	0.5	0.62	1.24	1.08	1.59	1.29	1.78	1.06	1.93	1.08	0.7	0.72	1.38	1.9	1.55	1.25	1.15	1.88	1.39	1.65	1.08	1.1	0.79	1	1.24	0.81	1.2	0.79	1.6	1	0.91	1.4	1.15	1.96	1.2	1.04	0.71	0.82	1.13	2.06	1.38	1.12
NM_016176	1.2	0.96	0.79	1.39	2.15	1.39	2.04	0.5	0.62	1.24	1.08	1.59	1.29	1.78	1.06	1.93	1.08	0.7	0.72	1.38	1.9	1.55	1.25	1.15	1.88	1.39	1.65	1.08	1.1	0.79	1	1.24	0.81	1.2	0.79	1.6	1	0.91	1.4	1.15	1.96	1.2	1.04	0.71	0.82	1.13	2.06	1.38	1.12
NM_080605	0.51	0.59	0.71	1.18	1.28	0.69	1.81	0.52	0.51	0.56	0.37	0.83	0.81	0.89	1.03	1.71	0.56	0.66	0.66	1.24	0.56	1.09	0.62	0.45	0.75	0.98	1.87	0.69	1.15	0.58	0.29	1.07	0.54	0.57	0.61	0.97	0.7	0.46	1.13	0.69	1.15	0.98	0.69	0.7	0.51	0.67	0.92	0.81	0.44
NM_001014980	0.02	0.03	0.01	0.16	0.08	0.06	0.06	0	0.32	0.04	0.04	0.02	0.03	0.03	0.02	0.08	0.05	0	0.01	0.06	0.02	0.03	0.02	0	0.05	0.02	0.03	0.03	0.02	0.01	0.06	0.02	0.1	0.02	0.06	0.14	0.01	0	0.01	0.04	0.13	0.04	0.06	0.26	0.11	0.04	0.49	0.05	0.09
NM_194458	0.2	0.14	0.18	0.28	0.35	0.24	0.49	0.1	0.11	0.17	0.22	0.26	0.28	0.26	0.27	0.42	0.18	0.2	0.18	0.2	0.42	0.25	0.23	0.18	0.22	0.26	0.44	0.18	0.3	0.16	0.23	0.27	0.21	0.22	0.16	0.27	0.21	0.17	0.26	0.24	0.31	0.22	0.16	0.14	0.21	0.26	0.39	0.25	0.3
NM_194457	0.2	0.14	0.18	0.28	0.35	0.24	0.49	0.1	0.11	0.17	0.22	0.26	0.28	0.26	0.27	0.42	0.18	0.2	0.18	0.2	0.42	0.25	0.23	0.18	0.22	0.26	0.44	0.18	0.3	0.16	0.23	0.27	0.21	0.22	0.16	0.27	0.21	0.17	0.26	0.24	0.31	0.22	0.16	0.14	0.21	0.26	0.39	0.25	0.3
NM_058167	0.2	0.14	0.18	0.28	0.35	0.24	0.49	0.1	0.11	0.17	0.22	0.26	0.28	0.26	0.27	0.42	0.18	0.2	0.18	0.2	0.42	0.25	0.23	0.18	0.22	0.26	0.44	0.18	0.3	0.16	0.23	0.27	0.21	0.22	0.16	0.27	0.21	0.17	0.26	0.24	0.31	0.22	0.16	0.14	0.21	0.26	0.39	0.25	0.3
NM_194315	0.2	0.14	0.18	0.28	0.35	0.24	0.49	0.1	0.11	0.17	0.22	0.26	0.28	0.26	0.27	0.42	0.18	0.2	0.18	0.2	0.42	0.25	0.23	0.18	0.22	0.26	0.44	0.18	0.3	0.16	0.23	0.27	0.21	0.22	0.16	0.27	0.21	0.17	0.26	0.24	0.31	0.22	0.16	0.14	0.21	0.26	0.39	0.25	0.3
NM_001130413	0.01	0.03	0.02	0.01	0.03	0.03	0.01	0	0.05	0.01	0.01	0.01	0.05	0.02	0	0.01	0.03	0.01	0.01	0	0.02	0.04	0.01	0.01	0.04	0.01	0.12	0.02	0.01	0	0.03	0.03	0.01	0.03	0.01	0.03	0.01	0	0	0.02	0.02	0	0.04	0.03	0.02	0.03	0	0.01	0.02
NR_037668	0.01	0.03	0.02	0.01	0.03	0.03	0.01	0	0.05	0.01	0.01	0.01	0.05	0.02	0	0.01	0.03	0.01	0.01	0	0.02	0.04	0.01	0.01	0.04	0.01	0.12	0.02	0.01	0	0.03	0.03	0.01	0.03	0.01	0.03	0.01	0	0	0.02	0.02	0	0.04	0.03	0.02	0.03	0	0.01	0.02
NM_030649	0.26	0.19	0.28	0.43	0.37	0.18	0.39	0.07	0.28	0.13	0.23	0.21	0.17	0.24	0.3	0.23	0.31	0.26	0.25	0.22	0.41	0.38	0.17	0.16	0.47	0.53	0.41	0.24	0.29	0.11	0.43	0.48	0.25	0.18	0.16	0.68	0.25	0.18	0.23	0.32	0.73	0.19	0.21	0.28	0.29	0.17	0.33	0.21	0.55
NM_153339	0.39	0.18	0.56	0.76	0.6	0.96	2.04	0.3	0.3	0.34	0.46	0.84	0.38	1.23	0.52	0.76	0.3	0.41	0.36	0.38	1.03	0.36	0.4	0.38	0.6	0.76	0.83	0.31	0.43	0.21	0.69	1.67	0.62	0.4	0.38	1.5	0.62	0.31	0.81	0.57	1.63	0.69	0.38	0.44	0.64	0.41	1.23	1.18	0.98
NM_017871	0.9	0.43	0.86	1.11	1.22	0.96	1.5	0.34	0.53	0.49	1.1	0.88	1.14	0.88	0.84	0.99	0.76	0.97	0.99	0.72	1.55	0.78	1.03	0.77	1.08	1.1	1.35	0.68	0.92	0.47	0.81	1.2	0.73	0.81	0.77	1.43	0.63	0.66	0.72	1.14	1.48	0.63	0.49	0.51	0.72	0.94	1.59	1.12	1
NM_001029885	0.73	0.61	0.9	1.09	1.95	1.83	2.04	0.49	0.37	0.95	0.89	1.45	1.41	1.51	0.85	1.8	0.93	0.93	1	1.14	1.36	1.11	0.83	1.05	1.01	1.94	1.51	1.12	0.81	0.67	0.66	1.45	0.76	0.89	0.82	1.44	1.37	0.49	1.04	1.31	1.57	0.91	0.66	0.33	0.79	1.08	1.78	1.76	0.85
NM_152228	0.01	0.02	0.02	0.14	0.01	0.01	0.02	0.28	0.14	0.04	0.03	0.11	0	0.12	0.17	0.02	0.04	0	0.01	0.1	0.06	0.04	0.06	0.02	0.09	0.03	0.05	0.05	0.09	0.06	0.01	0.16	0.15	0.15	0.02	0.03	0.04	0	0.11	0.01	0.02	0.13	0.05	0.06	0.09	0.08	0.04	0.02	0.03
NM_004421	0.47	0.16	0.85	0.53	0.64	0.54	0.43	0.15	0.15	0.4	0.43	0.47	0.83	0.62	0.29	0.65	0.39	0.5	0.41	0.41	0.55	0.51	0.51	0.49	0.71	0.7	1.19	0.38	0.28	0.12	0.46	0.74	0.49	0.41	0.23	0.92	0.33	0.3	0.33	1.16	0.99	0.3	0.18	0.16	0.48	0.51	1.12	0.55	0.64
NM_032348	4.83	5.44	1.25	4.2	4.11	3.32	2.69	1.32	3.5	2.28	0.52	1.02	1.16	1.15	4.39	6.94	6.19	0.56	0.53	3.74	2.11	6.57	0.9	3.8	6.58	0.68	1.69	3.19	4.42	3.42	1.8	1.61	0.97	2.69	0.5	0.98	3.57	3.61	3.27	2.33	1.07	3.1	6.95	3.35	0.85	1.14	2.6	1.62	2.31
NM_001127229	3.2	1.89	2.2	3.41	4.66	4.89	11.93	1.91	1.31	3.7	4.63	6.84	4.33	7.4	3.38	6.66	1.73	3.24	3.01	3.42	8.85	2.6	5.23	3.24	3.23	5.45	5.41	2.36	3.67	3	2.83	6.16	2.23	3.36	2.7	4.99	3.17	2.57	5.88	4.15	5.72	5.27	2.32	1.37	2.37	4.07	8.09	4.12	3.79
NM_017900	2.81	1.64	1.91	3	4.08	4.31	10.48	1.7	1.23	3.25	4.04	5.97	3.75	6.43	2.94	5.85	1.61	2.81	2.62	2.95	7.66	2.3	4.61	2.86	2.82	4.77	4.8	2.11	3.19	2.7	2.53	5.43	1.99	2.99	2.39	4.41	2.8	2.28	5.13	3.62	5	4.66	2.06	1.19	2.08	3.57	7.04	3.6	3.32
NM_001127230	3.23	1.91	2.23	3.45	4.72	4.95	12.07	1.93	1.33	3.73	4.69	6.93	4.38	7.5	3.43	6.74	1.75	3.28	3.05	3.47	8.96	2.64	5.3	3.29	3.28	5.52	5.47	2.4	3.72	3.02	2.87	6.24	2.26	3.39	2.73	5.05	3.21	2.61	5.94	4.2	5.78	5.32	2.34	1.39	2.4	4.11	8.2	4.17	3.84
NM_030937	0.67	0.48	0.95	0.92	1.28	0.49	0.29	0.21	0.57	0.28	0.66	0.55	1.58	0.57	0.84	0.63	0.41	0.91	1.02	0.67	2.05	0.62	0.73	0.25	1.45	1.29	2.14	0.75	0.88	0.22	0.97	0.82	0.85	0.83	0.84	0.98	0.2	0.54	0.39	1.04	1.11	0.32	0.61	0.71	0.94	0.96	2.08	0.88	1.14
NM_001039577	0.3	0.17	0.35	0.48	0.56	0.26	0.24	0.09	0.27	0.14	0.32	0.27	0.7	0.33	0.42	0.38	0.22	0.34	0.35	0.23	0.94	0.27	0.24	0.15	0.64	0.51	0.97	0.31	0.43	0.11	0.48	0.37	0.39	0.34	0.39	0.56	0.15	0.26	0.23	0.44	0.6	0.18	0.26	0.31	0.47	0.47	0.96	0.4	0.52
NR_015434	0.8	0.67	0.52	1.38	1.04	0.89	1.39	0.47	0.58	1.09	0.97	1.31	1.42	1.21	1.39	1.6	0.52	0.81	1.02	1.07	2.71	1	0.92	0.73	0.97	1.64	1.94	1.03	1.55	0.69	0.84	0.94	0.8	1.11	0.81	0.92	0.66	0.63	1.38	1.16	1.3	0.99	0.79	0.7	0.7	1.35	2.07	0.95	0.87
NM_017971	1.13	0.58	1.08	1.59	1.47	1.48	2.67	1.02	0.59	1.9	1.4	2.1	1.33	2.2	1.27	2.34	0.64	1.14	1.29	1.42	3.02	0.92	2.09	1.28	1.46	2.15	2	1.34	1.36	1.17	1.34	1.65	1	1.51	1.35	1.63	1.05	1.32	1.79	1.53	1.78	1.51	0.79	0.8	1.06	2.47	2.93	1.36	1.36
NM_001145210	0.25	0.1	0.01	0.09	0.48	0.01	0.11	0.21	0.13	0.07	0.02	0.24	0.03	0.27	0.13	0.46	0.13	0.04	0.05	0.2	0.09	0.27	0.04	0.19	0.2	0.02	0.1	0.09	0.15	0.34	0.03	0.03	0.07	0.04	0.03	0.01	0.22	0.11	0.12	0.16	0.02	0.04	0.15	0.21	0.04	0.18	0.53	0.11	0.06
NM_001243536	0.25	0.1	0.01	0.09	0.48	0.01	0.11	0.21	0.13	0.07	0.02	0.24	0.03	0.27	0.13	0.46	0.13	0.04	0.05	0.2	0.09	0.27	0.04	0.19	0.2	0.02	0.1	0.09	0.15	0.34	0.03	0.03	0.07	0.04	0.03	0.01	0.22	0.11	0.12	0.16	0.02	0.04	0.15	0.21	0.04	0.18	0.53	0.11	0.06
NM_001243535	0.25	0.1	0.01	0.09	0.48	0.01	0.11	0.21	0.13	0.07	0.02	0.24	0.03	0.27	0.13	0.46	0.13	0.04	0.05	0.2	0.09	0.27	0.04	0.19	0.2	0.02	0.1	0.09	0.15	0.34	0.03	0.03	0.07	0.04	0.03	0.01	0.22	0.11	0.12	0.16	0.02	0.04	0.15	0.21	0.04	0.18	0.53	0.11	0.06
NM_001146685	0	0	0	0.02	0.04	0	0	0.01	0.01	0	0	0	0.03	0	0	0	0	0	0.01	0	0	0	0	0	0	0	0.04	0.07	0	0	0	0	0	0	0	0	0	0	0	0	0.02	0	0	0.01	0.02	0.01	0.05	0	0
NM_199121	1.72	1.36	0.14	1.79	3.38	0.88	2.88	1.06	0.79	2.07	0.92	1.72	5.84	2.01	1.42	2.73	1.99	1.46	1.25	2.56	2.2	2.88	0.56	1.08	1.84	0.91	2.9	3.71	1.52	1.43	0.56	2.88	1.51	1.72	0.39	2.39	2.07	0.84	2.32	1.72	2.85	2.11	1.59	0.79	1.49	1.62	4.85	0.95	0.82
NM_022834	1.72	1.36	0.14	1.79	3.38	0.88	2.88	1.06	0.79	2.07	0.92	1.72	5.84	2.01	1.42	2.73	1.99	1.46	1.25	2.56	2.2	2.88	0.56	1.08	1.84	0.91	2.9	3.71	1.52	1.43	0.56	2.88	1.51	1.72	0.39	2.39	2.07	0.84	2.32	1.72	2.85	2.11	1.59	0.79	1.49	1.62	4.85	0.95	0.82
NM_001039211	0.03	0.03	0.05	0.06	0.12	0.02	0.05	0.02	0.03	0.04	0.03	0.05	0.04	0.06	0.05	0.04	0.02	0.02	0.03	0.02	0.06	0.03	0.02	0.06	0.03	0.03	0.05	0.04	0.05	0.02	0.04	0.05	0.04	0.03	0.05	0.06	0.02	0.02	0.03	0.05	0.08	0.02	0.04	0.03	0.05	0.03	0.22	0.06	0.06
NM_031921	0.11	0.05	0.21	0.27	0.3	0.17	0.46	0.04	0.08	0.09	0.19	0.16	0.16	0.19	0.16	0.18	0.07	0.18	0.17	0.07	0.33	0.07	0.13	0.1	0.16	0.18	0.29	0.2	0.19	0.04	0.22	0.44	0.17	0.13	0.12	0.5	0.06	0.09	0.22	0.29	0.53	0.2	0.05	0.08	0.18	0.08	0.51	0.34	0.29
NM_001170535	0.18	0.07	0.21	0.22	0.27	0.22	0.46	0.06	0.06	0.12	0.22	0.21	0.19	0.24	0.16	0.24	0.08	0.18	0.15	0.09	0.35	0.1	0.17	0.14	0.13	0.25	0.33	0.15	0.17	0.06	0.18	0.37	0.18	0.14	0.11	0.49	0.11	0.12	0.17	0.29	0.54	0.14	0.09	0.08	0.21	0.08	0.44	0.35	0.22
NM_018188	0.18	0.07	0.21	0.22	0.27	0.22	0.46	0.06	0.06	0.12	0.22	0.21	0.19	0.24	0.16	0.24	0.08	0.18	0.15	0.09	0.35	0.1	0.17	0.14	0.13	0.25	0.33	0.15	0.17	0.06	0.18	0.37	0.18	0.14	0.11	0.49	0.11	0.12	0.17	0.29	0.54	0.14	0.09	0.08	0.21	0.08	0.44	0.35	0.22
NM_001170536	0.17	0.07	0.21	0.22	0.26	0.21	0.43	0.05	0.06	0.11	0.22	0.2	0.19	0.23	0.15	0.24	0.08	0.17	0.15	0.09	0.35	0.1	0.17	0.14	0.13	0.24	0.33	0.15	0.16	0.06	0.18	0.35	0.17	0.14	0.11	0.47	0.1	0.12	0.17	0.28	0.53	0.14	0.09	0.08	0.2	0.08	0.43	0.34	0.22
NM_001114748	0.02	0.01	0.01	0.01	0.02	0	0	0	0.01	0.01	0	0	0.01	0.01	0	0.05	0.03	0.02	0.01	0.02	0.02	0.03	0.01	0.02	0	0.02	0.02	0.02	0	0.01	0.02	0	0.01	0.02	0.02	0.03	0.01	0.01	0.01	0.01	0.03	0.01	0.02	0.01	0.02	0	0	0.02	0.03
NM_014188	0.33	0.33	0.32	0.72	0.78	0.31	0.82	0.33	0.2	0.48	0.31	0.69	0.42	0.76	0.47	0.86	0.21	0.45	0.52	0.64	1.29	0.36	0.66	0.49	0.45	0.96	0.83	0.63	0.47	0.26	0.26	0.31	0.56	0.47	0.43	0.41	0.47	0.34	0.55	0.63	0.45	0.41	0.37	0.25	0.56	0.47	0.6	0.7	0.34
NM_001242659	0.63	0.53	0.78	1.24	0.56	0.76	1.27	0.34	0.16	0.67	0.65	0.33	7.61	0.36	0.31	1.85	0.4	1.13	1.07	2.34	0.56	1.08	0.19	0.34	0.82	2.08	1	0.25	0.3	0.51	0.97	2.42	0.44	0.25	0.88	0.39	1.23	0.41	0.51	0.24	0.49	0.27	0.5	0.19	0.62	0.3	1.31	2.67	1.12
NM_080875	0.28	0.14	0.32	0.32	0.46	0.26	0.49	0.05	0.14	0.11	0.35	0.17	0.45	0.2	0.3	0.41	0.25	0.55	0.51	0.39	0.44	0.32	0.12	0.62	0.47	0.64	0.48	0.17	0.28	0.13	0.39	0.73	0.3	0.16	0.31	0.74	0.21	0.19	0.16	0.69	0.83	0.14	0.17	0.11	0.37	0.1	0.86	0.44	0.66
NM_001170688	0.28	0.14	0.32	0.32	0.46	0.26	0.49	0.05	0.14	0.11	0.35	0.17	0.45	0.2	0.3	0.41	0.25	0.55	0.51	0.39	0.44	0.32	0.12	0.62	0.47	0.64	0.48	0.17	0.28	0.13	0.39	0.73	0.3	0.16	0.31	0.74	0.21	0.19	0.16	0.69	0.83	0.14	0.17	0.11	0.37	0.1	0.86	0.44	0.66
NM_001170687	0.28	0.14	0.32	0.32	0.46	0.26	0.49	0.05	0.14	0.11	0.35	0.17	0.45	0.2	0.3	0.41	0.25	0.55	0.51	0.39	0.44	0.32	0.12	0.62	0.47	0.64	0.48	0.17	0.28	0.13	0.39	0.73	0.3	0.16	0.31	0.74	0.21	0.19	0.16	0.69	0.83	0.14	0.17	0.11	0.37	0.1	0.86	0.44	0.66
NM_001170686	0.28	0.14	0.32	0.32	0.46	0.26	0.49	0.05	0.14	0.11	0.35	0.17	0.45	0.2	0.3	0.41	0.25	0.55	0.51	0.39	0.44	0.32	0.12	0.62	0.47	0.64	0.48	0.17	0.28	0.13	0.39	0.73	0.3	0.16	0.31	0.74	0.21	0.19	0.16	0.69	0.83	0.14	0.17	0.11	0.37	0.1	0.86	0.44	0.66
NR_033183	0.28	0.14	0.32	0.32	0.46	0.26	0.49	0.05	0.14	0.11	0.35	0.17	0.45	0.2	0.3	0.41	0.25	0.55	0.51	0.39	0.44	0.32	0.12	0.62	0.47	0.64	0.48	0.17	0.28	0.13	0.39	0.73	0.3	0.16	0.31	0.74	0.21	0.19	0.16	0.69	0.83	0.14	0.17	0.11	0.37	0.1	0.86	0.44	0.66
NM_001170689	0.29	0.15	0.33	0.32	0.46	0.26	0.51	0.05	0.14	0.11	0.36	0.17	0.46	0.2	0.31	0.41	0.25	0.57	0.53	0.4	0.45	0.33	0.12	0.64	0.48	0.66	0.5	0.17	0.29	0.14	0.4	0.75	0.31	0.17	0.31	0.76	0.21	0.19	0.17	0.7	0.85	0.14	0.17	0.12	0.38	0.1	0.88	0.46	0.67
NM_006983	0.13	0.14	0.05	0.03	0.12	0.07	0.09	0.07	0.11	0.07	0.04	0.05	0.02	0.12	0.17	0.35	0.28	0.02	0.04	0.12	0.1	0.3	0.04	0.18	0.18	0.05	0.07	0.11	0.19	0.11	0.11	0.11	0.03	0.05	0.01	0.03	0.05	0.06	0.28	0.17	0.08	0.28	0.16	0.17	0.04	0.08	0.26	0.1	0.11
NR_002946	0.13	0.15	0.05	0.03	0.12	0.09	0.11	0.08	0.12	0.06	0.04	0.06	0.02	0.16	0.2	0.35	0.27	0.02	0.04	0.15	0.12	0.34	0.05	0.2	0.21	0.06	0.06	0.14	0.19	0.14	0.13	0.15	0.04	0.06	0.02	0.03	0.06	0.07	0.33	0.15	0.06	0.33	0.19	0.18	0.04	0.11	0.33	0.11	0.15
NM_033489	0.36	0.17	0.26	0.36	0.47	0.38	0.28	0.15	0.2	0.25	0.34	0.21	0.54	0.23	0.31	0.38	0.27	0.33	0.33	0.29	0.58	0.34	0.26	0.25	0.37	0.47	0.47	0.28	0.33	0.23	0.35	0.3	0.21	0.29	0.36	0.36	0.29	0.32	0.24	0.39	0.42	0.2	0.2	0.22	0.24	0.21	0.67	0.48	0.38
NM_033492	0.36	0.17	0.26	0.36	0.47	0.38	0.28	0.15	0.2	0.25	0.34	0.21	0.54	0.23	0.31	0.38	0.27	0.33	0.33	0.29	0.58	0.34	0.26	0.25	0.37	0.47	0.47	0.28	0.33	0.23	0.35	0.3	0.21	0.29	0.36	0.36	0.29	0.32	0.24	0.39	0.42	0.2	0.2	0.22	0.24	0.21	0.67	0.48	0.38
NM_033493	0.36	0.17	0.26	0.36	0.47	0.38	0.28	0.15	0.2	0.25	0.34	0.21	0.54	0.23	0.31	0.38	0.27	0.33	0.33	0.29	0.58	0.34	0.26	0.25	0.37	0.47	0.47	0.28	0.33	0.23	0.35	0.3	0.21	0.29	0.36	0.36	0.29	0.32	0.24	0.39	0.42	0.2	0.2	0.22	0.24	0.21	0.67	0.48	0.38
NM_033488	0.36	0.17	0.26	0.36	0.47	0.38	0.28	0.15	0.2	0.25	0.34	0.21	0.54	0.23	0.31	0.38	0.27	0.33	0.33	0.29	0.58	0.34	0.26	0.25	0.37	0.47	0.47	0.28	0.33	0.23	0.35	0.3	0.21	0.29	0.36	0.36	0.29	0.32	0.24	0.39	0.42	0.2	0.2	0.22	0.24	0.21	0.67	0.48	0.38
NM_033487	0.36	0.17	0.26	0.36	0.47	0.38	0.28	0.15	0.2	0.25	0.34	0.21	0.54	0.23	0.31	0.38	0.27	0.33	0.33	0.29	0.58	0.34	0.26	0.25	0.37	0.47	0.47	0.28	0.33	0.23	0.35	0.3	0.21	0.29	0.36	0.36	0.29	0.32	0.24	0.39	0.42	0.2	0.2	0.22	0.24	0.21	0.67	0.48	0.38
NM_033486	0.36	0.17	0.26	0.36	0.47	0.38	0.28	0.15	0.2	0.25	0.34	0.21	0.54	0.23	0.31	0.38	0.27	0.33	0.33	0.29	0.58	0.34	0.26	0.25	0.37	0.47	0.47	0.28	0.33	0.23	0.35	0.3	0.21	0.29	0.36	0.36	0.29	0.32	0.24	0.39	0.42	0.2	0.2	0.22	0.24	0.21	0.67	0.48	0.38
NM_001110781	0.33	0.2	0.37	0.39	0.47	0.32	0.21	0.19	0.27	0.29	0.31	0.2	0.64	0.22	0.41	0.41	0.34	0.41	0.41	0.35	0.65	0.45	0.2	0.27	0.43	0.68	0.66	0.31	0.43	0.27	0.43	0.26	0.23	0.28	0.44	0.29	0.34	0.3	0.24	0.48	0.34	0.18	0.23	0.3	0.27	0.2	0.55	0.51	0.48
NR_002946	0.08	0.13	0.05	0.1	0.08	0.05	0.09	0.04	0.19	0.06	0.03	0.09	0.01	0.11	0.09	0.35	0.35	0.04	0.06	0.15	0.13	0.28	0.03	0.22	0.17	0.07	0.14	0.09	0.18	0.13	0.11	0.1	0.01	0.04	0.04	0.04	0.18	0.1	0.27	0.15	0.06	0.25	0.13	0.14	0.01	0.06	0.35	0.14	0.14
NM_024011	0.58	0.21	0.25	0.45	0.7	0.6	0.44	0.18	0.22	0.31	0.54	0.23	0.7	0.24	0.35	0.37	0.3	0.37	0.38	0.34	0.74	0.36	0.41	0.32	0.45	0.49	0.46	0.4	0.36	0.3	0.44	0.41	0.27	0.41	0.44	0.57	0.36	0.49	0.27	0.49	0.64	0.26	0.23	0.25	0.32	0.32	1.03	0.66	0.43
NM_033529	0.58	0.21	0.25	0.45	0.7	0.6	0.44	0.18	0.22	0.31	0.54	0.23	0.7	0.24	0.35	0.37	0.3	0.37	0.38	0.34	0.74	0.36	0.41	0.32	0.45	0.49	0.46	0.4	0.36	0.3	0.44	0.41	0.27	0.41	0.44	0.57	0.36	0.49	0.27	0.49	0.64	0.26	0.23	0.25	0.32	0.32	1.03	0.66	0.43
NM_001199787	0.25	0.21	0.31	0.43	0.55	0.37	0.23	0.15	0.33	0.21	0.25	0.19	0.76	0.2	0.39	0.29	0.4	0.61	0.56	0.4	0.95	0.54	0.32	0.25	0.49	0.6	0.86	0.32	0.42	0.23	0.47	0.21	0.4	0.44	0.42	0.23	0.27	0.27	0.19	0.45	0.23	0.15	0.23	0.37	0.33	0.29	0.64	0.47	0.52
NM_182838	0.29	0.24	0.34	0.49	0.62	0.41	0.25	0.16	0.37	0.24	0.28	0.21	0.85	0.22	0.43	0.33	0.46	0.69	0.63	0.45	1.07	0.62	0.36	0.28	0.55	0.68	0.97	0.35	0.46	0.26	0.52	0.23	0.45	0.49	0.47	0.26	0.3	0.3	0.21	0.51	0.26	0.17	0.27	0.41	0.37	0.32	0.72	0.52	0.58
NM_001198994	0.35	0.27	0.28	0.39	0.52	0.46	0.58	0.11	0.14	0.29	0.42	0.7	0.34	0.8	0.33	0.77	0.4	0.49	0.48	0.34	0.8	0.52	0.54	0.29	0.39	0.46	0.67	0.46	0.34	0.33	0.38	0.69	0.34	0.46	0.24	0.47	0.43	0.26	0.48	0.44	0.55	0.39	0.27	0.18	0.37	0.25	1.12	0.47	0.45
NM_001198995	1.12	0.89	0.89	1.25	1.7	1.56	1.95	0.37	0.41	0.97	1.31	2.22	1.11	2.48	1.08	2.59	1.32	1.61	1.59	1.09	2.6	1.7	1.76	0.96	1.3	1.53	2.15	1.55	1.12	1.06	1.11	2.29	1.1	1.47	0.77	1.58	1.41	0.84	1.55	1.41	1.78	1.23	0.9	0.55	1.23	0.77	3.65	1.5	1.29
NM_023018	0.36	0.28	0.29	0.4	0.55	0.49	0.6	0.12	0.14	0.31	0.43	0.7	0.36	0.8	0.35	0.8	0.41	0.52	0.51	0.34	0.83	0.54	0.56	0.3	0.41	0.49	0.7	0.48	0.36	0.34	0.39	0.72	0.36	0.48	0.26	0.5	0.45	0.27	0.49	0.45	0.57	0.39	0.29	0.19	0.39	0.26	1.18	0.49	0.47
NM_001198993	0.36	0.28	0.29	0.4	0.54	0.48	0.59	0.12	0.14	0.3	0.43	0.69	0.36	0.79	0.34	0.79	0.41	0.51	0.5	0.34	0.82	0.54	0.56	0.3	0.41	0.48	0.69	0.48	0.35	0.33	0.39	0.71	0.35	0.47	0.25	0.49	0.44	0.27	0.48	0.45	0.57	0.39	0.28	0.18	0.39	0.26	1.16	0.48	0.46
NM_002074	0.6	0.39	0.4	0.7	0.56	0.58	0.8	0.2	0.23	0.55	0.58	0.51	0.48	0.56	0.41	0.95	0.38	0.41	0.48	0.63	1.19	0.63	0.49	0.42	0.86	0.63	0.99	0.41	0.45	0.4	0.48	0.52	0.39	0.49	0.36	0.68	0.52	0.62	0.62	0.67	0.83	0.44	0.41	0.29	0.39	0.52	1.05	0.57	0.57
NM_138705	0.01	0.01	0.01	0	0.04	0	0.02	0.01	0.02	0	0.01	0	0.06	0	0.01	0	0	0.01	0.01	0.01	0.02	0	0	0.01	0.05	0	0.07	0.01	0.03	0	0.07	0.01	0	0	0	0.01	0.01	0.01	0	0.02	0.01	0	0	0.04	0.01	0	0	0.02	0.04
NM_178545	0.33	0.02	0.57	0.44	0.91	0.35	1.52	0.04	0.49	0.12	0.7	0.84	0.48	0.98	0.33	0.67	0.05	0.36	0.32	0.14	0.42	0.05	0.08	0.52	0.19	0.86	1.19	0.12	0.3	0.05	0.1	1.93	0.1	0.1	0.26	0.68	0.23	0.1	0.08	0.65	0.78	0.06	0.03	0.56	0.1	0.66	2.12	1.48	0.3
NM_001080484	0	0	0	0.01	0	0	0	0.01	0.02	0	0.05	0.02	0.01	0.01	0.01	0	0	0	0	0	0.01	0	0	0	0	0	0	0	0.01	0	0.02	0	0.01	0.01	0.01	0.03	0	0	0	0	0.02	0	0	0.03	0.01	0.03	0.01	0.01	0.02
NM_000815	0.02	0.03	0	0.01	0.08	0.01	0.02	0.02	0.01	0.01	0.02	0.02	0.07	0.03	0.03	0.01	0.03	0.02	0.02	0.02	0.02	0.05	0.03	0.01	0.02	0.01	0.06	0.05	0.05	0.01	0.02	0.04	0	0.03	0.01	0.02	0.02	0.01	0.02	0.01	0.01	0.01	0.04	0.01	0.01	0.02	0.03	0.02	0.02
NM_002744	0.03	0.01	0.04	0.08	0.05	0.04	0.05	0.02	0.05	0.04	0.03	0.03	0.07	0.03	0.03	0.04	0.03	0.05	0.05	0.04	0.08	0.04	0.03	0.03	0.04	0.04	0.06	0.02	0.03	0.02	0.05	0.07	0.04	0.03	0.04	0.03	0.03	0.02	0.03	0.06	0.03	0.02	0.01	0.06	0.04	0.05	0.09	0.05	0.06
NM_001033581	0.03	0.01	0.04	0.09	0.05	0.05	0.05	0.02	0.05	0.04	0.04	0.03	0.07	0.03	0.03	0.05	0.03	0.06	0.06	0.05	0.08	0.04	0.03	0.03	0.05	0.05	0.06	0.02	0.04	0.02	0.06	0.07	0.04	0.04	0.05	0.03	0.03	0.03	0.03	0.07	0.03	0.02	0.01	0.06	0.05	0.06	0.09	0.05	0.06
NM_001242874	0.03	0.01	0.04	0.09	0.05	0.05	0.05	0.02	0.05	0.04	0.04	0.03	0.07	0.03	0.03	0.05	0.03	0.06	0.06	0.05	0.08	0.04	0.03	0.04	0.05	0.05	0.06	0.02	0.04	0.02	0.06	0.07	0.04	0.04	0.05	0.03	0.03	0.03	0.03	0.07	0.03	0.02	0.01	0.06	0.05	0.06	0.09	0.05	0.06
NM_001033582	0.04	0.02	0.06	0.11	0.07	0.06	0.07	0.03	0.07	0.06	0.05	0.04	0.1	0.04	0.05	0.06	0.04	0.08	0.08	0.06	0.11	0.06	0.04	0.05	0.06	0.06	0.08	0.03	0.05	0.02	0.07	0.1	0.06	0.05	0.06	0.03	0.04	0.03	0.04	0.09	0.04	0.03	0.02	0.08	0.06	0.07	0.12	0.07	0.07
NM_001146310	0.18	0.17	0.22	0.23	0.29	0.2	0.57	0.14	0.25	0.16	0.16	0.23	0.29	0.27	0.23	0.35	0.26	0.22	0.19	0.26	0.41	0.24	0.13	0.27	0.24	0.27	0.39	0.23	0.22	0.12	0.14	0.27	0.16	0.18	0.16	0.32	0.25	0.16	0.22	0.35	0.37	0.16	0.24	0.28	0.16	0.26	0.56	0.23	0.16
NM_182533	0.59	0.63	0.66	0.61	0.88	0.63	2.18	0.45	0.84	0.41	0.52	0.84	0.9	0.93	0.8	1.22	0.91	0.66	0.54	0.76	1.3	0.73	0.42	0.91	0.81	0.92	1.16	0.82	0.74	0.4	0.36	0.79	0.54	0.6	0.5	1.19	0.83	0.51	0.65	0.87	1.34	0.5	0.89	0.86	0.53	0.75	1.99	0.7	0.42
NM_003036	0.22	0.18	0.22	0.24	0.38	0.15	0.21	0.15	0.25	0.24	0.17	0.11	0.22	0.13	0.27	0.5	0.25	0.18	0.2	0.4	0.3	0.41	0.22	0.23	0.48	0.21	0.39	0.19	0.29	0.2	0.16	0.2	0.17	0.17	0.16	0.23	0.19	0.2	0.18	0.35	0.26	0.15	0.22	0.29	0.18	0.21	0.33	0.29	0.22
NM_024848	0.02	0.03	0.03	0.03	0.03	0.03	0.03	0.01	0.04	0.03	0.02	0.03	0.09	0.03	0.03	0.03	0.03	0.04	0.03	0.03	0.11	0.03	0.03	0.02	0.03	0.03	0.08	0.03	0.03	0.02	0.04	0.02	0.05	0.06	0.05	0.04	0.03	0.01	0.02	0.02	0.04	0.01	0.03	0.04	0.05	0.05	0.09	0.07	0.06
NR_024489	0.07	0.35	0.03	0.22	0.23	0.16	0.15	0.03	0.27	0.19	0.05	0.14	0.61	0.13	0.13	0.22	0.32	0.15	0.07	0.15	0.21	0.27	0.11	0.22	0.16	0.08	0.36	0.26	0.18	0.29	0.13	0.1	0.2	0.45	0.14	0.05	0.3	0.11	0.09	0.08	0.1	0.08	0.3	0.23	0.16	0.28	0.45	0.16	0.15
NM_007033	1.41	0.86	1.03	1.39	1.89	1.67	2.2	0.46	0.59	1.25	1.56	2.11	1.2	2.29	0.99	2.19	1.08	1.32	1.44	1.67	4.17	1.66	1.66	1.54	1.84	2.03	2.03	1.06	1.19	1.14	1.2	1.41	1.02	1.13	1.06	1.71	1.46	1.32	1.55	1.6	1.93	1.23	0.88	0.75	1.03	1.67	2.19	1.78	1.39
NM_002617	0.38	0.23	0.37	0.46	0.37	0.42	0.76	0.18	0.26	0.47	0.34	0.41	0.76	0.53	0.36	0.84	0.36	0.51	0.55	0.61	1.15	0.55	0.28	0.38	0.46	0.75	0.98	0.37	0.43	0.45	0.32	0.53	0.4	0.45	0.39	0.45	0.4	0.39	0.38	0.64	0.55	0.3	0.23	0.28	0.34	0.53	0.55	0.61	0.47
NM_153818	0.38	0.23	0.37	0.46	0.37	0.42	0.76	0.18	0.26	0.47	0.34	0.41	0.76	0.53	0.36	0.84	0.36	0.51	0.55	0.61	1.15	0.55	0.28	0.38	0.46	0.75	0.98	0.37	0.43	0.45	0.32	0.53	0.4	0.45	0.39	0.45	0.4	0.39	0.38	0.64	0.55	0.3	0.23	0.28	0.34	0.53	0.55	0.61	0.47
NM_014638	0.01	0.01	0	0.01	0.01	0.05	0	0	0.04	0	0.11	0.03	0	0.03	0.01	0.01	0.01	0.03	0.02	0.01	0.01	0.01	0.02	0.01	0.07	0.01	0.06	0	0.01	0.01	0.02	0.08	0.01	0.02	0.01	0	0.01	0	0	0.02	0.01	0	0.01	0.04	0.01	0.03	0.01	0.03	0.02
NM_018216	0.13	0.08	0.07	0.14	0.22	0.13	0.2	0.06	0.08	0.12	0.11	0.14	0.18	0.14	0.13	0.21	0.12	0.11	0.11	0.14	0.28	0.15	0.23	0.11	0.2	0.17	0.28	0.1	0.15	0.11	0.13	0.22	0.11	0.17	0.12	0.14	0.09	0.11	0.1	0.16	0.15	0.1	0.11	0.08	0.12	0.15	0.22	0.16	0.16
NM_001010926	0.01	0.03	0	0.01	0.09	0	0.08	0.01	0	0.05	0.03	0.03	0.37	0.05	0.01	0.01	0.07	0	0	0.02	0.02	0.01	0.01	0.08	0.03	0	0	0.1	0	0.01	0.03	0.21	0	0	0.01	0.02	0.11	0	0.03	0.14	0.03	0.04	0.02	0.01	0.03	0.03	0.09	0.05	0.01
NR_026927	0.15	0.13	0.07	0.3	0.09	0.34	0.17	0.04	0.24	0.14	0.12	0.13	0.03	0.16	0.09	0.19	0.15	0.7	0.73	0.1	0.59	0.19	0.47	0.07	0.3	0.4	1.07	0.09	0.06	0.1	0.28	0.39	0.25	0.29	0.1	0.34	0.1	0.04	0.05	0.16	0.49	0.04	0.11	0.23	0.27	0.23	0.16	0.18	0.32
NR_037844	1.21	0.77	0.6	1.21	0.72	2.29	1.36	0.2	1.08	1.36	0.93	1.04	0.54	1.27	0.55	1.99	1.46	2.58	2.53	1.24	2.4	1.86	1.66	0.47	2.1	2.83	3.5	1.34	0.72	1.14	1.31	1.98	1.41	1.79	0.83	1.04	1.05	0.79	0.65	0.9	1.14	0.69	0.7	1.2	1.4	2.19	3.47	1.09	1.45
NM_003820	0.9	0.65	0.53	1.08	0.79	1.16	1.28	0.21	0.68	0.82	0.85	1.09	0.5	1.38	0.61	1.84	0.84	2.04	2.11	1.11	1.79	1.18	1.49	0.37	2.15	2.17	3.01	1.04	0.64	0.84	1.36	1.71	0.98	1.49	1.2	0.99	0.74	0.63	0.78	0.84	1.03	0.71	0.68	0.63	1.1	1.54	2.15	1.06	1.58
NR_036638	2.11	0.89	1.15	2.97	2.64	3.08	5.68	0.71	0.81	2.12	3.04	1.87	1.82	2	1.17	4.66	1.2	4.22	4.48	2.71	3.59	2.08	2.23	2.63	4.72	3.39	1.98	0.94	1.22	0.85	1.46	3.26	2.16	1.11	1.75	3.69	2.57	1.58	0.72	2.07	4.34	0.7	1.03	1.02	2.51	2.25	2.96	3.54	1.84
NR_036637	2.11	0.89	1.15	2.97	2.64	3.08	5.68	0.71	0.81	2.12	3.04	1.87	1.82	2	1.17	4.66	1.2	4.22	4.48	2.71	3.59	2.08	2.23	2.63	4.72	3.39	1.98	0.94	1.22	0.85	1.46	3.26	2.16	1.11	1.75	3.69	2.57	1.58	0.72	2.07	4.34	0.7	1.03	1.02	2.51	2.25	2.96	3.54	1.84
NM_001195741	2.24	0.94	1.22	3.15	2.8	3.27	6.02	0.75	0.86	2.24	3.22	1.99	1.93	2.13	1.24	4.94	1.27	4.48	4.76	2.88	3.81	2.21	2.37	2.8	5.01	3.6	2.1	1	1.29	0.91	1.55	3.46	2.29	1.18	1.86	3.92	2.73	1.68	0.76	2.2	4.61	0.74	1.1	1.08	2.66	2.39	3.14	3.75	1.95
NM_152371	2.24	0.94	1.22	3.15	2.8	3.27	6.02	0.75	0.86	2.24	3.22	1.99	1.93	2.13	1.24	4.94	1.27	4.48	4.76	2.88	3.81	2.21	2.37	2.8	5.01	3.6	2.1	1	1.29	0.91	1.55	3.46	2.29	1.18	1.86	3.92	2.73	1.68	0.76	2.2	4.61	0.74	1.1	1.08	2.66	2.39	3.14	3.75	1.95
NM_001195740	2.24	0.94	1.22	3.15	2.8	3.27	6.02	0.75	0.86	2.24	3.22	1.99	1.93	2.13	1.24	4.94	1.27	4.48	4.76	2.88	3.81	2.21	2.37	2.8	5.01	3.6	2.1	1	1.29	0.91	1.55	3.46	2.29	1.18	1.86	3.92	2.73	1.68	0.76	2.2	4.61	0.74	1.1	1.08	2.66	2.39	3.14	3.75	1.95
NM_001195738	2.24	0.94	1.22	3.15	2.8	3.27	6.02	0.75	0.86	2.24	3.22	1.99	1.93	2.13	1.24	4.94	1.27	4.48	4.76	2.88	3.81	2.21	2.37	2.8	5.01	3.6	2.1	1	1.29	0.91	1.55	3.46	2.29	1.18	1.86	3.92	2.73	1.68	0.76	2.2	4.61	0.74	1.1	1.08	2.66	2.39	3.14	3.75	1.95
NM_001195737	2.24	0.94	1.22	3.15	2.8	3.27	6.02	0.75	0.86	2.24	3.22	1.99	1.93	2.13	1.24	4.94	1.27	4.48	4.76	2.88	3.81	2.21	2.37	2.8	5.01	3.6	2.1	1	1.29	0.91	1.55	3.46	2.29	1.18	1.86	3.92	2.73	1.68	0.76	2.2	4.61	0.74	1.1	1.08	2.66	2.39	3.14	3.75	1.95
NM_001195736	2.24	0.94	1.22	3.15	2.8	3.27	6.02	0.75	0.86	2.24	3.22	1.99	1.93	2.13	1.24	4.94	1.27	4.48	4.76	2.88	3.81	2.21	2.37	2.8	5.01	3.6	2.1	1	1.29	0.91	1.55	3.46	2.29	1.18	1.86	3.92	2.73	1.68	0.76	2.2	4.61	0.74	1.1	1.08	2.66	2.39	3.14	3.75	1.95
NM_033467	0.1	0.07	0.07	0.15	0.16	0.2	0.28	0.05	0.07	0.13	0.16	0.11	0.1	0.12	0.06	0.24	0.05	0.22	0.25	0.17	0.19	0.1	0.11	0.15	0.27	0.19	0.1	0.06	0.06	0.05	0.1	0.15	0.13	0.07	0.1	0.18	0.12	0.1	0.04	0.1	0.22	0.03	0.08	0.08	0.14	0.14	0.19	0.17	0.13
NM_001242672	0	0	0	0	0	0	0	0	0	0	0	0	0	0	0	0	0	0	0	0	0	0	0	0	0	0	0	0	0	0	0	0	0	0	0	0	0	0	0	0	0	0	0	0	0	0	0	0	0
NM_080431	0	0	0	0	0	0	0	0	0.06	0	0	0	0	0	0.02	0	0	0	0	0	0	0	0	0	0	0	0	0	0.01	0	0	0	0	0	0	0	0	0	0	0	0	0	0	0.11	0	0	0	0	0
NR_015440	0.02	0.02	0	0.01	0	0.04	0.07	0.04	0.04	0.02	0.04	0.22	0.34	0.29	0.19	0.01	0.01	0.04	0.04	0.01	0.12	0.02	0.02	0.02	0.03	0.02	0.04	0.3	0.28	0.02	0.01	0	0.01	0.02	0.02	0	0.06	0.01	0.07	0.01	0	0.04	0.02	0.06	0.02	0.07	0.03	0.01	0.04
NR_024371	0.05	0.02	0	0.01	0	0.07	0.14	0.05	0.07	0.02	0.08	0.31	0.55	0.35	0.31	0.02	0.01	0.07	0.07	0.03	0.16	0.02	0.04	0.02	0.04	0.04	0.08	0.39	0.43	0.01	0.02	0	0.02	0.04	0.04	0	0.1	0.02	0.14	0.02	0	0.09	0.02	0.09	0.03	0.1	0.06	0.01	0.07
NM_199454	0.02	0	0	0.01	0	0.01	0.03	0.01	0.02	0.02	0.02	0.01	0.04	0.01	0.03	0	0	0.02	0.02	0.01	0.02	0.01	0	0.01	0.01	0.04	0.02	0.03	0.03	0.01	0.02	0	0.01	0.01	0.03	0	0.02	0.01	0.01	0	0	0.01	0	0.03	0.01	0.02	0.02	0.01	0.02
NM_022114	0.02	0	0	0.01	0	0.01	0.03	0.01	0.02	0.02	0.02	0.01	0.04	0.01	0.03	0	0	0.02	0.02	0.01	0.02	0.01	0	0.01	0.01	0.04	0.02	0.03	0.03	0.01	0.02	0	0.01	0.01	0.03	0	0.02	0.01	0.01	0	0	0.01	0	0.03	0.01	0.02	0.02	0.01	0.02
NR_036215	0	0	0	0	0	0	0	0	0	0	0	0	0	0	0	0	0	0	0	0	0	0	0	0	0	0	0	0	0	0	0	0	0	0	0	0	0	0	0	0	0	0	0	0	0	0	0	0	0
NM_014448	0.21	0.05	0.17	0.33	0.25	0.43	0.34	0.07	0.09	0.33	0.32	0.31	0.46	0.35	0.19	0.17	0.23	0.33	0.35	0.14	0.28	0.25	0.2	0.15	0.5	0.45	0.38	0.14	0.18	0.06	0.27	0.59	0.24	0.11	0.24	0.43	0.16	0.17	0.15	0.19	0.47	0.14	0.07	0.12	0.3	0.27	0.34	0.33	0.32
NM_001409	0.05	0.05	0.02	0.04	0.08	0.03	0.01	0.01	0.04	0.05	0.01	0.02	0.02	0.02	0.02	0.02	0.02	0.02	0.02	0.03	0.04	0.02	0.01	0.02	0.15	0.12	0.07	0.02	0.02	0.01	0.1	0.21	0.03	0.02	0.01	0.04	0.03	0.02	0.01	0.04	0.04	0.01	0.06	0.04	0.02	0.02	0.05	0.04	0.14
NR_030277	0	0	0	0	0	0	0	0	0	0	0	0	0	0	0	0	0	0	0	0	0	0	0	0	0	0	0	0	0	0	0	0	0.18	0	0	0	0	0	0	0	0	0	0	0	0	0	0.2	0	0
NM_182752	2.29	0.95	1.21	2.23	1.77	2.37	2.77	0.73	1.21	2.32	1.91	2.06	2.76	2.22	1.73	3.51	1.41	2.15	2.56	2.61	3.17	2.26	1.29	2.82	2.72	2.06	2.45	1.05	2.15	1.54	0.98	2.09	1.62	1.17	1.42	1.51	2.7	2.3	2.05	2.28	1.71	1.45	1.06	1.27	1.8	1.57	1.24	2.59	1.13
NM_017818	0.12	0.08	0.13	0.21	0.19	0.15	0.1	0.06	0.06	0.09	0.14	0.18	0.17	0.19	0.13	0.17	0.09	0.15	0.16	0.12	0.25	0.12	0.19	0.1	0.17	0.36	0.28	0.12	0.13	0.08	0.15	0.18	0.13	0.17	0.13	0.11	0.09	0.12	0.1	0.18	0.17	0.09	0.1	0.09	0.13	0.2	0.22	0.19	0.21
NM_001204188	0.01	0	0.02	0.01	0	0.02	0	0.01	0.01	0.01	0.02	0.01	0.01	0.02	0.01	0.01	0	0.01	0.02	0.01	0.01	0	0.01	0.01	0.02	0.04	0.08	0	0.01	0	0.02	0.03	0.01	0.01	0	0	0.01	0.01	0	0	0	0	0	0.01	0.01	0.04	0.02	0.01	0.04
NM_001204184	0.01	0	0.02	0.01	0	0.02	0	0.01	0.01	0.01	0.02	0.01	0.01	0.02	0.01	0.01	0	0.01	0.02	0.01	0.01	0	0.01	0.01	0.02	0.04	0.08	0	0.01	0	0.02	0.03	0.01	0.01	0	0	0.01	0.01	0	0	0	0	0	0.01	0.01	0.04	0.02	0.01	0.04
NM_001204185	0.01	0	0.02	0.01	0	0.02	0	0.01	0.01	0.01	0.02	0.01	0.01	0.02	0.01	0.01	0	0.01	0.02	0.01	0.01	0	0.01	0.01	0.02	0.04	0.08	0	0.01	0	0.02	0.03	0.01	0.01	0	0	0.01	0.01	0	0	0	0	0	0.01	0.01	0.04	0.02	0.01	0.04
NM_001204186	0.01	0	0.02	0.01	0	0.02	0	0.01	0.01	0.01	0.02	0.01	0.01	0.02	0.01	0.01	0	0.01	0.02	0.01	0.01	0	0.01	0.01	0.02	0.04	0.08	0	0.01	0	0.02	0.03	0.01	0.01	0	0	0.01	0.01	0	0	0	0	0	0.01	0.01	0.04	0.02	0.01	0.04
NM_005427	0.01	0	0.02	0.01	0	0.02	0	0.01	0.01	0.01	0.02	0.01	0.01	0.02	0.01	0.01	0	0.01	0.02	0.01	0.01	0	0.01	0.01	0.02	0.04	0.08	0	0.01	0	0.02	0.03	0.01	0.01	0	0	0.01	0.01	0	0	0	0	0	0.01	0.01	0.04	0.02	0.01	0.04
NM_001204187	0.01	0	0.02	0.01	0	0.02	0	0.01	0.01	0.01	0.02	0.01	0.01	0.02	0.01	0.01	0	0.01	0.02	0.01	0.01	0	0.01	0.01	0.02	0.04	0.08	0	0.01	0	0.02	0.03	0.01	0.01	0	0	0.01	0.01	0	0	0	0	0	0.01	0.01	0.04	0.02	0.01	0.04
NM_001126240	0.01	0	0.02	0.01	0.01	0.03	0	0.02	0.02	0.01	0.02	0.01	0.01	0.01	0.01	0.01	0	0.02	0.02	0.02	0.01	0	0.01	0.01	0.03	0.07	0.13	0	0.01	0.01	0.03	0.05	0.01	0.01	0	0	0.01	0.01	0	0.01	0	0	0.01	0.02	0.01	0.05	0.02	0.01	0.05
NM_001126241	0.01	0	0.02	0.01	0.01	0.03	0	0.02	0.02	0.01	0.02	0.01	0.01	0.01	0.01	0.01	0	0.02	0.02	0.02	0.01	0	0.01	0.01	0.03	0.07	0.13	0	0.01	0.01	0.03	0.05	0.01	0.01	0	0	0.01	0.01	0	0.01	0	0	0.01	0.02	0.01	0.05	0.02	0.01	0.05
NM_001204189	0.01	0	0.02	0.01	0.01	0.03	0	0.02	0.02	0.01	0.02	0.01	0.01	0.01	0.01	0.01	0	0.02	0.02	0.02	0.01	0	0.01	0.01	0.03	0.07	0.13	0	0.01	0.01	0.03	0.05	0.01	0.01	0	0	0.01	0.01	0	0.01	0	0	0.01	0.02	0.01	0.05	0.02	0.01	0.05
NM_001126242	0.01	0	0.02	0.01	0.01	0.03	0	0.02	0.02	0.01	0.02	0.01	0.01	0.01	0.01	0.01	0	0.02	0.02	0.02	0.01	0	0.01	0.01	0.03	0.07	0.13	0	0.01	0.01	0.03	0.05	0.01	0.01	0	0	0.01	0.01	0	0.01	0	0	0.01	0.02	0.01	0.05	0.02	0.01	0.05
NM_001204191	0.01	0	0.02	0.01	0.01	0.03	0	0.02	0.02	0.01	0.02	0.01	0.01	0.01	0.01	0.01	0	0.02	0.02	0.02	0.01	0	0.01	0.01	0.03	0.07	0.13	0	0.01	0.01	0.03	0.05	0.01	0.01	0	0	0.01	0.01	0	0.01	0	0	0.01	0.02	0.01	0.05	0.02	0.01	0.05
NM_001204190	0.01	0	0.02	0.01	0.01	0.03	0	0.02	0.02	0.01	0.02	0.01	0.01	0.01	0.01	0.01	0	0.02	0.02	0.02	0.01	0	0.01	0.01	0.03	0.07	0.13	0	0.01	0.01	0.03	0.05	0.01	0.01	0	0	0.01	0.01	0	0.01	0	0	0.01	0.02	0.01	0.05	0.02	0.01	0.05
NM_001204192	0.01	0.01	0.02	0.01	0.01	0.03	0	0.02	0.02	0.01	0.03	0.01	0.01	0.01	0.01	0.02	0	0.02	0.03	0.02	0.01	0	0.01	0.01	0.03	0.08	0.16	0	0.01	0.01	0.04	0.06	0.02	0.02	0	0	0.01	0.01	0.01	0.01	0.01	0.01	0.01	0.02	0.01	0.06	0.03	0.02	0.06
NR_033712	0.1	0.17	0.03	0.16	0.16	0.04	0.16	0.02	0.12	0.12	0.03	0.06	0.31	0.07	0.43	0.22	0.17	0.02	0.04	0.19	0.13	0.22	0.06	0.09	0.1	0.02	0.31	0.1	0.41	0.08	0.06	0.03	0.07	0.07	0.01	0.06	0.16	0.05	0.13	0.08	0.06	0.11	0.18	0.18	0.07	0.23	0.33	0.06	0.08
NR_033711	0.11	0.19	0.03	0.16	0.18	0.04	0.17	0.02	0.13	0.12	0.03	0.06	0.32	0.08	0.44	0.23	0.2	0.02	0.04	0.19	0.13	0.25	0.07	0.09	0.11	0.02	0.31	0.11	0.44	0.08	0.06	0.04	0.08	0.07	0.01	0.06	0.18	0.05	0.15	0.08	0.07	0.12	0.21	0.2	0.07	0.23	0.35	0.07	0.08
NR_033710	0.11	0.19	0.03	0.16	0.18	0.04	0.17	0.02	0.13	0.12	0.03	0.06	0.32	0.08	0.44	0.23	0.2	0.02	0.04	0.19	0.13	0.25	0.07	0.09	0.11	0.02	0.31	0.11	0.44	0.08	0.06	0.04	0.08	0.07	0.01	0.06	0.18	0.05	0.15	0.08	0.07	0.12	0.21	0.2	0.07	0.23	0.35	0.07	0.08
NR_033709	0.11	0.19	0.03	0.16	0.18	0.04	0.17	0.02	0.13	0.12	0.03	0.06	0.32	0.08	0.44	0.23	0.2	0.02	0.04	0.19	0.13	0.25	0.07	0.09	0.11	0.02	0.31	0.11	0.44	0.08	0.06	0.04	0.08	0.07	0.01	0.06	0.18	0.05	0.15	0.08	0.07	0.12	0.21	0.2	0.07	0.23	0.35	0.07	0.08
NR_033708	0.11	0.19	0.03	0.16	0.18	0.04	0.17	0.02	0.13	0.12	0.03	0.06	0.32	0.08	0.44	0.23	0.2	0.02	0.04	0.19	0.13	0.25	0.07	0.09	0.11	0.02	0.31	0.11	0.44	0.08	0.06	0.04	0.08	0.07	0.01	0.06	0.18	0.05	0.15	0.08	0.07	0.12	0.21	0.2	0.07	0.23	0.35	0.07	0.08
NM_152492	0	0	0.01	0	0	0	0	0.01	0.02	0	0	0.02	0	0.01	0.03	0	0	0	0	0	0.01	0	0	0	0	0	0.01	0	0.03	0.01	0.02	0	0.01	0.01	0.01	0	0	0	0	0	0	0	0	0.03	0.01	0.01	0	0	0.02
NM_001163724	0.02	0.04	0.01	0.09	0.07	0.02	0.16	0.02	0.18	0.05	0.01	0.05	0.09	0.03	0.11	0.04	0.02	0.03	0.02	0.06	0.03	0.03	0.01	0.06	0.02	0.04	0.11	0.06	0.16	0.02	0	0.02	0.03	0.01	0	0.03	0.05	0	0.06	0.08	0.02	0.11	0.03	0.19	0.02	0.02	0.04	0.02	0.03
NM_020710	0.38	0.24	0.36	0.63	0.68	0.32	0.69	0.21	0.25	0.36	0.43	0.39	0.49	0.49	0.55	0.74	0.21	0.38	0.37	0.54	0.71	0.38	0.41	0.47	0.49	0.68	0.54	0.32	0.61	0.39	0.46	0.62	0.25	0.37	0.3	0.55	0.28	0.31	0.49	0.5	0.61	0.37	0.27	0.33	0.27	0.55	0.51	0.49	0.52
NM_014704	0.14	0.09	0.12	0.2	0.18	0.16	0.13	0.04	0.07	0.1	0.14	0.13	0.15	0.13	0.12	0.21	0.13	0.15	0.16	0.16	0.24	0.17	0.14	0.11	0.17	0.16	0.33	0.12	0.13	0.12	0.14	0.14	0.12	0.14	0.14	0.18	0.09	0.15	0.1	0.22	0.21	0.08	0.08	0.07	0.13	0.17	0.2	0.21	0.17
NM_004402	0.08	0.02	0.08	0.14	0.08	0.14	0.05	0.01	0.03	0.03	0.09	0.07	0.13	0.09	0.06	0.09	0.07	0.1	0.11	0.06	0.12	0.08	0.12	0.07	0.08	0.19	0.22	0.07	0.06	0.04	0.11	0.09	0.07	0.06	0.07	0.08	0.04	0.09	0.05	0.11	0.09	0.04	0.03	0.03	0.08	0.08	0.08	0.19	0.1
NM_207356	0.31	0.19	0.36	0.55	0.43	0.43	0.57	0.19	0.19	0.34	0.39	0.44	0.51	0.5	0.38	0.98	0.32	0.44	0.54	0.45	0.84	0.4	0.55	0.32	0.4	0.53	1.2	0.3	0.44	0.24	0.47	0.42	0.37	0.45	0.35	0.54	0.26	0.31	0.54	0.47	0.62	0.45	0.21	0.26	0.3	0.63	0.6	0.64	0.54
NR_024455	0.01	0.01	0.01	0.01	0.01	0.01	0	0	0.03	0.01	0.01	0.02	0.08	0.01	0.02	0.01	0.01	0.02	0.02	0	0.02	0.01	0.02	0.01	0.01	0.02	0.04	0.02	0.03	0.01	0.01	0.01	0.04	0.02	0.01	0.01	0.01	0.03	0	0.02	0.02	0	0.01	0.04	0.04	0.02	0	0.02	0.01
NR_040065	0	0	0.02	0	0	0	0	0.01	0.01	0	0	0.03	0.02	0.02	0	0.01	0	0	0	0	0.02	0	0	0	0	0	0	0	0	0	0.04	0	0.02	0.02	0.01	0	0	0.01	0	0	0	0.01	0	0.01	0.01	0.01	0	0	0.04
NR_027088	0	0	0	0	0	0	0	0	0	0	0	0	0	0	0.02	0	0	0	0	0	0	0	0	0	0	0	0	0	0.01	0	0	0	0	0	0	0	0	0	0	0	0	0	0	0	0	0	0	0	0
NM_001042478	0	0	0	0	0	0	0	0	0	0	0	0.01	0.01	0.01	0	0	0	0	0	0	0	0	0	0	0	0	0	0	0	0	0.01	0	0	0	0	0	0	0	0	0	0	0	0	0	0	0.01	0	0	0.01
NM_018836	0	0	0	0	0	0	0	0	0	0	0	0.01	0.02	0.01	0	0	0	0	0	0	0.01	0	0	0	0	0	0	0	0	0	0.01	0	0	0.01	0	0	0	0	0	0	0	0	0	0	0.01	0.01	0	0	0.01
NR_039612	0	0	0	0	0	0	0	0	0	0	0	0	0	0	0	0	0	0	0	0	0	0	0	0	0	0	0	0	0	0	0	0	0	0	0	0	0	0	0	0	0	0	0	0.15	0	0	0	0	0
NR_039838	0	0	0	0	0	0	0	0	0	0	0.15	0	0	0	0	0	0	0	0	0	0	0	0	0	0	0	0	0	0	0	0	0	0	0	0	0	0	0	0	0	0	0	0	0	0	0	0	0	0
NM_015102	0.02	0.01	0.02	0.02	0.03	0.02	0.02	0.01	0.02	0.03	0.02	0.01	0.03	0.02	0.02	0.02	0.02	0.02	0.02	0.02	0.03	0.02	0.02	0.01	0.03	0.02	0.03	0.02	0.02	0.01	0.03	0.03	0.02	0.03	0.01	0.03	0.01	0.01	0.01	0.03	0.03	0	0.01	0.02	0.02	0.06	0.04	0.03	0.03
NM_001199861	0.08	0.06	0.02	0.03	0.06	0.04	0.05	0.06	0.08	0.1	0.04	0.06	0.16	0.06	0.05	0.16	0.05	0.06	0.06	0.1	0.05	0.08	0.13	0.04	0.06	0.08	0.08	0.09	0.06	0.08	0.06	0.06	0.1	0.12	0.03	0.05	0.07	0.06	0.08	0.06	0.05	0.07	0.06	0.09	0.09	0.09	0.11	0.08	0.07
NM_172130	0.11	0.08	0.02	0.05	0.09	0.06	0.07	0.08	0.11	0.14	0.06	0.08	0.22	0.08	0.07	0.23	0.08	0.09	0.08	0.15	0.07	0.11	0.19	0.05	0.09	0.12	0.11	0.12	0.08	0.11	0.08	0.08	0.14	0.17	0.04	0.07	0.1	0.08	0.11	0.08	0.07	0.1	0.08	0.13	0.13	0.12	0.15	0.11	0.09
NM_003636	0.11	0.08	0.02	0.05	0.09	0.06	0.07	0.08	0.11	0.14	0.06	0.08	0.22	0.08	0.07	0.23	0.08	0.09	0.08	0.15	0.07	0.11	0.19	0.05	0.09	0.12	0.11	0.12	0.08	0.11	0.08	0.08	0.14	0.17	0.04	0.07	0.1	0.08	0.11	0.08	0.07	0.1	0.08	0.13	0.13	0.12	0.15	0.11	0.09
NM_001199860	0.12	0.09	0.02	0.05	0.1	0.06	0.08	0.09	0.13	0.16	0.07	0.09	0.24	0.09	0.08	0.25	0.08	0.1	0.09	0.16	0.08	0.12	0.2	0.06	0.1	0.13	0.13	0.13	0.09	0.12	0.09	0.09	0.15	0.19	0.05	0.08	0.11	0.09	0.12	0.09	0.08	0.11	0.09	0.14	0.14	0.13	0.17	0.12	0.1
NM_001199862	0.14	0.1	0.03	0.06	0.11	0.08	0.09	0.1	0.15	0.18	0.08	0.11	0.28	0.11	0.09	0.29	0.1	0.11	0.11	0.19	0.1	0.14	0.24	0.07	0.11	0.15	0.15	0.15	0.11	0.14	0.1	0.11	0.18	0.22	0.05	0.09	0.13	0.11	0.14	0.1	0.09	0.13	0.11	0.17	0.17	0.15	0.2	0.14	0.11
NM_001199863	0.14	0.1	0.03	0.06	0.11	0.08	0.09	0.1	0.15	0.18	0.08	0.11	0.28	0.11	0.09	0.29	0.1	0.11	0.11	0.19	0.1	0.14	0.24	0.07	0.11	0.15	0.15	0.16	0.11	0.14	0.1	0.11	0.18	0.22	0.05	0.09	0.13	0.11	0.14	0.1	0.09	0.13	0.11	0.17	0.17	0.15	0.2	0.14	0.11
NM_015557	0	0	0.01	0	0	0	0	0	0.01	0.01	0	0.01	0	0.01	0	0	0	0	0	0.01	0.01	0	0	0	0	0	0	0	0	0	0.01	0	0.01	0	0	0.01	0	0	0	0	0.01	0	0	0.01	0.01	0.01	0.01	0	0.01
NM_000983	0.96	0.5	0.84	0.94	0.78	0.84	1.76	0.58	0.41	1.31	1.42	1	0.86	1.2	0.72	1.6	0.4	1.29	1.63	1.63	2.06	0.85	1.67	0.81	0.78	1.95	2.22	0.56	0.94	1.01	0.87	0.87	0.83	0.91	0.91	0.84	0.89	1.06	1.35	1.18	1.02	0.84	0.54	0.6	0.92	1.26	1.36	1.62	0.93
NM_207396	0.12	0.1	0.24	0.17	0.32	0.08	0.07	0.06	0.19	0.09	0.11	0.1	0.33	0.1	0.12	0.1	0.07	0.19	0.21	0.27	0.35	0.1	0.24	0.04	0.62	0.07	0.65	0.12	0.14	0.05	0.22	0.09	0.17	0.19	0.14	0.26	0.07	0.07	0.09	0.63	0.34	0.08	0.1	0.24	0.19	0.09	0.75	0.25	0.29
NM_012405	1.06	0.57	0.68	1.1	1.24	0.77	1.61	0.39	0.38	1.35	0.97	1.11	0.61	1.25	0.83	1.88	0.91	0.67	0.74	1.28	1.7	1.45	1.13	0.62	1.67	1.14	2.01	0.63	0.85	0.87	0.87	0.97	0.55	0.96	0.35	1.15	1.09	0.96	1.27	1.31	1.33	0.91	0.69	0.54	0.6	1.03	1.75	0.9	1
NM_001024598	0	0	0.01	0	0	0	0	0	0	0	0	0	0	0	0	0	0	0	0	0	0	0	0	0	0	0	0	0	0	0	0	0	0.01	0	0	0	0	0	0	0	0	0	0	0.02	0.01	0	0	0	0
NM_207370	0.38	0.12	0.14	0.47	2.13	0.09	0.18	0.38	0.44	1.01	0.09	0.12	0.26	0.11	0.22	0.3	0.64	0.12	0.11	0.73	0.1	0.8	0.06	0.12	0.18	0.24	0.21	0.11	0.27	0.42	0.19	0.29	0.3	0.31	0.27	1.57	0.14	0.2	0.19	0.15	1.89	0.13	0.11	0.44	0.32	0.2	0.16	0.88	0.25
NM_181866	0.08	0.02	0.03	0.09	0.13	0.09	0.21	0.03	0.04	0.07	0.19	0.13	0.04	0.15	0.06	0.09	0.03	0.09	0.09	0.05	0.11	0.05	0.15	0.02	0.06	0.21	0.16	0.03	0.06	0.06	0.09	0.2	0.09	0.08	0.05	0.13	0.06	0.07	0.09	0.07	0.16	0.07	0.02	0.04	0.1	0.11	0.19	0.15	0.12
NM_181865	0.08	0.02	0.03	0.09	0.13	0.09	0.21	0.03	0.04	0.07	0.19	0.13	0.04	0.14	0.06	0.09	0.03	0.09	0.09	0.05	0.11	0.05	0.15	0.02	0.06	0.22	0.16	0.03	0.06	0.06	0.09	0.2	0.09	0.08	0.05	0.13	0.06	0.07	0.09	0.06	0.16	0.07	0.02	0.04	0.1	0.11	0.19	0.15	0.12
NM_181864	0.06	0.02	0.03	0.07	0.1	0.07	0.17	0.03	0.03	0.06	0.16	0.11	0.03	0.12	0.05	0.07	0.03	0.07	0.07	0.04	0.09	0.04	0.12	0.02	0.05	0.18	0.13	0.02	0.05	0.05	0.08	0.16	0.08	0.07	0.04	0.1	0.05	0.05	0.07	0.05	0.13	0.06	0.02	0.04	0.08	0.1	0.16	0.13	0.1
NM_007274	0.06	0.02	0.03	0.07	0.1	0.07	0.16	0.03	0.03	0.05	0.15	0.11	0.03	0.12	0.04	0.07	0.03	0.07	0.07	0.04	0.09	0.04	0.11	0.02	0.05	0.17	0.13	0.02	0.05	0.05	0.08	0.16	0.07	0.07	0.04	0.1	0.05	0.05	0.07	0.05	0.12	0.06	0.02	0.03	0.08	0.09	0.16	0.12	0.11
NM_019089	0.05	0.02	0.07	0.38	0.17	0.03	0.01	0.04	0.05	0.89	0.01	0	0.04	0	0.06	0.14	0.01	0.01	0.01	0.06	0	0.02	0.01	0.01	0.44	0.26	0.37	0.03	0.03	0.1	0.1	0.22	0.36	0.02	0.01	0.33	0.01	0.05	0.13	0	0.29	0.11	0	0.07	0.3	0.18	0.06	0.17	0.13
NM_031475	0.03	0.01	0.02	0.19	0.09	0.09	0.12	0.1	0.11	0.11	0.1	0.04	0.02	0.05	0.16	0.04	0.03	0.17	0.15	0.15	0.04	0.05	0.01	0.03	0.03	0.17	0.44	0.01	0.17	0.02	0.06	0.07	0.15	0.02	0.03	0.05	0.1	0.01	0.05	0.01	0.04	0.05	0	0.14	0.15	0.05	0.25	0.15	0.08
NR_036218	0	0	0	0	0	0	0	0	0	0	0	0	0	0	0	0	0	0	0	0	0	0	0	0	0	0	0	0	0	0	0	0	0	0	0	0	0	0	0	0	0	0	0	0	0	0	0	0	0
NM_148966	0.32	0.24	0.2	0.42	0.43	0.14	0.14	0.12	0.74	0.61	0.52	0.13	0.18	0.12	0.61	0.19	0.12	1	0.84	0.29	0.61	0.22	0.38	0.03	0.42	1.13	1.31	0.39	0.62	0.22	0.77	0.53	0.39	0.29	0.39	0.11	0.18	0.1	0.18	0.26	0.13	0.2	0.25	0.84	0.4	0.61	3.24	0.49	1.02
NM_148965	0.32	0.24	0.2	0.42	0.43	0.14	0.14	0.12	0.74	0.61	0.52	0.13	0.18	0.12	0.61	0.19	0.12	1	0.84	0.29	0.61	0.22	0.38	0.03	0.42	1.13	1.31	0.39	0.62	0.22	0.77	0.53	0.39	0.29	0.39	0.11	0.18	0.1	0.18	0.26	0.13	0.2	0.25	0.84	0.4	0.61	3.24	0.49	1.02
NM_148970	0.32	0.24	0.2	0.42	0.43	0.14	0.14	0.12	0.74	0.61	0.52	0.13	0.18	0.12	0.61	0.19	0.12	1	0.84	0.29	0.61	0.22	0.38	0.03	0.42	1.13	1.31	0.39	0.62	0.22	0.77	0.53	0.39	0.29	0.39	0.11	0.18	0.1	0.18	0.26	0.13	0.2	0.25	0.84	0.4	0.61	3.24	0.49	1.02
NM_148967	0.32	0.24	0.2	0.42	0.43	0.14	0.14	0.12	0.74	0.61	0.52	0.13	0.18	0.12	0.61	0.19	0.12	1	0.84	0.29	0.61	0.22	0.38	0.03	0.42	1.13	1.31	0.39	0.62	0.22	0.77	0.53	0.39	0.29	0.39	0.11	0.18	0.1	0.18	0.26	0.13	0.2	0.25	0.84	0.4	0.61	3.24	0.49	1.02
NM_003790	0.32	0.24	0.2	0.42	0.43	0.14	0.14	0.12	0.74	0.61	0.52	0.13	0.18	0.12	0.61	0.19	0.12	1	0.84	0.29	0.61	0.22	0.38	0.03	0.42	1.13	1.31	0.39	0.62	0.22	0.77	0.53	0.39	0.29	0.39	0.11	0.18	0.1	0.18	0.26	0.13	0.2	0.25	0.84	0.4	0.61	3.24	0.49	1.02
NM_001039664	0.34	0.19	0.16	0.34	0.31	0.12	0.08	0.07	0.66	0.57	0.32	0.12	0.21	0.09	0.49	0.1	0.12	0.75	0.69	0.22	0.55	0.19	0.34	0.03	0.31	1.03	1.17	0.27	0.51	0.21	0.61	0.48	0.23	0.28	0.3	0.05	0.04	0.09	0.16	0.22	0.11	0.14	0.29	0.73	0.38	0.37	3.21	0.42	0.85
NM_001042665	0.25	0.09	0.11	0.29	0.27	0.18	0.05	0.08	0.17	0.3	0.35	0.05	0.09	0.06	0.14	0.18	0.18	0.51	0.48	0.15	0.31	0.23	0.15	0.06	0.35	0.8	0.9	0.15	0.18	0.08	0.38	0.42	0.24	0.08	0.2	0.08	0.05	0.12	0.12	0.14	0.08	0.11	0.1	0.2	0.27	0.27	0.62	0.26	0.48
NM_001042663	0.16	0.06	0.07	0.18	0.17	0.12	0.03	0.05	0.11	0.19	0.22	0.03	0.06	0.04	0.1	0.12	0.11	0.33	0.32	0.1	0.2	0.15	0.09	0.04	0.23	0.52	0.59	0.1	0.12	0.05	0.24	0.27	0.16	0.06	0.13	0.05	0.03	0.08	0.08	0.09	0.06	0.07	0.07	0.13	0.17	0.17	0.41	0.17	0.31
NM_020631	0.19	0.07	0.09	0.22	0.21	0.14	0.04	0.06	0.13	0.24	0.27	0.04	0.07	0.05	0.11	0.14	0.14	0.41	0.39	0.12	0.24	0.18	0.11	0.04	0.28	0.63	0.71	0.12	0.14	0.06	0.3	0.33	0.19	0.06	0.15	0.06	0.04	0.09	0.09	0.11	0.07	0.09	0.08	0.16	0.21	0.21	0.49	0.2	0.37
NM_198681	0.09	0.03	0.04	0.11	0.1	0.07	0.02	0.03	0.07	0.11	0.13	0.03	0.04	0.03	0.06	0.07	0.07	0.2	0.19	0.06	0.12	0.09	0.05	0.02	0.13	0.3	0.35	0.06	0.07	0.03	0.15	0.16	0.09	0.04	0.08	0.03	0.02	0.05	0.05	0.05	0.03	0.04	0.04	0.08	0.11	0.1	0.24	0.1	0.19
NM_001042664	0.2	0.07	0.09	0.23	0.22	0.15	0.04	0.06	0.14	0.25	0.28	0.04	0.07	0.05	0.12	0.15	0.15	0.42	0.41	0.12	0.25	0.19	0.12	0.05	0.29	0.65	0.74	0.12	0.15	0.06	0.31	0.34	0.2	0.07	0.16	0.06	0.04	0.1	0.1	0.11	0.07	0.09	0.09	0.16	0.22	0.22	0.51	0.21	0.39
NM_024654	0.13	0.09	0.17	0.23	0.27	0.15	0.26	0.09	0.1	0.14	0.19	0.13	0.21	0.15	0.17	0.21	0.13	0.17	0.17	0.18	0.21	0.17	0.2	0.09	0.17	0.17	0.39	0.11	0.18	0.09	0.18	0.14	0.16	0.15	0.09	0.23	0.09	0.19	0.17	0.28	0.26	0.13	0.1	0.12	0.16	0.17	0.29	0.26	0.19
NM_177540	0	0	0.02	0	0.01	0	0	0.01	0.01	0	0.01	0.03	0.02	0.02	0	0	0	0	0.01	0.01	0.03	0	0	0	0	0	0.01	0	0.01	0	0.04	0.01	0.01	0.02	0.01	0.01	0	0	0.01	0.01	0	0	0	0.01	0.02	0.03	0.01	0	0.05
NM_138697	0	0	0.02	0	0.01	0	0	0.01	0.01	0	0.01	0.03	0.02	0.02	0	0	0	0	0.01	0.01	0.03	0	0	0	0	0	0.01	0	0.01	0	0.04	0.01	0.01	0.02	0.01	0.01	0	0	0.01	0.01	0	0	0	0.01	0.02	0.03	0.01	0	0.05
NM_005341	0.18	0.15	0.15	0.34	0.24	0.14	0.16	0.11	0.17	0.18	0.21	0.22	0.39	0.24	0.19	0.32	0.17	0.3	0.29	0.31	0.32	0.27	0.19	0.06	0.3	0.31	0.5	0.18	0.22	0.12	0.21	0.23	0.17	0.26	0.1	0.21	0.15	0.16	0.2	0.26	0.31	0.16	0.14	0.19	0.18	0.28	0.52	0.29	0.25
NM_014851	0.55	0.24	0.75	0.55	0.95	0.27	0.89	0.12	0.21	0.64	0.29	0.34	0.7	0.37	0.5	1.41	0.44	0.52	0.53	1.34	0.72	0.73	0.43	0.63	0.73	0.38	1.07	0.32	0.53	0.43	0.28	0.63	0.48	0.42	0.2	0.93	0.84	0.52	0.41	1.49	1	0.3	0.25	0.24	0.5	0.52	0.87	0.53	0.28
NM_153812	0.28	0.13	0.22	0.34	0.27	0.18	0.34	0.16	0.1	0.37	0.19	0.2	0.18	0.19	0.3	0.79	0.13	0.21	0.19	0.35	0.4	0.23	0.2	0.16	0.48	0.2	1.02	0.17	0.34	0.19	0.21	0.34	0.16	0.25	0.13	0.19	0.24	0.23	0.29	0.55	0.23	0.21	0.15	0.14	0.17	0.33	0.6	0.18	0.27
NM_001195753	0.1	0.07	0.07	0.13	0.14	0.07	0.16	0.06	0.06	0.07	0.11	0.18	0.11	0.17	0.12	0.22	0.07	0.09	0.09	0.13	0.16	0.12	0.14	0.07	0.1	0.13	0.39	0.09	0.14	0.09	0.12	0.12	0.09	0.15	0.05	0.14	0.09	0.1	0.11	0.15	0.16	0.14	0.1	0.07	0.08	0.1	0.32	0.13	0.19
NM_001195752	0.1	0.07	0.07	0.13	0.15	0.07	0.17	0.06	0.06	0.07	0.11	0.18	0.12	0.17	0.12	0.23	0.07	0.09	0.09	0.13	0.16	0.12	0.15	0.08	0.1	0.14	0.4	0.09	0.14	0.1	0.12	0.12	0.09	0.15	0.05	0.15	0.09	0.1	0.11	0.15	0.16	0.14	0.1	0.07	0.08	0.11	0.33	0.14	0.19
NM_138350	0.35	0.27	0.27	0.47	0.5	0.57	0.74	0.19	0.2	0.61	0.48	0.55	0.53	0.64	0.46	0.66	0.39	0.58	0.52	0.47	0.66	0.47	0.78	0.24	0.34	1.05	0.8	0.44	0.51	0.33	0.53	0.64	0.37	0.52	0.39	1.02	0.71	0.28	0.49	0.48	1.01	0.45	0.28	0.24	0.37	0.51	1.09	0.9	0.7
NM_018198	0.15	0.08	0.11	0.17	0.15	0.19	0.22	0.06	0.08	0.18	0.17	0.15	0.21	0.19	0.15	0.2	0.11	0.18	0.17	0.14	0.21	0.14	0.25	0.06	0.14	0.3	0.24	0.11	0.17	0.1	0.18	0.2	0.13	0.16	0.12	0.32	0.19	0.12	0.13	0.18	0.32	0.12	0.08	0.1	0.14	0.17	0.35	0.29	0.21
NM_001242701	0.04	0.03	0.04	0.05	0.04	0.03	0.08	0.03	0.03	0.04	0.05	0.05	0.05	0.05	0.03	0.07	0.02	0.04	0.04	0.05	0.06	0.03	0.04	0.03	0.04	0.04	0.05	0.03	0.03	0.03	0.06	0.03	0.05	0.05	0.03	0.03	0.04	0.06	0.04	0.04	0.03	0.03	0.04	0.04	0.05	0.07	0.07	0.06	0.06
NM_001195563	0.03	0.03	0.03	0.05	0.03	0.03	0.08	0.03	0.02	0.05	0.04	0.05	0.05	0.05	0.03	0.07	0.02	0.03	0.04	0.05	0.06	0.03	0.04	0.03	0.04	0.04	0.05	0.03	0.03	0.03	0.06	0.03	0.04	0.05	0.03	0.03	0.03	0.05	0.04	0.04	0.03	0.03	0.04	0.03	0.05	0.07	0.07	0.05	0.06
NM_015215	0.01	0.01	0.01	0.01	0.01	0	0.01	0.01	0.01	0.01	0.01	0.02	0.01	0.02	0.01	0.01	0	0.01	0.01	0.01	0.01	0.01	0.01	0	0.01	0.01	0.01	0.01	0.01	0	0.02	0.01	0.01	0.01	0.01	0	0	0.01	0.01	0.01	0	0.01	0.01	0.01	0.01	0.02	0.01	0.01	0.02
NR_038934	0.04	0.03	0.04	0.05	0.04	0.03	0.08	0.03	0.03	0.04	0.05	0.05	0.05	0.05	0.03	0.07	0.02	0.04	0.04	0.05	0.06	0.03	0.04	0.03	0.04	0.04	0.05	0.03	0.03	0.03	0.06	0.03	0.05	0.05	0.03	0.03	0.04	0.06	0.04	0.04	0.03	0.03	0.04	0.04	0.05	0.07	0.07	0.06	0.06
NM_004781	2.34	1.28	0.92	2.5	1.47	1.93	3.44	0.57	0.51	1.94	3.18	2.65	1.28	2.66	1.1	4.37	1.49	1.62	1.85	2.59	3.28	2.31	2.47	2.66	3.19	2.7	3.79	1.45	1.29	1.87	1.32	2.02	1.24	2.37	0.87	1.57	2.47	2.1	3.23	2.57	1.88	2.24	1.34	0.77	1.36	2.15	2.15	1.75	1.28
NM_016831	0.14	0.07	0.04	0.12	0.14	0.05	0.15	0.01	0.02	0.14	0.14	0.09	0.07	0.1	0.07	0.18	0.04	0.12	0.15	0.46	0.19	0.05	0.1	0.22	0.13	0.04	0.06	0.08	0.07	0.11	0.06	0.18	0.06	0.08	0.02	0.01	0.12	0.12	0.04	0.05	0.02	0.03	0.08	0.02	0.06	0.29	0.18	0.05	0.06
NM_021995	0	0.01	0.01	0.01	0	0.02	0.02	0	0	0.02	0.06	0.02	0	0.04	0.02	0.07	0.02	0.07	0.09	0.06	0.01	0.01	0.01	0	0	0	0	0.04	0.01	0.02	0.01	0	0.01	0.13	0.01	0	0	0	0.01	0	0	0.01	0	0.01	0.01	0.03	0.02	0	0.02
NM_006786	0	0.01	0	0	0	0.01	0.02	0	0	0.02	0.04	0.01	0	0.03	0.01	0.05	0.01	0.06	0.06	0.05	0.01	0	0.01	0	0	0	0	0.02	0.01	0.02	0.01	0	0	0.08	0.01	0	0	0	0.01	0	0	0.01	0	0	0.01	0.02	0.01	0	0.01
NM_001561	0.05	0.02	0.01	0.06	0.03	0.04	0.06	0.03	0.02	0.05	0.06	0.03	0.01	0.03	0.05	0.09	0.01	0.01	0.01	0.04	0.05	0.02	0.11	0	0.12	0.05	0.08	0.01	0.06	0.05	0.06	0.04	0.04	0.06	0.02	0.01	0.02	0.03	0.19	0.12	0.01	0.14	0.03	0.03	0.06	0.05	0.09	0.02	0.05
NM_001123377	0.63	0.43	0.59	0.81	0.73	0.92	1.69	0.5	0.36	0.89	0.95	1.05	0.97	1.14	0.56	1.3	0.53	0.62	0.67	0.75	1.34	0.7	1.06	1.32	0.72	0.88	1.16	0.54	0.63	0.8	0.62	0.68	0.5	0.9	0.39	0.87	0.69	0.74	1.14	0.96	1.02	0.94	0.48	0.38	0.49	0.85	0.92	0.89	0.67
NM_007262	0.63	0.43	0.59	0.81	0.73	0.92	1.69	0.5	0.36	0.89	0.95	1.05	0.97	1.14	0.56	1.3	0.53	0.62	0.67	0.75	1.34	0.7	1.06	1.32	0.72	0.88	1.16	0.54	0.63	0.8	0.62	0.68	0.5	0.9	0.39	0.87	0.69	0.74	1.14	0.96	1.02	0.94	0.48	0.38	0.49	0.85	0.92	0.89	0.67
NM_018948	1.17	0.64	1.2	1.63	0.76	0.78	0.55	0.68	0.44	1.94	0.45	1.16	0.48	1.29	1.21	1.77	0.54	0.56	0.64	0.72	1.06	1.09	1.85	0.51	1.1	0.67	3.17	0.61	1.38	0.31	1.48	0.76	1.15	0.81	0.22	1.64	0.72	1.09	1.34	0.84	2.01	0.95	0.63	0.58	1.29	1.74	1.88	0.47	1.53
NM_001080397	0.02	0.01	0.01	0.02	0.02	0	0.01	0.01	0.02	0.02	0.01	0.03	0.02	0.03	0.01	0.02	0.04	0.01	0.01	0.02	0.01	0.06	0.01	0.01	0.03	0.01	0.01	0.02	0.01	0.01	0.03	0	0.02	0.02	0.01	0.01	0.01	0.01	0.01	0.01	0.01	0.01	0.02	0.02	0.02	0.02	0.02	0.01	0.03
NM_001042682	0.28	0.17	0.13	0.37	0.34	0.17	0.35	0.13	0.34	0.41	0.24	0.15	0.76	0.17	0.33	0.45	0.3	0.32	0.35	0.81	0.4	0.46	0.27	0.59	0.43	0.41	0.45	0.26	0.34	0.23	0.2	0.11	0.32	0.29	0.19	0.27	0.31	0.31	0.17	0.33	0.33	0.13	0.2	0.41	0.33	0.55	0.55	0.32	0.23
NM_001042681	0.05	0.03	0.04	0.07	0.06	0.03	0.06	0.03	0.07	0.07	0.05	0.04	0.13	0.05	0.06	0.08	0.06	0.06	0.07	0.14	0.08	0.08	0.05	0.1	0.08	0.07	0.09	0.05	0.07	0.05	0.06	0.03	0.07	0.06	0.04	0.05	0.05	0.06	0.04	0.07	0.06	0.03	0.04	0.09	0.07	0.11	0.11	0.06	0.06
NM_012102	0.05	0.03	0.04	0.07	0.06	0.03	0.06	0.03	0.07	0.07	0.05	0.04	0.13	0.05	0.06	0.08	0.06	0.06	0.07	0.14	0.08	0.08	0.05	0.1	0.08	0.07	0.09	0.05	0.07	0.05	0.06	0.03	0.07	0.06	0.04	0.05	0.05	0.06	0.04	0.07	0.06	0.03	0.04	0.09	0.07	0.11	0.11	0.06	0.06
NM_001428	6.22	2.49	4.69	6.17	4.38	6.65	18.23	1.73	2.86	7.86	6.92	7.32	2.51	8.32	3.93	12.89	2.13	3.05	3.3	3.74	6.45	3.48	8.54	7.26	6.1	9.52	9.55	2.36	4.4	2.61	4.83	5.84	4.72	5.5	2.56	14.47	6.48	5.5	8.18	6.31	16.98	6.26	2.71	3.53	4.96	4.47	9.46	4.81	5.97
NM_001201483	9.64	3.88	7.39	9.53	6.97	10.32	28.85	2.77	4.45	12.36	10.85	11.58	3.91	13.16	6.2	20.16	3.37	4.74	5.15	5.86	9.88	5.46	13.35	11.46	9.44	15.01	14.96	3.7	6.86	4.05	7.46	9.22	7.5	8.42	3.99	23.03	10.2	8.61	12.66	9.65	26.87	9.77	4.24	5.49	7.85	7.02	14.86	7.49	9.34
NR_038351	0.14	0	0.04	0.07	0.01	0.04	0.08	0	0.1	0.01	0.05	0.04	0.16	0.04	0.09	0.02	0	0	0.02	0.06	0.15	0.04	0.05	0.09	0.08	0.11	0.04	0.09	0.1	0.03	0.07	0.09	0.05	0.02	0.01	0.04	0.13	0.03	0.06	0.13	0.04	0.05	0.03	0.09	0	0.15	0.02	0.01	0.01
NM_001215	0	0	0.01	0	0.01	0	0	0.01	0.01	0	0	0.03	1.48	0.03	0	0	0	0	0	0	0.01	0	0	0	0	0	0	0.01	0	0	0.02	0.01	0.01	0.01	0.01	0	0	0	0	0	0	0.01	0	0.01	0.01	0.25	0	0	0.02
NM_207420	0	0	0.01	0	0	0	0	0.01	0.01	0	0	0.03	0.02	0.03	0	0	0	0	0	0	0.01	0	0	0	0	0	0	0	0	0	0.02	0.01	0.01	0.01	0.01	0	0	0	0	0	0	0	0	0.02	0.01	0.01	0	0	0.03
NM_003039	0.04	0.06	0.02	0.04	0.03	0.06	0.08	0.01	0.03	0.03	0.02	0.05	0.01	0.05	0.02	0.17	0.03	0.02	0.01	0.02	0.06	0.03	0.04	0.01	0.04	0.06	0.03	0.03	0.02	0.05	0.12	0.03	0.04	0.09	0.02	0.01	0.01	0.04	0.1	0.03	0.02	0.08	0.07	0.03	0.04	0.05	0.17	0.03	0.14
NM_001135585	0.02	0.03	0.02	0.01	0.02	0.02	0.03	0.01	0.02	0.01	0.01	0.04	0.01	0.04	0.01	0.07	0.02	0.01	0.01	0.01	0.03	0.01	0.02	0	0.02	0.02	0.02	0.02	0.01	0.03	0.07	0.02	0.02	0.04	0.01	0.01	0.01	0.02	0.05	0.02	0.01	0.03	0.03	0.02	0.03	0.04	0.07	0.02	0.07
NM_024980	0.04	0.01	0.04	0.14	0.08	0.02	0.03	0.02	0.05	0.03	0.03	0.03	0.03	0.02	0.04	0.04	0.04	0.04	0.03	0.06	0.06	0.05	0.06	0.02	0.06	0.03	0.08	0.02	0.06	0.02	0.03	0.04	0.04	0.06	0.01	0.04	0.02	0.05	0.03	0.03	0.05	0.03	0.02	0.05	0.04	0.07	0.06	0.16	0.04
NR_029610	0.12	0.12	0	0.34	0.32	0	0.12	0	0	0.12	0.1	0	0.46	0	0.12	0	0	0.26	0.21	0.63	0.21	0.56	0.23	0	0.11	0.11	0.78	0	0	0	0	0	0	0.11	0.11	0	0	0.19	0	0	0	0	0	0.1	0.12	0	0.17	0	0.11
NM_004285	0.59	0.36	0.24	0.51	0.93	0.41	0.37	0.19	0.48	0.58	0.34	0.27	0.43	0.3	0.69	0.89	0.47	0.44	0.47	1.64	0.33	0.77	0.4	1.07	0.69	0.57	1.32	0.36	0.73	0.53	0.33	0.34	0.2	0.48	0.37	0.35	0.66	0.49	0.32	0.52	0.4	0.25	0.38	0.54	0.19	0.45	0.55	0.39	0.38
NM_025106	0.17	0.1	0.05	0.17	0.1	0.08	0.11	0.03	0.12	0.07	0.04	0.07	0.04	0.08	0.16	0.16	0.1	0.04	0.04	0.13	0.08	0.14	0.08	0.09	0.13	0.1	0.1	0.07	0.17	0.09	0.11	0.09	0.05	0.07	0.05	0.09	0.14	0.14	0.09	0.09	0.1	0.07	0.12	0.15	0.06	0.11	0.15	0.12	0.12
NM_032315	0.04	0.03	0.05	0.06	0.04	0.03	0.05	0.03	0.04	0.04	0.06	0.08	0.05	0.09	0.04	0.07	0.01	0.05	0.06	0.05	0.08	0.02	0.05	0.05	0.04	0.04	0.08	0.03	0.04	0.02	0.09	0.05	0.02	0.05	0.03	0.04	0.02	0.05	0.04	0.05	0.05	0.03	0.03	0.06	0.03	0.05	0.1	0.04	0.1
NM_001010866	0.13	0.07	0.08	0.11	0.16	0.06	0.34	0.07	0.07	0.09	0.16	0.08	0.17	0.09	0.14	0.23	0.07	0.08	0.06	0.09	0.09	0.12	0.12	0.15	0.09	0.2	0.2	0.09	0.15	0.06	0.08	0.2	0.05	0.1	0.06	0.25	0.08	0.11	0.11	0.16	0.32	0.09	0.07	0.09	0.06	0.1	0.22	0.18	0.12
NM_001130924	0.13	0.06	0.12	0.11	0.19	0.09	0.32	0.08	0.11	0.12	0.15	0.09	0.16	0.09	0.13	0.24	0.07	0.09	0.09	0.11	0.1	0.11	0.13	0.16	0.09	0.23	0.24	0.09	0.15	0.06	0.11	0.2	0.08	0.1	0.08	0.24	0.09	0.1	0.15	0.18	0.28	0.1	0.06	0.13	0.08	0.11	0.25	0.2	0.14
NM_005026	0.04	0.06	0.04	0.07	0.05	0.03	0.04	0.03	0.07	0.04	0.02	0.07	0.03	0.07	0.08	0.18	0.07	0.04	0.03	0.09	0.04	0.11	0.13	0.03	0.07	0.04	0.08	0.05	0.09	0.1	0.08	0.06	0.04	0.13	0.04	0.02	0.04	0.03	0.07	0.07	0.02	0.06	0.08	0.08	0.04	0.06	0.12	0.05	0.1
NR_027045	0.01	0.02	0	0	0	0	0	0	0	0.01	0	0.01	0	0.01	0	0.13	0.01	0	0	0.04	0.01	0.02	0.03	0.01	0.04	0	0.02	0.01	0	0.01	0.01	0.01	0.02	0.02	0	0.01	0	0.01	0.02	0.01	0	0.01	0.06	0	0.01	0.02	0.01	0.02	0.03
NM_014944	0.34	0.21	0.42	0.45	0.46	0.31	0.37	0.14	0.2	0.69	0.36	0.27	0.33	0.29	0.28	0.5	0.36	0.35	0.4	0.58	0.33	0.55	0.32	0.6	0.81	0.44	0.66	0.28	0.31	0.22	0.3	0.34	0.2	0.25	0.29	0.24	0.44	0.33	0.26	0.28	0.28	0.2	0.23	0.26	0.2	0.25	1.01	0.39	0.38
NM_001009566	0.34	0.21	0.42	0.45	0.46	0.31	0.37	0.14	0.2	0.69	0.36	0.27	0.33	0.29	0.28	0.5	0.36	0.35	0.4	0.58	0.33	0.55	0.32	0.6	0.81	0.44	0.66	0.28	0.31	0.22	0.3	0.34	0.2	0.25	0.29	0.24	0.44	0.33	0.26	0.28	0.28	0.2	0.23	0.26	0.2	0.25	1.01	0.39	0.38
NM_020248	0.1	0.04	0.04	0.08	0.1	0.05	0.09	0.04	0.06	0.17	0.09	0.16	0.1	0.15	0.07	0.09	0.08	0.08	0.1	0.14	0.15	0.12	0.06	0.14	0.13	0.1	0.18	0.11	0.07	0.07	0.06	0.05	0.07	0.05	0.07	0.04	0.08	0.09	0.05	0.08	0.04	0.04	0.04	0.08	0.07	0.1	0.18	0.11	0.07
NM_001012329	0.1	0.04	0.04	0.08	0.1	0.05	0.09	0.04	0.06	0.17	0.09	0.16	0.1	0.15	0.07	0.09	0.08	0.08	0.1	0.14	0.15	0.12	0.06	0.14	0.13	0.1	0.18	0.11	0.07	0.07	0.06	0.05	0.07	0.05	0.07	0.04	0.08	0.09	0.05	0.08	0.04	0.04	0.04	0.08	0.07	0.1	0.18	0.11	0.07
NM_032368	0.2	0.1	0.14	0.33	0.19	0.22	0.37	0.08	0.2	0.3	0.2	0.3	0.25	0.38	0.15	0.46	0.17	0.17	0.2	0.3	0.27	0.28	0.24	0.23	0.22	0.25	0.4	0.1	0.15	0.18	0.17	0.15	0.18	0.17	0.19	0.16	0.22	0.23	0.33	0.2	0.18	0.22	0.12	0.25	0.17	0.22	0.34	0.26	0.19
NM_022787	0.04	0.01	0.03	0.05	0.03	0.05	0.04	0.01	0.04	0.04	0.06	0.07	0.06	0.08	0.02	0.03	0.03	0.05	0.06	0.04	0.09	0.05	0.05	0.03	0.03	0.05	0.09	0.03	0.02	0.04	0.07	0.05	0.03	0.05	0.06	0.05	0.03	0.04	0.03	0.04	0.06	0.03	0.01	0.04	0.05	0.06	0.09	0.06	0.07
NM_052960	0.01	0.02	0.02	0.02	0.01	0	0	0.01	0.01	0.01	0.01	0.06	0.03	0.06	0.03	0.04	0.01	0	0.01	0.02	0.03	0.02	0.01	0.01	0.01	0	0.01	0.02	0.03	0.01	0.04	0.02	0.02	0.03	0.01	0	0.02	0.01	0.02	0	0.01	0.01	0.02	0.02	0.01	0.04	0.04	0.01	0.04
NM_001105562	0.08	0.04	0.09	0.11	0.08	0.06	0.1	0.04	0.1	0.09	0.07	0.07	0.16	0.08	0.1	0.14	0.07	0.08	0.1	0.16	0.14	0.11	0.1	0.17	0.13	0.09	0.13	0.06	0.11	0.06	0.08	0.08	0.07	0.08	0.08	0.06	0.09	0.09	0.06	0.12	0.08	0.04	0.04	0.13	0.07	0.11	0.14	0.13	0.09
NM_006048	0.08	0.04	0.09	0.11	0.08	0.06	0.1	0.04	0.1	0.09	0.07	0.07	0.16	0.08	0.1	0.14	0.07	0.08	0.1	0.16	0.14	0.11	0.1	0.17	0.13	0.09	0.13	0.06	0.11	0.06	0.08	0.08	0.07	0.08	0.08	0.06	0.09	0.09	0.06	0.12	0.08	0.04	0.04	0.13	0.07	0.11	0.14	0.13	0.09
NM_015074	0.09	0.04	0.06	0.12	0.08	0.07	0.06	0.03	0.05	0.06	0.06	0.06	0.09	0.07	0.07	0.15	0.06	0.05	0.06	0.12	0.07	0.1	0.15	0.1	0.13	0.09	0.17	0.06	0.08	0.06	0.08	0.07	0.05	0.06	0.07	0.06	0.09	0.1	0.07	0.11	0.08	0.05	0.04	0.07	0.06	0.1	0.11	0.08	0.09
NM_183416	0.06	0.04	0.04	0.08	0.07	0.04	0.03	0.01	0.03	0.03	0.03	0.06	0.05	0.06	0.05	0.12	0.04	0.04	0.04	0.08	0.04	0.07	0.11	0.06	0.1	0.04	0.1	0.04	0.05	0.05	0.07	0.05	0.03	0.05	0.04	0.05	0.06	0.08	0.05	0.09	0.05	0.04	0.04	0.04	0.04	0.08	0.07	0.04	0.07
NM_002631	0.85	0.98	0.36	0.86	0.6	0.58	2.3	0.33	0.4	1.08	0.7	0.63	0.89	0.67	0.68	1.78	0.38	0.52	0.59	0.73	1.02	0.65	0.84	0.92	0.64	0.94	0.76	0.62	0.74	0.4	1	0.71	0.32	1.03	0.37	1.18	1.41	0.73	1.37	1.46	1.43	1.06	1	0.53	0.35	0.98	1.63	0.55	1.08
NM_198544	0.07	0.04	0.1	0.09	0.08	0.05	0.15	0.07	0.08	0.1	0.11	0.15	0.17	0.15	0.1	0.11	0.05	0.09	0.09	0.07	0.12	0.07	0.12	0.11	0.06	0.11	0.16	0.06	0.1	0.05	0.1	0.08	0.06	0.12	0.06	0.07	0.07	0.06	0.07	0.07	0.1	0.06	0.04	0.11	0.08	0.17	0.2	0.14	0.13
NM_199006	0.07	0.04	0.1	0.09	0.08	0.05	0.15	0.07	0.08	0.1	0.11	0.15	0.17	0.15	0.1	0.11	0.05	0.09	0.09	0.07	0.12	0.07	0.12	0.11	0.06	0.11	0.16	0.06	0.1	0.05	0.1	0.08	0.06	0.12	0.06	0.07	0.07	0.06	0.07	0.07	0.1	0.06	0.04	0.11	0.08	0.17	0.2	0.14	0.13
NM_199294	0.12	0.07	0.1	0.15	0.11	0.08	0.24	0.11	0.09	0.17	0.16	0.22	0.26	0.23	0.16	0.17	0.07	0.12	0.11	0.12	0.18	0.1	0.17	0.18	0.09	0.13	0.22	0.09	0.15	0.07	0.11	0.1	0.09	0.18	0.06	0.11	0.1	0.09	0.1	0.09	0.14	0.09	0.05	0.14	0.11	0.26	0.33	0.19	0.13
NR_037187	0.07	0.04	0.1	0.09	0.08	0.05	0.15	0.07	0.07	0.11	0.11	0.15	0.18	0.16	0.1	0.11	0.05	0.09	0.09	0.07	0.13	0.07	0.12	0.11	0.06	0.11	0.17	0.06	0.1	0.05	0.11	0.08	0.06	0.12	0.06	0.08	0.07	0.06	0.07	0.07	0.1	0.06	0.04	0.11	0.08	0.17	0.2	0.15	0.13
NR_036462	0.12	0.07	0.11	0.15	0.11	0.08	0.24	0.12	0.09	0.18	0.17	0.22	0.27	0.24	0.15	0.18	0.08	0.12	0.12	0.12	0.19	0.11	0.17	0.18	0.1	0.13	0.23	0.09	0.16	0.07	0.11	0.1	0.08	0.18	0.07	0.11	0.11	0.1	0.1	0.09	0.14	0.09	0.05	0.14	0.11	0.26	0.33	0.2	0.13
NM_001243768	0.07	0.04	0.1	0.09	0.08	0.05	0.15	0.07	0.07	0.11	0.11	0.15	0.18	0.16	0.1	0.11	0.05	0.09	0.09	0.07	0.13	0.07	0.12	0.11	0.06	0.11	0.17	0.06	0.1	0.05	0.11	0.08	0.06	0.12	0.06	0.08	0.07	0.06	0.07	0.07	0.1	0.06	0.04	0.11	0.08	0.17	0.2	0.15	0.13
NM_001302	0.01	0.03	0.13	0.02	0.06	0.02	0.08	0.06	0.12	0.05	0.06	0.01	0.06	0.02	0.08	0.09	0.04	0.13	0.13	0.04	0.06	0.05	0.11	0.07	0.03	0.29	0.18	0.02	0.05	0.05	0.08	0.12	0.01	0.05	0.07	0.05	0.07	0.05	0.03	0.09	0.09	0.04	0.09	0.1	0.02	0.09	0.08	0.12	0.11
NM_004401	0.34	0.26	0.41	0.5	0.41	0.33	0.69	0.23	0.32	0.49	0.39	0.46	0.57	0.57	0.44	0.72	0.28	0.39	0.39	0.42	0.49	0.42	0.42	0.64	0.39	0.52	0.91	0.27	0.43	0.3	0.35	0.61	0.27	0.35	0.34	0.63	0.4	0.29	0.6	0.57	0.69	0.44	0.27	0.41	0.27	0.4	0.7	0.69	0.38
NM_213566	0.34	0.26	0.41	0.5	0.41	0.33	0.69	0.23	0.32	0.49	0.39	0.46	0.57	0.57	0.44	0.72	0.28	0.39	0.39	0.42	0.49	0.42	0.42	0.64	0.39	0.52	0.91	0.27	0.43	0.3	0.35	0.61	0.27	0.35	0.34	0.63	0.4	0.29	0.6	0.57	0.69	0.44	0.27	0.41	0.27	0.4	0.7	0.69	0.38
NM_004565	0.02	0.02	0.03	0.05	0.03	0.02	0.03	0.01	0.05	0.03	0.02	0.05	0.07	0.05	0.03	0.04	0.02	0.03	0.03	0.03	0.05	0.03	0.03	0.03	0.04	0.03	0.06	0.02	0.03	0.02	0.05	0.03	0.03	0.03	0.03	0.03	0.02	0.02	0.03	0.04	0.03	0.03	0.02	0.06	0.03	0.05	0.06	0.04	0.05
NM_001079843	0.04	0.01	0.04	0.05	0.23	0.05	0.04	0.03	0.03	0.09	0.06	0.04	0.11	0.05	0.01	0.07	0.04	0.11	0.12	0.1	0.06	0.05	0.04	0.09	0.06	0.08	0.06	0.05	0.01	0.03	0.05	0.05	0.03	0.05	0.06	0.03	0.07	0.04	0.02	0.04	0.04	0.02	0.01	0.03	0.03	0.11	0.16	0.08	0.07
NM_017766	0.03	0.01	0.03	0.04	0.17	0.04	0.03	0.02	0.03	0.06	0.05	0.03	0.08	0.03	0.01	0.05	0.03	0.09	0.09	0.07	0.04	0.04	0.03	0.07	0.05	0.06	0.04	0.04	0.01	0.02	0.04	0.04	0.02	0.04	0.05	0.03	0.05	0.03	0.02	0.03	0.03	0.02	0.01	0.03	0.03	0.08	0.14	0.06	0.05
NM_001170754	0	0.01	0.01	0	0.01	0	0	0.01	0.01	0	0	0.03	0.01	0.03	0	0.01	0	0	0	0.01	0.01	0	0.01	0	0	0.04	0.01	0.01	0	0.01	0.02	0.01	0.01	0.01	0.01	0	0	0	0.01	0	0.01	0.01	0.01	0.02	0.01	0.02	0.01	0	0.03
NM_007375	1.15	0.77	0.92	1.55	1.81	0.93	1.31	0.94	0.79	1	1.3	1.26	1.21	1.3	1.19	2.34	0.49	0.79	1.09	1.4	1.72	0.99	1.71	0.94	1.39	1.53	2.61	0.8	1.36	0.88	1.14	1.37	0.82	0.97	0.88	1.06	0.83	1.35	1.5	1.46	1.35	0.97	0.86	1.25	0.86	1.32	2.27	1.35	1.19
NM_006610	0.04	0.01	0.06	0.04	0.26	0.01	0.01	0.04	0.08	0.02	0.03	0.04	0.17	0.05	0.03	0.03	0.02	0.06	0.1	0.04	0.07	0.04	0.02	0.04	0.08	0.07	0.05	0.03	0.03	0.02	0.08	0.04	0.03	0.03	0.04	0.03	0.03	0.04	0.02	0.05	0.04	0.01	0.01	0.12	0.04	0.08	0.18	0.03	0.07
NM_139208	0	0	0	0	0	0	0	0.01	0	0	0	0	0	0	0.01	0	0	0	0	0	0	0	0	0	0	0	0	0	0.01	0	0.03	0.01	0	0	0	0	0	0	0	0	0.02	0	0	0	0	0	0.02	0	0
NM_003132	2.17	1.7	2.88	2.56	4.71	3.02	5.56	3.24	2.26	2.01	2.74	4.06	2.45	4.59	3.08	4.6	1.91	2.18	2.09	2.15	3.32	2.49	3.42	3.12	1.86	4.48	3.72	2.63	3.09	1.64	2.57	4.6	1.3	2.55	1.84	8.9	1.88	1.59	5.2	4.41	9.6	4.43	1.52	2.32	1.49	2.31	11.91	4.07	2.93
NM_002685	0.3	0.16	0.27	0.46	0.2	0.34	0.53	0.26	0.27	0.27	0.33	0.4	0.31	0.39	0.3	0.57	0.2	0.35	0.35	0.33	0.35	0.26	0.41	0.38	0.43	0.36	0.66	0.19	0.34	0.19	0.31	0.37	0.31	0.29	0.32	0.51	0.27	0.34	0.39	0.39	0.56	0.3	0.16	0.33	0.27	0.33	1.89	0.42	0.31
NM_001001998	0.3	0.16	0.27	0.46	0.2	0.34	0.53	0.26	0.27	0.27	0.33	0.4	0.31	0.39	0.3	0.57	0.2	0.35	0.35	0.33	0.35	0.26	0.41	0.38	0.43	0.36	0.66	0.19	0.34	0.19	0.31	0.37	0.31	0.29	0.32	0.51	0.27	0.34	0.39	0.39	0.56	0.3	0.16	0.33	0.27	0.33	1.89	0.42	0.31
NM_004958	0.08	0.04	0.07	0.12	0.06	0.07	0.13	0.04	0.1	0.11	0.09	0.08	0.14	0.09	0.1	0.13	0.07	0.07	0.08	0.09	0.13	0.1	0.11	0.11	0.07	0.09	0.15	0.06	0.12	0.06	0.11	0.09	0.07	0.08	0.06	0.11	0.07	0.09	0.06	0.1	0.12	0.04	0.04	0.12	0.07	0.1	0.17	0.1	0.11
NM_021146	0.05	0.01	0.01	0.01	0	0	0.01	0.01	0.01	0.01	0	0.02	0.01	0.01	0.02	0.04	0.01	0.02	0.01	0.02	0.01	0.01	0	0.02	0.04	0.01	0.01	0.01	0.04	0.03	0.04	0.01	0.02	0.01	0.01	0.01	0.01	0.01	0.01	0.02	0	0	0.02	0.01	0.01	0.03	0.04	0.01	0.03
NM_013319	0.31	0.16	0.29	0.46	0.26	0.25	0.72	0.2	0.23	0.37	0.41	0.3	0.81	0.36	0.38	0.62	0.17	0.27	0.25	0.4	0.36	0.3	0.29	0.54	0.33	0.43	0.49	0.24	0.38	0.33	0.26	0.29	0.11	0.23	0.27	0.28	0.29	0.33	0.39	0.41	0.34	0.34	0.19	0.27	0.12	0.35	0.33	0.37	0.31
NM_020780	0.01	0	0	0	0	0	0	0	0	0	0	0.01	0	0.01	0	0	0	0	0	0	0.01	0	0	0	0	0.01	0	0	0	0	0.02	0	0	0	0.01	0	0	0.01	0	0	0	0	0	0	0	0.01	0	0	0.02
NM_012168	0.05	0.1	0.04	2.25	0.03	0.02	1.76	0.26	1.08	1.39	0.07	0.03	1.06	0.03	0.95	0.07	0.19	0.02	0.02	0.11	0.11	0.25	0.02	0.02	0.07	0.02	0.29	0.15	0.87	0.02	0.01	0.16	0.16	0.04	0	0.06	0.94	0.04	0.93	0.26	0.12	0.76	0.16	1.2	0.17	0.06	0.9	0.05	0.01
NM_183412	0.16	0.13	0.07	0.37	0.1	0.1	0.26	0.09	0.19	0.2	0.26	0.11	0.96	0.16	0.3	0.16	0.11	0.24	0.21	0.16	0.21	0.16	0.07	0.05	0.25	0.25	0.82	0.23	0.3	0.08	0.3	0.3	0.09	0.11	0.04	0.22	0.17	0.14	0.18	0.31	0.21	0.15	0.18	0.3	0.08	0.18	0.59	0.12	0.35
NM_033182	0.17	0.13	0.08	0.35	0.11	0.11	0.25	0.09	0.18	0.18	0.26	0.12	0.97	0.17	0.29	0.17	0.11	0.25	0.22	0.17	0.22	0.16	0.07	0.05	0.26	0.26	0.86	0.24	0.31	0.09	0.31	0.3	0.09	0.11	0.04	0.23	0.17	0.15	0.17	0.33	0.21	0.13	0.18	0.3	0.08	0.18	0.61	0.12	0.37
NM_183413	0.17	0.13	0.08	0.35	0.11	0.11	0.25	0.09	0.18	0.18	0.26	0.12	0.97	0.17	0.29	0.17	0.11	0.25	0.22	0.17	0.22	0.16	0.07	0.05	0.26	0.26	0.86	0.24	0.31	0.09	0.31	0.3	0.09	0.11	0.04	0.23	0.17	0.15	0.17	0.33	0.21	0.13	0.18	0.3	0.08	0.18	0.61	0.12	0.37
NM_001014765	0.17	0.13	0.08	0.35	0.11	0.11	0.25	0.09	0.18	0.18	0.26	0.12	0.97	0.17	0.29	0.17	0.11	0.25	0.22	0.17	0.22	0.16	0.07	0.05	0.26	0.26	0.86	0.24	0.31	0.09	0.31	0.3	0.09	0.11	0.04	0.23	0.17	0.15	0.17	0.33	0.21	0.13	0.18	0.3	0.08	0.18	0.61	0.12	0.37
NM_018438	0.14	0.15	0.1	0.47	0.13	0.18	0.86	0.07	0.2	0.16	0.18	0.47	0.27	0.52	0.26	0.94	0.1	0.23	0.26	0.2	0.38	0.15	0.26	0.13	0.26	0.18	1.69	0.23	0.3	0.28	0.48	0.42	0.14	0.39	0.22	0.21	0.32	0.16	0.48	0.51	0.26	0.4	0.17	0.23	0.15	0.36	0.55	0.17	0.6
NM_006341	0.49	0.27	0.19	0.73	0.22	0.26	1.17	0.23	0.46	0.62	0.33	0.35	0.65	0.41	0.69	0.77	0.35	0.27	0.23	0.39	0.53	0.38	0.55	0.57	0.35	0.47	0.44	0.28	0.77	0.32	0.45	0.73	0.27	0.53	0.2	0.71	0.4	0.62	0.46	0.38	0.81	0.44	0.33	0.47	0.26	0.68	1.33	0.51	0.57
NM_001127325	0.2	0.11	0.08	0.29	0.09	0.1	0.46	0.09	0.19	0.25	0.13	0.14	0.26	0.17	0.28	0.31	0.14	0.11	0.09	0.16	0.21	0.15	0.22	0.22	0.14	0.19	0.18	0.11	0.31	0.12	0.19	0.29	0.11	0.21	0.08	0.28	0.16	0.25	0.18	0.15	0.32	0.17	0.13	0.2	0.1	0.28	0.52	0.2	0.24
NM_198545	0	0	0.01	0.01	0	0	0	0.01	0.02	0	0	0.02	0.03	0.02	0.01	0	0	0	0.01	0	0.01	0	0	0	0	0	0.01	0	0.01	0	0.03	0.01	0.01	0.01	0	0	0	0	0	0	0	0	0	0.01	0.01	0.02	0	0	0.02
NM_020350	0.26	0.29	0.16	0.58	0.29	0.23	0.6	0.16	0.29	0.57	0.16	0.28	0.57	0.28	0.38	0.98	0.42	0.17	0.2	0.52	0.45	0.58	0.19	0.41	0.44	0.24	0.62	0.28	0.44	0.28	0.18	0.4	0.19	0.58	0.24	0.46	0.56	0.21	0.58	0.33	0.47	0.53	0.35	0.32	0.18	0.32	1.01	0.45	0.23
NM_001040196	0.26	0.29	0.16	0.58	0.29	0.23	0.6	0.16	0.29	0.57	0.16	0.28	0.57	0.28	0.38	0.98	0.42	0.17	0.2	0.52	0.45	0.58	0.19	0.41	0.44	0.24	0.62	0.28	0.44	0.28	0.18	0.4	0.19	0.58	0.24	0.46	0.56	0.21	0.58	0.33	0.47	0.53	0.35	0.32	0.18	0.32	1.01	0.45	0.23
NM_001040195	0.26	0.29	0.16	0.58	0.29	0.23	0.6	0.16	0.29	0.57	0.16	0.28	0.57	0.28	0.38	0.98	0.42	0.17	0.2	0.52	0.45	0.58	0.19	0.41	0.44	0.24	0.62	0.28	0.44	0.28	0.18	0.4	0.19	0.58	0.24	0.46	0.56	0.21	0.58	0.33	0.47	0.53	0.35	0.32	0.18	0.32	1.01	0.45	0.23
NM_001040197	0.26	0.29	0.16	0.58	0.29	0.23	0.6	0.16	0.29	0.57	0.16	0.28	0.57	0.28	0.38	0.98	0.42	0.17	0.2	0.52	0.45	0.58	0.19	0.41	0.44	0.24	0.62	0.28	0.44	0.28	0.18	0.4	0.19	0.58	0.24	0.46	0.56	0.21	0.58	0.33	0.47	0.53	0.35	0.32	0.18	0.32	1.01	0.45	0.23
NM_001040194	0.26	0.29	0.16	0.58	0.29	0.23	0.6	0.16	0.29	0.57	0.16	0.28	0.57	0.28	0.38	0.98	0.42	0.17	0.2	0.52	0.45	0.58	0.19	0.41	0.44	0.24	0.62	0.28	0.44	0.28	0.18	0.4	0.19	0.58	0.24	0.46	0.56	0.21	0.58	0.33	0.47	0.53	0.35	0.32	0.18	0.32	1.01	0.45	0.23
NM_005957	0.23	0.11	0.19	0.41	0.18	0.36	0.29	0.09	0.28	0.4	0.25	0.24	0.39	0.24	0.47	0.63	0.42	0.35	0.32	0.5	0.27	0.65	0.38	0.39	0.34	0.25	0.74	0.21	0.51	0.21	0.27	0.26	0.19	0.23	0.22	0.42	0.29	0.16	0.17	0.2	0.46	0.13	0.11	0.32	0.18	0.32	0.29	0.36	0.38
NM_021737	0.03	0.03	0.03	0.05	0.02	0.02	0.01	0.02	0.04	0.01	0.02	0.04	0.04	0.03	0.04	0.04	0.02	0.02	0.02	0.03	0.05	0.03	0.02	0.04	0.04	0.02	0.05	0.02	0.03	0.02	0.05	0.02	0.03	0.03	0.03	0.04	0.02	0.02	0.02	0.02	0.03	0.02	0.02	0.04	0.02	0.03	0.05	0.03	0.05
NM_021736	0.03	0.03	0.04	0.06	0.03	0.02	0.01	0.02	0.04	0.02	0.02	0.04	0.05	0.03	0.05	0.04	0.03	0.03	0.02	0.04	0.05	0.04	0.03	0.05	0.05	0.02	0.07	0.02	0.04	0.02	0.05	0.03	0.03	0.04	0.03	0.05	0.02	0.03	0.02	0.03	0.04	0.02	0.03	0.05	0.02	0.04	0.06	0.03	0.06
NM_021735	0.03	0.03	0.03	0.05	0.02	0.02	0.01	0.02	0.04	0.01	0.02	0.04	0.04	0.03	0.04	0.04	0.02	0.02	0.02	0.03	0.05	0.03	0.02	0.04	0.04	0.02	0.05	0.02	0.03	0.02	0.05	0.02	0.03	0.03	0.03	0.04	0.02	0.02	0.02	0.02	0.03	0.02	0.02	0.04	0.02	0.03	0.05	0.03	0.05
NM_001286	0.08	0.08	0.08	0.18	0.08	0.06	0.06	0.03	0.12	0.06	0.06	0.07	0.18	0.07	0.14	0.16	0.08	0.08	0.09	0.17	0.13	0.14	0.09	0.12	0.18	0.07	0.25	0.08	0.15	0.05	0.12	0.08	0.08	0.12	0.06	0.14	0.06	0.08	0.06	0.12	0.17	0.05	0.09	0.16	0.06	0.1	0.22	0.1	0.11
NR_037806	0.2	0.2	0.19	0.4	0.2	0.15	0.19	0.04	0.23	0.12	0.16	0.13	0.54	0.19	0.32	0.43	0.15	0.17	0.23	0.48	0.28	0.31	0.22	0.29	0.48	0.2	0.64	0.19	0.34	0.13	0.26	0.19	0.14	0.31	0.1	0.29	0.15	0.19	0.13	0.31	0.39	0.1	0.23	0.36	0.13	0.26	0.56	0.21	0.21
NM_006172	0.05	0.01	0.06	0.03	0.05	0.07	0	0.02	0.09	0	0.05	0.03	0.08	0.05	0.06	0.02	0.09	0.03	0.05	0.06	0.06	0.04	0.07	0.04	0.12	0.02	0.21	0.05	0.04	0.01	0.08	0.01	0.01	0.02	0.04	0.03	0.01	0.01	0.02	0.06	0.04	0.01	0.01	0.19	0.01	0.12	0.05	0.03	0.11
NM_002521	0	0	0.01	0	0.02	0	0	0.01	0	0	0	0	0	0	2.81	0	0	0	0	0	0	0	0	0.01	0	0	0.03	0	3.56	0	0	0	0	0	0.01	0	0	0	0.04	0	0	0.02	0	0.02	0	0	0	0	0
NM_138346	1.76	0.7	0.82	2.13	0.85	1.78	2.61	0.8	0.98	1.97	1.67	2.04	2.77	2.47	1.79	2.59	1.02	1.27	1.16	1.71	1.64	1.62	1.18	3.24	1.61	2.88	2.38	0.86	2.06	0.98	1.09	1.47	0.87	1.09	1.43	2.19	1.56	1.59	1.33	1.7	2.32	1.11	0.8	1.16	0.99	1.45	1.62	2.83	1.44
NM_000302	0.45	0.51	0.48	0.59	0.4	0.53	0.68	0.24	0.31	0.52	0.45	0.43	0.63	0.5	0.66	0.82	0.55	0.23	0.24	0.33	0.48	0.81	0.37	0.51	0.81	0.41	0.93	0.41	0.71	0.27	0.49	0.44	0.19	0.48	0.15	1.59	0.33	0.42	0.67	0.54	1.77	0.56	0.53	0.33	0.21	0.28	0.89	0.37	0.57
NM_001127660	0.66	0.28	0.38	0.71	0.28	0.46	0.89	0.13	0.47	0.62	0.64	0.43	0.68	0.45	0.75	1.16	0.32	0.34	0.39	0.66	0.63	0.47	0.71	0.94	0.61	0.65	0.85	0.3	0.82	0.38	0.45	0.69	0.27	0.37	0.41	0.68	0.63	0.55	0.45	0.88	0.78	0.33	0.29	0.62	0.29	0.51	0.68	0.68	0.51
NM_014874	0.66	0.28	0.38	0.71	0.28	0.46	0.89	0.13	0.47	0.62	0.64	0.43	0.68	0.45	0.75	1.16	0.32	0.34	0.39	0.66	0.63	0.47	0.71	0.94	0.61	0.65	0.85	0.3	0.82	0.38	0.45	0.69	0.27	0.37	0.41	0.68	0.63	0.55	0.45	0.88	0.78	0.33	0.29	0.62	0.29	0.51	0.68	0.68	0.51
NM_021933	0.25	0.14	0.14	0.25	0.19	0.19	0.3	0.16	0.23	0.2	0.16	0.29	0.32	0.3	0.28	0.35	0.18	0.19	0.18	0.2	0.37	0.18	0.32	0.31	0.22	0.21	0.51	0.22	0.28	0.14	0.33	0.32	0.2	0.3	0.18	0.37	0.21	0.2	0.3	0.38	0.45	0.23	0.15	0.24	0.21	0.21	0.48	0.43	0.34
NM_001243	0	0	0.01	0	0.01	0	0.01	0.01	0.01	0	0.01	0.03	0.01	0.03	0.01	0.01	0	0.01	0.01	0	0.01	0.01	0.01	0	0.01	0.01	0.01	0	0.01	0.01	0.03	0.01	0.01	0.03	0.01	0.02	0	0	0.01	0.01	0.01	0.01	0	0.01	0.01	0.02	0.01	0	0.03
NM_152942	0	0.01	0.01	0.01	0.02	0	0.01	0.01	0.01	0.02	0.02	0.03	0.02	0.03	0.02	0.02	0.02	0.01	0.01	0.02	0.03	0.03	0.03	0	0.02	0.01	0.01	0.01	0.01	0.02	0.04	0.02	0.01	0.04	0.02	0.04	0.01	0.01	0.02	0.01	0.03	0.02	0.02	0.02	0.02	0.02	0.01	0	0.05
NM_001066	0.5	0.24	0.15	0.33	0.29	0.47	0.51	0.1	0.15	0.63	0.31	0.42	0.15	0.46	0.28	0.8	0.71	0.2	0.26	0.48	0.29	1	0.71	0.21	0.44	0.33	0.6	0.29	0.29	0.46	0.32	0.29	0.24	0.41	0.44	0.39	0.72	0.39	0.56	0.35	0.46	0.43	0.28	0.18	0.25	0.5	0.5	0.29	0.44
NR_039775	6.79	2.32	0.97	2.72	2.59	4.52	5.59	0.76	1.83	4.94	2.82	1.63	1.28	3.39	2.31	3.96	9.85	2.78	1.19	2.81	1.2	7.92	3.34	2.23	1.84	2.73	4.08	3.66	3.01	3.05	1.47	2.72	3	3.84	4.17	5.28	7.57	2.12	3.95	2.33	5.71	3.74	3.13	1.82	3.59	1.98	4.81	3	1.94
NM_018156	0.05	0.03	0.03	0.05	0.04	0.04	0.04	0.01	0.03	0.05	0.04	0.04	0.07	0.04	0.04	0.09	0.04	0.04	0.05	0.09	0.06	0.07	0.06	0.07	0.06	0.04	0.08	0.03	0.04	0.04	0.04	0.04	0.03	0.04	0.04	0.03	0.05	0.05	0.03	0.07	0.04	0.02	0.03	0.04	0.03	0.06	0.05	0.04	0.05
NM_015378	0.05	0.03	0.03	0.05	0.04	0.04	0.04	0.01	0.03	0.05	0.04	0.04	0.07	0.04	0.04	0.09	0.04	0.04	0.05	0.09	0.06	0.07	0.06	0.07	0.06	0.04	0.08	0.03	0.04	0.04	0.04	0.04	0.03	0.04	0.04	0.03	0.05	0.05	0.03	0.07	0.04	0.02	0.03	0.04	0.03	0.06	0.05	0.04	0.05
NR_003022	0.09	0	0	0.17	0	0	0	0	0	0	0	0	0	0.28	0.34	0.08	0	0.29	0.15	0.31	0.23	0.08	0	0.18	0	0	0.57	0	0.08	0	0.15	0.44	0.11	0	0	0	0.1	0.14	0	0.08	0.08	0	0	0	0.18	0.16	0	0	0.08
NR_003025	0.09	0	0	0.17	0	0	0	0	0	0	0	0	0	0.28	0.34	0.08	0	0.29	0.15	0.31	0.23	0.08	0	0.18	0	0	0.57	0	0.08	0	0.15	0.44	0.11	0	0	0	0.1	0.14	0	0.08	0.08	0	0	0	0.18	0.16	0	0	0.08
NM_004753	0.22	0.25	0.06	0.32	0.1	0.13	0.66	0.05	0.11	0.19	0.09	0.31	0.39	0.32	0.2	0.28	0.25	0.12	0.13	0.73	0.35	0.36	0.2	0.51	0.29	0.13	0.17	0.13	0.22	0.15	0.14	0.13	0.15	0.13	0.15	0.18	0.35	0.27	0.17	0.13	0.2	0.14	0.28	0.12	0.17	0.18	0.15	0.17	0.17
NM_001013630	0	0	0.01	0	0	0	0	0	0.01	0	0	0.02	0.01	0.02	0	0	0	0	0	0	0.01	0	0	0	0	0	0	0	0	0	0.01	0	0	0.01	0	0	0	0	0	0	0	0	0	0.01	0	0.01	0	0	0.02
NM_001103169	0	0	0.01	0	0	0	0	0	0	0	0	0.02	0	0.02	0	0	0	0	0	0	0	0	0	0	0	0	0	0	0	0	0.01	0.01	0	0	0	0	0	0	0	0	0	0	0	0	0	0	0	0	0
NM_001103170	0	0	0.01	0	0	0	0	0	0	0	0	0.02	0	0.02	0	0	0	0	0	0	0	0	0	0	0	0	0	0	0	0	0.01	0.01	0	0	0	0	0	0	0	0	0	0	0	0	0	0	0	0	0
NM_152290	0	0	0.02	0	0	0	0	0.01	0.01	0	0.01	0.03	0.01	0.03	0	0	0	0	0	0	0.01	0	0	0	0	0	0	0	0	0	0.02	0.01	0.01	0.01	0.01	0	0	0	0	0	0	0	0	0.01	0.01	0.02	0	0	0.03
NM_001080830	0	0	0	0	0	0	0	0	0	0	0	0	0	0	0	0	0	0	0	0	0	0	0	0	0	0	0	0	0	0	0	0	0	0	0	0	0	0	0	0	0	0	0	0	0	0	0	0	0
NM_023013	0	0	0	0	0	0	0	0	0	0	0	0	0	0	0	0	0	0	0	0	0	0	0	0	0	0	0	0	0	0	0	0	0	0	0	0	0	0	0	0	0	0	0	0	0	0	0	0	0
NM_001146344	0	0	0.02	0	0	0	0	0.01	0.01	0	0	0.02	0.02	0.02	0	0	0	0	0	0	0.01	0	0	0	0	0	0	0	0	0	0.04	0.01	0.01	0.02	0.01	0	0	0	0	0	0	0	0	0.02	0.02	0.02	0	0	0.05
NM_001146181	6.53	5.76	6.33	5.32	6.27	7.98	8.31	7.14	4.81	8.07	7.7	9.59	5.36	8.98	6.15	7.04	5.63	4.69	5.24	3.99	7.15	5.32	8.95	5.74	3.82	7.61	7.95	4.26	6.27	5.82	6.69	11.21	6.49	6.08	6.78	10.82	4.1	7.01	9.99	5.8	11.81	10.03	5.87	4.38	6.85	5.24	6.38	8.3	6.42
NM_001013631	4.78	4.15	4.59	3.87	4.57	5.82	6.1	5.22	3.53	5.81	5.7	7	3.89	6.59	4.46	5.03	4.16	3.39	3.79	2.91	5.27	3.9	6.49	4.15	2.71	5.52	5.81	3.11	4.54	4.2	4.78	8.23	4.69	4.42	4.93	7.95	2.97	5.05	7.27	4.3	8.77	7.49	4.32	3.28	5.02	3.77	4.59	6.07	4.64
NM_023014	0	0	0	0	0	0	0	0	0	0	0	0	0	0	0	0	0	0	0	0	0	0	0	0	0	0	0.01	0	0	0	0	0	0	0	0	0	0	0	0	0	0	0	0	0	0	0	0	0	0
NM_001009611	0	0	0.01	0	0	0	0	0.01	0.01	0	0	0.01	0.02	0.03	0	0	0	0	0	0	0.01	0	0	0	0	0	0	0	0	0	0.02	0	0.01	0.01	0.01	0	0	0	0	0	0	0	0	0.01	0.01	0.01	0	0	0.04
NM_001039361	0	0	0	0	0	0	0	0	0	0	0	0	0	0.01	0	0	0	0	0	0	0	0	0	0	0	0	0	0	0	0	0.01	0	0.01	0	0	0	0	0	0	0	0	0	0	0	0	0	0	0	0
NM_001012276	0	0	0	0	0	0	0	0	0	0	0	0	0	0	0	0	0	0	0	0	0	0	0	0	0	0	0	0	0	0	0	0	0	0	0	0	0	0	0	0	0	0	0	0	0	0	0	0	0
NM_001012277	0	0	0	0	0	0	0	0	0	0	0	0	0	0	0	0	0	0	0	0	0	0	0	0	0	0	0	0	0	0	0	0	0	0	0	0	0	0	0	0	0	0	0	0	0	0	0	0	0
NM_001010889	0	0	0.03	0	0	0	0	0.01	0.01	0	0	0.01	0	0.03	0	0	0	0	0	0	0	0	0	0	0	0	0.01	0	0	0	0.02	0.01	0.01	0.01	0.01	0	0	0	0	0	0	0	0	0.01	0.01	0.01	0	0	0.03
NM_001100631	0	0	0	0	0	0	0	0.02	0	0	0	0	0	0	0	0	0	0.01	0	0	0	0	0	0	0	0	0	0	0	0	0.01	0	0.01	0	0	0	0	0	0.01	0	0	0	0	0	0	0	0	0	0.01
NM_001013407	0	0	0.01	0	0	0	0	0	0	0	0	0.02	0.01	0.01	0	0	0	0	0	0	0.01	0	0	0	0	0	0	0	0	0	0.02	0.01	0.01	0.01	0.01	0	0	0	0.01	0	0	0.01	0	0.01	0.02	0.01	0	0	0.03
NM_001136561	1	1.08	1.57	0.93	0.97	1.26	1.34	0.72	0.28	1.26	1.18	1.73	0.99	1.26	1.43	1.49	0.51	1.03	1.05	0.89	1.03	0.59	1.75	1.34	0.6	0.84	1.39	0.46	1.22	1.4	1.06	1.15	1	1.22	0.64	0.86	1.04	1.78	1.7	0.69	1.02	2.47	0.93	0.19	1.01	1.08	1.35	1.02	1.22
NM_001013692	0	0	0.01	0	0	0	0	0.01	0	0	0	0.02	0	0	0	0	0	0	0	0	0	0	0	0	0	0	0	0	0	0	0.02	0	0	0	0	0	0	0	0	0	0	0	0	0	0	0.02	0	0	0.02
NM_001100631	0	0	0	0	0	0	0	0.01	0	0	0	0	0	0	0	0	0	0	0	0	0	0	0	0	0	0	0	0	0	0	0.02	0	0.01	0	0	0	0	0	0	0	0	0	0	0	0	0.02	0	0	0.01
NM_001013407	0	0	0	0	0	0	0	0.01	0	0	0	0.01	0.01	0.02	0	0	0	0	0	0	0.01	0	0	0	0	0	0	0	0	0	0.02	0	0	0.01	0.01	0	0	0	0	0	0	0	0	0	0.01	0.01	0	0	0.04
NM_001010889	0	0	0	0	0	0	0	0.01	0	0	0	0.01	0.01	0.02	0	0	0	0	0	0	0.01	0	0	0	0	0	0	0	0	0	0.02	0	0	0.01	0.01	0	0	0	0	0	0	0	0	0	0.01	0.01	0	0	0.04
NM_001012276	0	0	0	0	0	0	0	0	0	0	0	0	0	0	0	0	0	0	0	0	0	0	0	0	0	0	0	0	0	0	0	0	0	0	0	0	0	0	0	0	0	0	0	0	0	0	0	0	0
NM_001098376	0	0	0.01	0	0	0	0	0	0.01	0	0	0.03	0.01	0.03	0	0	0	0	0.01	0	0	0	0	0	0	0	0	0	0	0	0.03	0	0	0	0	0	0	0	0	0	0	0	0	0	0.01	0	0	0	0.03
NM_001010890	0	0	0.01	0	0	0	0	0	0.01	0	0	0.03	0.01	0.03	0	0	0	0	0.01	0	0	0	0	0	0	0	0	0	0	0	0.03	0	0	0	0	0	0	0	0	0	0	0	0	0	0.01	0	0	0	0.03
NM_001099854	0	0	0	0	0	0	0	0	0	0	0	0	0	0.01	0	0	0	0	0	0	0	0	0	0	0	0	0	0	0	0	0.01	0	0	0	0	0	0	0	0	0	0	0	0	0	0	0	0	0	0
NM_001024661	0	0	0	0	0	0	0	0	0	0	0	0	0	0.01	0	0	0	0	0	0	0	0	0	0	0	0	0	0	0	0	0.01	0	0	0	0	0	0	0	0	0	0	0	0	0	0	0	0	0	0
NM_001099790	0	0	0	0	0	0	0	0	0	0	0.02	0	0	0.01	0	0	0	0	0	0	0	0	0	0	0	0	0.01	0	0	0	0	0	0	0	0	0	0	0	0	0	0	0	0	0.01	0	0.01	0	0	0.02
NM_001099850	0	0	0	0	0	0	0	0	0	0	0.02	0	0	0.01	0	0	0	0	0	0	0	0	0	0	0	0	0.01	0	0	0	0	0	0	0	0	0	0	0	0	0	0	0	0	0.01	0	0.01	0	0	0.02
NM_001045480	0	0	0	0.01	0	0	0	0	0	0	0	0.01	0	0.01	0	0	0	0	0	0	0	0	0	0	0	0	0	0	0	0	0.02	0	0	0.01	0.02	0	0	0	0	0	0	0	0.01	0	0	0.01	0	0	0.03
NM_001099852	0	0	0	0	0	0	0	0.01	0.01	0	0	0.01	0.01	0	0	0.01	0	0	0	0	0.01	0	0	0	0	0	0	0	0	0	0.01	0	0	0.01	0	0	0	0	0	0	0	0	0	0.01	0	0	0	0	0.02
NM_001100114	0	0	0	0	0	0	0	0	0	0	0	0	0	0	0	0	0	0.01	0	0	0	0	0	0	0	0	0	0	0	0	0	0	0	0	0	0	0	0.01	0	0	0	0	0	0	0	0	0	0	0
NM_001012276	0	0	0	0	0	0	0	0	0	0	0	0	0	0	0	0	0	0	0	0	0	0	0	0	0	0	0	0	0	0	0	0	0	0	0	0	0	0	0	0	0	0	0	0	0	0	0	0	0
NM_001012277	0	0	0	0	0	0	0	0	0	0	0	0	0	0	0	0	0	0	0	0	0	0	0	0	0	0	0	0	0	0	0	0	0	0	0	0	0	0	0	0	0	0	0	0	0	0	0	0	0
NM_001098376	0	0	0	0	0	0	0	0	0	0	0	0.01	0.01	0.02	0	0	0	0	0	0	0.01	0	0	0	0	0	0	0	0	0	0.02	0	0	0.01	0	0	0	0	0	0	0	0	0	0.01	0.01	0.01	0	0	0.02
NM_001010890	0	0	0	0	0	0	0	0	0	0	0	0.01	0.01	0.02	0	0	0	0	0	0	0.01	0	0	0	0	0	0	0	0	0	0.02	0	0	0.01	0	0	0	0	0	0	0	0	0	0.01	0.01	0.01	0	0	0.02
NM_001099854	0	0	0	0	0	0	0	0	0	0	0	0.01	0	0	0	0	0	0	0	0	0	0	0	0	0	0	0	0	0	0	0	0	0	0	0	0	0	0	0	0	0	0	0	0	0	0	0	0	0
NM_001099790	0	0	0.01	0	0	0	0	0	0.01	0	0	0.01	0	0.01	0	0	0	0	0	0	0	0	0	0	0	0	0	0	0	0	0.03	0.01	0	0	0	0	0	0	0	0	0	0	0	0	0	0.01	0	0	0.01
NM_001099850	0	0	0.01	0	0	0	0	0	0.01	0	0	0.01	0	0.01	0	0	0	0	0	0	0	0	0	0	0	0	0	0	0	0	0.03	0.01	0	0	0	0	0	0	0	0	0	0	0	0	0	0.01	0	0	0.01
NM_001099851	0	0	0.01	0.01	0	0	0	0.01	0	0	0	0.02	0	0	0	0	0	0	0	0	0	0	0	0	0	0	0.01	0	0	0	0.04	0	0.01	0	0	0	0	0	0	0	0	0.01	0	0	0.02	0.02	0.02	0	0.04
NM_001099852	0	0	0	0	0	0	0	0	0	0	0	0.01	0	0.01	0	0	0	0	0	0	0.01	0	0	0	0	0	0	0	0	0	0.01	0	0	0.01	0	0	0	0	0	0	0	0	0	0.01	0.01	0	0	0	0.03
NM_001100114	0	0	0	0	0	0	0	0	0	0	0	0	0	0	0	0	0	0	0	0	0	0	0	0	0	0	0	0	0	0	0	0	0	0.01	0	0	0	0	0	0	0	0	0	0.01	0	0	0.01	0	0.01
NM_001010847	0	0	0.01	0	0	0	0	0.01	0.01	0	0	0.02	0.01	0.03	0	0	0	0	0	0	0.01	0	0	0	0	0	0	0	0	0	0.02	0	0.01	0.01	0	0	0	0	0	0	0	0	0	0.01	0.01	0.01	0	0	0.02
NM_006474	0.44	0.3	0.11	0.21	0.28	0.24	0.27	0.1	0.17	0.05	0.1	0.32	0.02	0.31	0.24	0.86	0.65	0.06	0.07	0.22	0.34	0.89	0.1	0.34	0.66	0.1	0.27	0.33	0.27	0.21	0.26	0.13	0.07	0.35	0.1	0.05	0.21	0.33	0.47	0.19	0.06	0.37	0.32	0.2	0.06	0.18	0.25	0.22	0.28
NM_198389	0.44	0.3	0.11	0.21	0.28	0.24	0.27	0.1	0.17	0.05	0.1	0.32	0.02	0.31	0.24	0.86	0.65	0.06	0.07	0.22	0.34	0.89	0.1	0.34	0.66	0.1	0.27	0.33	0.27	0.21	0.26	0.13	0.07	0.35	0.1	0.05	0.21	0.33	0.47	0.19	0.06	0.37	0.32	0.2	0.06	0.18	0.25	0.22	0.28
NM_001006624	0.44	0.31	0.12	0.21	0.28	0.25	0.27	0.09	0.17	0.05	0.1	0.31	0.02	0.32	0.24	0.87	0.67	0.05	0.07	0.22	0.34	0.9	0.1	0.34	0.68	0.1	0.27	0.32	0.27	0.21	0.27	0.13	0.07	0.36	0.1	0.06	0.2	0.33	0.47	0.19	0.06	0.37	0.33	0.2	0.06	0.19	0.25	0.22	0.29
NM_001006625	0.44	0.31	0.12	0.21	0.28	0.25	0.27	0.09	0.17	0.05	0.1	0.31	0.02	0.32	0.24	0.87	0.67	0.05	0.07	0.22	0.34	0.9	0.1	0.34	0.68	0.1	0.27	0.32	0.27	0.21	0.27	0.13	0.07	0.36	0.1	0.06	0.2	0.33	0.47	0.19	0.06	0.37	0.33	0.2	0.06	0.19	0.25	0.22	0.29
NM_001135610	0.06	0.05	0.05	0.11	0.05	0.03	0.05	0.02	0.07	0.06	0.05	0.07	0.06	0.08	0.07	0.11	0.08	0.07	0.1	0.13	0.09	0.12	0.07	0.06	0.1	0.1	0.11	0.06	0.08	0.05	0.07	0.05	0.04	0.07	0.05	0.03	0.05	0.07	0.07	0.08	0.04	0.05	0.05	0.1	0.05	0.1	0.11	0.1	0.07
NM_012231	0.06	0.05	0.05	0.11	0.05	0.03	0.05	0.03	0.07	0.06	0.05	0.08	0.06	0.08	0.07	0.11	0.08	0.07	0.1	0.13	0.09	0.13	0.08	0.07	0.11	0.1	0.12	0.06	0.08	0.06	0.07	0.05	0.04	0.08	0.06	0.03	0.05	0.08	0.07	0.09	0.04	0.05	0.05	0.1	0.05	0.11	0.12	0.1	0.07
NM_015866	0.08	0.06	0.06	0.14	0.07	0.05	0.07	0.03	0.09	0.09	0.07	0.1	0.09	0.11	0.1	0.14	0.1	0.1	0.13	0.17	0.11	0.17	0.1	0.08	0.14	0.14	0.15	0.07	0.11	0.07	0.09	0.07	0.04	0.1	0.07	0.03	0.07	0.1	0.1	0.11	0.05	0.07	0.07	0.13	0.05	0.14	0.14	0.13	0.09
NM_001007257	0.17	0.13	0.13	0.29	0.14	0.1	0.15	0.06	0.17	0.18	0.15	0.19	0.17	0.21	0.2	0.29	0.21	0.2	0.27	0.37	0.22	0.36	0.22	0.16	0.3	0.29	0.31	0.15	0.21	0.14	0.16	0.15	0.08	0.2	0.14	0.07	0.14	0.2	0.2	0.23	0.11	0.13	0.14	0.25	0.11	0.28	0.29	0.27	0.17
NM_201628	0.01	0	0.01	0.01	0.01	0	0.01	0.01	0.02	0.01	0.01	0.02	0.02	0.02	0.01	0.01	0.02	0.01	0.02	0.02	0.02	0.04	0.01	0.01	0.01	0.01	0.01	0.01	0.02	0.01	0.02	0.01	0.01	0.01	0.01	0.01	0.01	0.01	0.01	0.01	0.01	0	0	0.02	0.01	0.02	0.02	0.02	0.02
NM_015209	0.01	0	0.01	0.01	0.01	0	0	0.01	0.01	0.01	0	0.02	0.02	0.02	0.01	0.01	0.02	0	0.01	0.01	0.01	0.03	0	0.01	0.01	0	0	0	0.01	0	0.02	0.01	0.01	0.01	0.01	0	0.01	0.01	0.01	0	0.01	0	0	0.02	0.01	0.02	0.02	0.01	0.02
NM_001018000	0.02	0.01	0.01	0.02	0.01	0	0.01	0.01	0.03	0.02	0.01	0.02	0.04	0.02	0.02	0.02	0.03	0.01	0.01	0.03	0.02	0.04	0	0.01	0.01	0.01	0.01	0.01	0.02	0.01	0.03	0.01	0.01	0.01	0.01	0.01	0.01	0.01	0.01	0.01	0.01	0.01	0.01	0.03	0.02	0.02	0.05	0.02	0.03
NM_001018001	0.02	0.01	0.01	0.02	0.01	0	0.01	0.01	0.03	0.02	0.01	0.02	0.04	0.02	0.02	0.02	0.03	0.01	0.02	0.03	0.02	0.05	0	0.01	0.01	0.01	0.01	0.01	0.02	0.01	0.03	0.01	0.01	0.01	0.01	0.01	0.01	0.01	0.01	0.01	0.01	0.01	0.01	0.04	0.02	0.02	0.05	0.02	0.03
NM_001017999	0.02	0.01	0.01	0.03	0.01	0	0.01	0.01	0.03	0.02	0.01	0.02	0.04	0.02	0.02	0.02	0.03	0.01	0.02	0.03	0.02	0.05	0	0.02	0.01	0.01	0.01	0.01	0.02	0.01	0.03	0.01	0.01	0.01	0.01	0.01	0.01	0.01	0.01	0.01	0.02	0.01	0.01	0.04	0.02	0.02	0.06	0.03	0.03
NR_027136	0.05	0.03	0.04	0.06	0.03	0.03	0.04	0.03	0.06	0.08	0.11	0.04	0.05	0.05	0.05	0.03	0.09	0.12	0.16	0.13	0.09	0.13	0.05	0.08	0.08	0.08	0.05	0.04	0.06	0.02	0.05	0.03	0.04	0.06	0.04	0.02	0.05	0.03	0.02	0.02	0.02	0.02	0.03	0.07	0.04	0.04	0.09	0.07	0.05
NM_001136217	0.16	0.15	0.11	0.21	0.1	0.13	0.4	0.07	0.12	0.19	0.24	0.19	0.26	0.21	0.14	0.22	0.21	0.25	0.27	0.28	0.19	0.3	0.17	0.15	0.25	0.24	0.17	0.13	0.15	0.15	0.13	0.12	0.15	0.2	0.15	0.13	0.2	0.13	0.19	0.11	0.13	0.14	0.15	0.14	0.14	0.16	0.29	0.17	0.15
NM_001136216	0.16	0.15	0.11	0.21	0.1	0.13	0.4	0.07	0.12	0.19	0.24	0.19	0.26	0.21	0.14	0.22	0.21	0.25	0.27	0.28	0.19	0.3	0.17	0.15	0.25	0.24	0.17	0.13	0.15	0.15	0.13	0.12	0.15	0.2	0.15	0.13	0.2	0.13	0.19	0.11	0.13	0.14	0.15	0.14	0.14	0.16	0.29	0.17	0.15
NM_018022	0.16	0.15	0.11	0.21	0.1	0.13	0.4	0.07	0.12	0.19	0.23	0.19	0.26	0.21	0.14	0.22	0.21	0.25	0.27	0.28	0.18	0.29	0.17	0.14	0.25	0.24	0.17	0.12	0.15	0.15	0.13	0.12	0.15	0.2	0.15	0.13	0.2	0.13	0.19	0.11	0.13	0.14	0.15	0.14	0.14	0.16	0.29	0.17	0.15
NM_001136218	0.16	0.15	0.11	0.21	0.1	0.13	0.4	0.07	0.12	0.19	0.23	0.19	0.26	0.21	0.14	0.22	0.21	0.25	0.27	0.28	0.18	0.29	0.17	0.14	0.25	0.24	0.17	0.12	0.15	0.15	0.13	0.12	0.15	0.2	0.15	0.13	0.2	0.13	0.19	0.11	0.13	0.14	0.15	0.14	0.14	0.16	0.29	0.17	0.15
NM_052929	0	0.01	0.01	0.01	0.03	0.01	0.01	0.01	0.01	0.01	0.01	0.03	0.01	0.04	0.01	0	0	0.02	0.03	0.02	0.03	0.01	0.01	0.02	0.01	0.01	0.01	0.01	0.01	0.01	0.02	0.01	0.01	0.02	0.01	0.03	0.01	0.01	0.01	0.01	0.04	0.01	0.01	0.01	0.01	0.02	0.03	0.02	0.03
NM_024329	1.26	0.51	0.52	0.76	0.69	1.21	2.38	0.43	0.45	1.84	1.67	2.63	1.26	3	0.53	1.83	1.04	2.24	2.09	1.84	1.53	1.5	2.02	1.18	1.35	2	2.24	0.76	0.52	0.88	0.9	1.89	0.75	0.88	0.76	1.5	1.67	0.95	0.95	0.65	1.7	0.85	0.61	0.57	0.81	1.29	1.69	1.35	1.12
NM_007272	0	0	0	0.01	0	0	0	0	0.01	0.01	0	0.01	0	0	0.01	0	0	0	0.01	0.01	0.01	0	0	0	0	0	0.02	0	0	0	0.01	0	0.01	0	0	0.01	0.01	0	0	0	0	0	0	0.01	0	0.01	0.01	0	0.01
NM_033440	0.01	0.02	0.02	0.01	0.01	0.02	0.03	0.03	0.04	0.01	0.03	0.03	0.02	0.04	0.01	0.01	0.01	0.03	0.03	0.04	0.03	0.01	0.02	0.03	0.02	0.02	0.03	0.05	0.03	0.03	0.03	0.02	0.03	0.04	0.03	0.01	0.01	0.03	0.04	0.02	0.01	0.03	0.02	0.04	0.03	0.05	0.01	0.02	0.03
NM_015849	0.01	0.01	0.01	0.02	0.01	0.01	0.01	0.01	0.02	0.02	0.02	0.03	0.01	0.02	0.02	0.01	0	0.02	0.02	0.03	0.03	0.02	0.01	0.01	0.03	0.02	0.04	0.01	0.01	0.01	0.03	0.01	0.01	0.02	0.02	0.01	0.01	0.02	0.02	0.01	0.01	0.01	0.01	0.03	0.02	0.06	0.03	0.05	0.05
NM_001229	0.06	0.05	0.05	0.05	0.05	0.06	0.11	0.03	0.08	0.09	0.07	0.1	0.09	0.1	0.06	0.09	0.03	0.06	0.07	0.1	0.12	0.05	0.06	0.04	0.09	0.1	0.12	0.05	0.06	0.05	0.12	0.06	0.06	0.12	0.06	0.04	0.05	0.07	0.07	0.05	0.05	0.05	0.05	0.08	0.06	0.14	0.11	0.18	0.14
NM_032996	0.06	0.05	0.05	0.05	0.05	0.06	0.11	0.03	0.08	0.09	0.07	0.1	0.09	0.1	0.06	0.09	0.03	0.06	0.07	0.1	0.12	0.05	0.06	0.04	0.09	0.1	0.12	0.05	0.06	0.05	0.12	0.06	0.06	0.12	0.06	0.04	0.05	0.06	0.07	0.05	0.05	0.05	0.06	0.08	0.06	0.14	0.11	0.17	0.14
NM_015291	0.08	0.06	0.11	0.1	0.07	0.14	0.12	0.04	0.1	0.1	0.14	0.12	0.12	0.14	0.1	0.18	0.06	0.12	0.16	0.11	0.16	0.12	0.14	0.07	0.13	0.24	0.22	0.07	0.09	0.1	0.19	0.13	0.08	0.13	0.13	0.08	0.06	0.11	0.12	0.14	0.1	0.07	0.06	0.13	0.07	0.18	0.13	0.21	0.2
NM_024758	0.34	0.05	0.28	0.52	0.11	0.98	1.39	0.29	0.46	0.22	0.3	0.6	0.09	0.62	0.56	0.36	0.08	0.49	0.49	0.07	0.22	0.1	0.46	0.18	0.09	0.99	0.16	0.13	0.57	0.19	0.31	0.41	0.27	0.23	0.39	0.76	0.16	0.19	0.62	0.11	0.86	0.5	0.07	0.52	0.25	0.32	0.36	0.8	0.32
NM_032341	0.06	0.05	0.06	0.13	0.05	0.07	0.12	0.03	0.12	0.13	0.07	0.07	0.09	0.08	0.07	0.14	0.05	0.07	0.08	0.11	0.09	0.08	0.09	0.05	0.09	0.09	0.19	0.07	0.1	0.05	0.09	0.09	0.08	0.09	0.08	0.08	0.09	0.1	0.08	0.1	0.09	0.06	0.05	0.16	0.08	0.1	0.12	0.12	0.08
NM_006511	1.16	0.84	0.84	2.4	0.83	1.23	2.03	0.46	1.86	2.53	1.6	1.05	1.55	1.02	1.35	2.82	0.61	0.96	1.35	2.34	1.36	1.52	2.01	0.9	1.71	1.7	3.83	0.98	1.79	0.89	1.07	1.38	0.99	1.23	1.08	1.17	1.58	1.83	1.6	1.89	1.46	1.19	0.7	2.59	1.08	1.57	1.86	2.01	1.2
NM_015164	0.21	0.16	0.1	0.24	0.17	0.15	0.22	0.07	0.14	0.21	0.12	0.19	0.17	0.22	0.24	0.38	0.22	0.18	0.19	0.3	0.25	0.33	0.25	0.14	0.29	0.18	0.39	0.19	0.24	0.18	0.18	0.23	0.11	0.23	0.14	0.2	0.2	0.19	0.21	0.23	0.21	0.18	0.18	0.16	0.12	0.21	0.3	0.2	0.23
NM_207348	0.03	0.04	0.01	0.06	0.06	0.02	0.02	0.01	0.03	0.02	0.03	0.08	0.1	0.09	0.02	0.04	0.04	0.12	0.16	0.05	0.04	0.09	0.02	0.02	0.06	0.08	0.05	0.04	0.04	0.04	0.04	0.02	0.03	0.03	0.04	0.01	0.02	0.01	0.01	0.03	0.02	0.03	0.06	0.07	0.04	0.09	0.04	0.04	0.06
NM_001013641	0.03	0.02	0.02	0.3	0.02	0.2	0.11	0.1	0.07	0.04	0.11	0.1	0.01	0.12	0.08	0.02	0.02	0.1	0.1	0	0.01	0.01	0.02	0.02	0.01	0.08	0.1	0	0.08	0	0.03	0.01	0.03	0.01	0.01	0.07	0.01	0	0.02	0.01	0.05	0.04	0.03	0.09	0.02	0.02	0.07	0.09	0.04
NM_017556	0.48	0.32	0.15	0.75	0.39	0.25	0.76	0.2	0.22	0.61	0.53	0.59	0.32	0.69	0.46	0.61	0.52	0.65	0.67	0.63	0.54	0.81	0.49	0.46	0.83	0.5	0.37	0.56	0.51	0.42	0.33	0.44	0.43	0.18	0.49	0.42	0.77	0.44	0.67	0.24	0.51	0.52	0.33	0.23	0.47	0.59	0.84	0.41	0.36
NM_001024215	0.35	0.27	0.11	0.54	0.35	0.23	0.59	0.16	0.18	0.51	0.4	0.54	0.26	0.65	0.38	0.43	0.54	0.49	0.45	0.53	0.39	0.73	0.47	0.46	0.65	0.44	0.28	0.47	0.39	0.28	0.2	0.4	0.43	0.14	0.41	0.37	0.68	0.32	0.45	0.18	0.46	0.37	0.29	0.19	0.43	0.5	0.75	0.37	0.24
NM_001024216	0.58	0.38	0.18	0.89	0.47	0.3	0.91	0.23	0.26	0.71	0.63	0.67	0.38	0.78	0.56	0.73	0.61	0.76	0.79	0.73	0.65	0.95	0.55	0.54	0.98	0.59	0.45	0.67	0.61	0.51	0.38	0.51	0.51	0.22	0.56	0.52	0.88	0.53	0.82	0.29	0.61	0.64	0.4	0.28	0.56	0.68	1	0.49	0.42
NM_001089591	58.7	48.9	65.96	55.17	52.92	84.58	107.79	76.87	72.1	40.15	102.61	98.5	88.31	98.84	47.32	56.09	36.37	71.05	67.86	42.38	131.79	37.75	64.39	72.56	34.46	85.48	67.16	31.44	48.86	28.11	63.46	82.05	56.05	46.98	67.3	119.39	83.53	55.99	64.79	94.72	119.86	57.69	46.76	77.99	56.36	59.41	46.72	80.48	64.78
NR_024279	0.05	0.03	0.05	0.06	0.05	0.02	0.04	0.03	0.07	0.03	0.04	0.05	0.18	0.05	0.11	0.07	0.07	0.04	0.06	0.09	0.08	0.1	0.04	0.03	0.07	0.05	0.09	0.04	0.1	0.04	0.05	0.03	0.05	0.06	0.06	0.03	0.05	0.03	0.04	0.06	0.04	0.03	0.03	0.09	0.03	0.09	0.06	0.06	0.06
NM_015001	0.16	0.12	0.21	0.38	0.15	0.18	0.17	0.1	0.18	0.23	0.18	0.14	0.19	0.16	0.18	0.38	0.15	0.22	0.25	0.52	0.18	0.27	0.31	0.17	0.26	0.26	0.45	0.16	0.21	0.13	0.21	0.25	0.15	0.21	0.2	0.2	0.26	0.19	0.17	0.38	0.24	0.12	0.12	0.26	0.16	0.27	0.24	0.32	0.26
NM_001242884	0.07	0.05	0.05	0.07	0.08	0.04	0.08	0.04	0.07	0.07	0.04	0.08	0.08	0.08	0.07	0.1	0.07	0.08	0.07	0.08	0.07	0.1	0.09	0.05	0.09	0.11	0.17	0.06	0.07	0.04	0.07	0.08	0.06	0.08	0.05	0.08	0.05	0.06	0.07	0.08	0.1	0.05	0.05	0.06	0.05	0.09	0.19	0.09	0.11
NM_003443	0.07	0.05	0.05	0.07	0.08	0.04	0.08	0.04	0.07	0.07	0.04	0.08	0.08	0.08	0.07	0.1	0.07	0.08	0.07	0.08	0.07	0.1	0.09	0.05	0.09	0.11	0.17	0.06	0.07	0.04	0.07	0.08	0.06	0.08	0.05	0.08	0.05	0.06	0.07	0.08	0.1	0.05	0.05	0.06	0.05	0.09	0.19	0.09	0.11
NM_178840	0	0.01	0.01	0	0	0	0	0.02	0.02	0	0.01	0.03	0.02	0.03	0	0	0	0	0	0	0	0	0	0.01	0	0	0	0.02	0.01	0	0.07	0.01	0	0.01	0	0	0	0	0.01	0	0.01	0.01	0	0.03	0.01	0.02	0.01	0	0.02
NM_014424	4.13	0.45	0.09	1.49	0.23	0.16	0.18	0.03	0.48	0.16	0.04	0.17	0.06	0.3	0.74	4.65	0.26	0.01	0	5.26	0.62	0.39	0.06	3.11	2.41	0.09	0.39	0.39	0.87	4.02	0.24	0.04	1.67	0.09	0.02	0.02	2.01	2.04	0.34	2.91	0.05	0.25	0.39	0.4	1.68	0.3	0.19	0.25	0.33
NM_004070	0	0.01	0	0	0.01	0	0	0	0.02	0	0	0.01	0	0.01	0.01	0	0	0	0	0	0	0	0	0	0.01	0	0	0.01	0.01	0	0	0	0	0	0	0	0	0	0	0	0	0	0.01	0.02	0	0	0.04	0	0
NM_001042704	0	0.01	0	0	0.01	0	0	0	0.02	0	0	0.01	0	0.01	0.01	0	0	0	0	0	0	0	0	0	0.01	0	0	0.01	0.01	0	0	0	0	0	0	0	0	0	0	0	0	0	0.01	0.02	0	0	0.04	0	0
NM_000085	0	0.02	0	0.01	0.01	0	0	0	0.01	0.01	0	0	0	0.01	0.03	0.01	0	0	0	0	0	0	0	0	0	0	0	0	0.01	0	0	0	0	0	0	0	0	0	0.01	0	0	0.01	0.01	0.02	0	0	0.14	0	0
NM_001165945	0	0.03	0	0.01	0.01	0	0	0	0.02	0.01	0	0	0	0.01	0.04	0.01	0	0	0	0	0	0	0	0	0	0	0	0	0.02	0	0	0	0	0	0	0	0	0	0.02	0	0	0.02	0.01	0.02	0	0	0.22	0	0
NM_182623	0.01	0.02	0.01	0.01	0.01	0	0	0.01	0.03	0.02	0	0	0.01	0	0.01	0	0.02	0.01	0.01	0.01	0	0.02	0	0	0.04	0	0.02	0	0.01	0	0	0.03	0	0	0	0.01	0	0.02	0	0	0.01	0	0.02	0.02	0	0.02	0.07	0.02	0
NM_004431	0.59	0.19	1.16	0.55	0.23	0.67	0.38	0.22	0.22	1.55	0.35	0.51	0.85	0.54	0.21	1.8	0.36	0.57	0.54	0.9	0.42	0.47	1.35	0.55	0.81	0.37	1.87	0.27	0.21	0.05	0.29	1.67	0.4	0.46	0.31	1.11	0.56	0.43	0.25	1.13	1.29	0.2	0.22	0.26	0.42	0.99	0.91	0.46	0.37
NM_153213	0.13	0.04	0.04	0.09	0.09	0.04	0.15	0.12	0.15	0.21	0.1	0.05	1.24	0.06	0.16	0.08	0.07	0.06	0.06	0.08	0.1	0.1	0.02	0.04	0.08	0.19	0.04	0.15	0.17	0.02	0.05	0.16	0.06	0.07	0.14	0.05	0.11	0.18	0.06	0.08	0.05	0.07	0.06	0.17	0.09	0.12	1.01	0.14	0.07
NM_030907	0.05	0.05	0.04	0.06	0.03	0.04	0.06	0.03	0.03	0.06	0.04	0.11	0.19	0.15	0.03	0.09	0.03	0.04	0.05	0.09	0.1	0.09	0.05	0.07	0.07	0.08	0.14	0.04	0.05	0.03	0.05	0.1	0.02	0.05	0.06	0.05	0.08	0.01	0.04	0.07	0.03	0.03	0.05	0.04	0.04	0.09	0.14	0.1	0.06
NM_018994	0.05	0.03	0.06	0.06	0.04	0.04	0.05	0.03	0.05	0.05	0.04	0.08	0.16	0.08	0.04	0.09	0.04	0.04	0.05	0.07	0.06	0.05	0.06	0.03	0.06	0.06	0.12	0.05	0.05	0.05	0.09	0.05	0.04	0.07	0.05	0.04	0.05	0.05	0.05	0.06	0.05	0.04	0.04	0.06	0.04	0.08	0.09	0.06	0.1
NM_015609	1.13	0.57	0.72	1.16	0.66	1.06	1.76	0.33	0.58	1.14	0.94	0.99	0.93	1.1	0.8	1.76	0.63	0.87	0.91	1.31	1.13	0.93	1.2	0.87	1.09	1.14	1.32	0.6	0.91	0.78	0.75	0.78	0.64	1	0.65	0.88	1.5	1	1.06	1.1	1.02	0.87	0.55	0.69	0.67	0.93	1.34	0.96	0.86
NM_001114600	1.13	0.57	0.72	1.16	0.66	1.06	1.76	0.33	0.58	1.14	0.94	0.99	0.93	1.1	0.8	1.76	0.63	0.87	0.91	1.31	1.13	0.93	1.2	0.87	1.09	1.14	1.32	0.6	0.91	0.78	0.75	0.78	0.64	1	0.65	0.88	1.5	1	1.06	1.1	1.02	0.87	0.55	0.69	0.67	0.93	1.34	0.96	0.86
NM_198546	0	0	0.02	0	0	0	0	0.01	0.01	0	0	0.04	0.01	0.04	0.01	0	0	0	0	0	0.01	0	0	0	0	0	0	0	0.02	0	0.03	0.01	0.01	0.01	0.01	0	0	0	0	0	0	0	0	0.02	0.01	0.02	0	0	0.03
NM_001145278	0.48	0.46	0.38	0.69	0.32	0.47	0.92	0.22	0.32	0.5	0.5	0.74	0.32	0.83	0.45	1.16	0.41	0.41	0.48	0.99	0.66	0.59	0.81	0.5	0.79	0.61	1.08	0.38	0.48	0.62	0.45	0.45	0.42	0.69	0.32	0.48	0.76	0.52	0.94	0.68	0.56	0.77	0.49	0.42	0.4	0.55	0.72	0.53	0.49
NM_001145277	0.48	0.46	0.38	0.69	0.32	0.47	0.92	0.22	0.32	0.5	0.5	0.74	0.32	0.83	0.45	1.16	0.41	0.41	0.48	0.99	0.66	0.59	0.81	0.5	0.79	0.61	1.08	0.38	0.48	0.62	0.45	0.45	0.42	0.69	0.32	0.48	0.76	0.52	0.94	0.68	0.56	0.77	0.49	0.42	0.4	0.55	0.72	0.53	0.49
NM_018090	0.48	0.46	0.38	0.69	0.32	0.47	0.92	0.22	0.32	0.5	0.5	0.74	0.32	0.83	0.45	1.16	0.41	0.41	0.48	0.99	0.66	0.59	0.81	0.5	0.79	0.61	1.08	0.38	0.48	0.62	0.45	0.45	0.42	0.69	0.32	0.48	0.76	0.52	0.94	0.68	0.56	0.77	0.49	0.42	0.4	0.55	0.72	0.53	0.49
NR_023386	0.04	0.05	0.04	0.07	0.06	0.03	0.01	0.02	0.1	0.02	0.03	0.03	0.15	0.02	0.06	0.06	0.06	0.1	0.1	0.1	0.06	0.08	0.04	0.05	0.13	0.03	0.22	0.07	0.07	0.03	0.07	0.05	0.03	0.06	0.05	0.04	0.03	0.04	0.03	0.12	0.05	0.02	0.05	0.13	0.03	0.07	0.13	0.07	0.06
NR_037446	0	0	0	0	0	0	0	0	0	0	0	0	0	0	0	0	0	0	0	0	0	0	0	0	0	0	0	0	0	0	0	0	0	0	0	0	0	0.14	0	0	0	0	0	0	0	0	0	0	0
NM_017940	0.18	0.15	0.17	0.22	0.13	0.19	0.12	0.07	0.22	0.12	0.28	0.12	0.39	0.12	0.24	0.29	0.2	0.17	0.19	0.23	0.18	0.29	0.23	0.12	0.42	0.15	0.51	0.16	0.27	0.15	0.25	0.19	0.12	0.24	0.24	0.2	0.15	0.19	0.15	0.27	0.24	0.13	0.16	0.24	0.12	0.13	0.22	0.2	0.3
NR_026752	0.18	0.19	0.46	0.56	0.29	0.33	0.1	0.14	0.43	0.14	0.25	0.16	0.34	0.16	0.46	0.35	0.39	0.56	0.62	0.28	0.39	0.39	0.41	0.1	0.57	0.54	1.07	0.18	0.53	0.16	0.79	0.33	0.37	0.42	0.41	0.65	0.25	0.15	0.15	0.5	0.72	0.11	0.25	0.47	0.35	0.26	0.49	0.46	0.88
NR_027504	0.06	0.01	0.23	0.42	0.13	0.21	0.06	0.05	0.86	0.05	0.22	0.08	1.47	0.1	0.79	0.1	0.04	0.14	0.15	0.03	0.14	0.04	0.06	0.01	0.33	0.13	0.9	0.11	0.88	0	0.69	0.1	0.18	0.13	0.11	0.16	0.14	0.03	0.31	0.27	0.14	0.38	0.01	0.81	0.21	0.13	1.55	0.06	0.7
NR_037446	0	0	0	0	0	0	0	0	0	0	0	0	0.17	0	0.17	0	0	0	0	0	0	0	0	0	0.32	0	0	0	0	0	0	0	0	0	0	0	0	0	0	0.15	0	0	0	0	0	0	0.25	0	0
NR_026567	0.01	0	0.08	0.05	0.01	0	0.01	0.02	0.14	0.02	0.03	0.04	0.19	0.04	0.08	0.01	0	0.01	0.01	0.01	0.01	0	0	0.01	0.04	0	0.02	0.02	0.07	0	0.04	0.02	0.03	0.02	0.01	0	0	0.01	0.01	0.04	0.01	0.01	0	0.14	0.03	0.05	0.07	0.01	0.04
NR_002729	0.01	0	0.11	0.31	0.08	0.11	0.15	0.02	0.53	0.06	0.13	0.06	0.46	0.07	0.84	0.05	0.02	0.05	0.06	0.03	0.16	0.03	0.01	0.01	0.1	0.02	0.34	0.04	0.94	0	0.27	0.03	0.23	0.19	0.03	0.1	0.18	0.01	0.43	0.09	0.11	0.34	0.01	0.51	0.23	0.17	1.1	0.03	0.28
NR_037446	0	0	0	0	0	0	0	0	0	0	0	0	0	0	0	0	0	0	0	0	0	0	0	0	0	0	0	0	0.17	0	0.16	0	0	0	0	0	0	0	0	0	0	0	0	0	0.18	0	0	0	0
NM_014675	0.04	0.03	0.05	0.05	0.05	0.04	0.02	0.02	0.06	0.03	0.04	0.04	0.05	0.05	0.06	0.05	0.06	0.08	0.07	0.04	0.05	0.06	0.03	0.03	0.07	0.05	0.18	0.05	0.06	0.03	0.08	0.06	0.04	0.05	0.04	0.05	0.03	0.03	0.03	0.08	0.06	0.03	0.04	0.06	0.04	0.06	0.07	0.06	0.09
NM_002403	0.8	1.13	0.21	1.12	0.99	0.43	0.39	1.02	2.18	0.47	0.08	0.25	0.1	0.23	0.76	1.42	0.79	0.08	0.07	0.22	0.57	0.9	0.07	0.37	1.26	0.12	0.32	0.64	0.79	0.63	0.42	0.26	0.34	0.41	0.17	0.16	0.34	0.69	0.9	0.34	0.15	0.81	1.14	2.03	0.33	0.37	0.6	0.22	0.47
NM_017459	0.7	1	0.2	0.98	0.88	0.4	0.34	0.89	1.91	0.42	0.07	0.22	0.09	0.22	0.67	1.27	0.7	0.07	0.06	0.2	0.51	0.79	0.07	0.32	1.14	0.12	0.29	0.58	0.69	0.56	0.38	0.23	0.3	0.36	0.15	0.15	0.3	0.61	0.82	0.3	0.14	0.73	1	1.77	0.29	0.33	0.54	0.19	0.44
NM_001135247	0.7	1	0.2	0.98	0.88	0.4	0.34	0.89	1.91	0.42	0.07	0.22	0.09	0.22	0.67	1.27	0.7	0.07	0.06	0.2	0.51	0.79	0.07	0.32	1.14	0.12	0.29	0.58	0.69	0.56	0.38	0.23	0.3	0.36	0.15	0.15	0.3	0.61	0.82	0.3	0.14	0.73	1	1.77	0.29	0.33	0.54	0.19	0.44
NM_001135248	0.8	1.13	0.21	1.12	0.99	0.43	0.39	1.02	2.18	0.47	0.08	0.25	0.1	0.23	0.76	1.42	0.79	0.08	0.07	0.22	0.57	0.9	0.07	0.37	1.26	0.12	0.32	0.64	0.79	0.63	0.42	0.26	0.34	0.41	0.17	0.16	0.34	0.69	0.9	0.34	0.15	0.81	1.14	2.03	0.33	0.37	0.6	0.22	0.47
NM_001141973	0.63	0.26	0.28	0.5	0.48	0.51	0.68	0.2	0.32	0.63	0.29	0.31	0.57	0.34	0.32	0.72	0.48	0.46	0.41	0.37	0.49	0.51	0.9	0.36	0.47	0.64	1.02	0.46	0.32	0.32	0.28	0.89	0.44	0.42	0.4	0.81	0.78	0.45	0.46	0.43	0.81	0.43	0.27	0.32	0.45	0.32	1.01	0.54	0.35
NM_022089	0.63	0.26	0.28	0.5	0.48	0.51	0.68	0.2	0.32	0.63	0.29	0.31	0.57	0.34	0.32	0.72	0.48	0.46	0.41	0.37	0.49	0.51	0.9	0.36	0.47	0.64	1.02	0.46	0.32	0.32	0.28	0.89	0.44	0.42	0.4	0.81	0.78	0.45	0.46	0.43	0.81	0.43	0.27	0.32	0.45	0.32	1.01	0.54	0.35
NM_001141974	0.63	0.26	0.28	0.5	0.48	0.51	0.68	0.2	0.32	0.63	0.29	0.31	0.57	0.34	0.32	0.72	0.48	0.46	0.41	0.37	0.49	0.51	0.9	0.36	0.47	0.64	1.02	0.46	0.32	0.32	0.28	0.89	0.44	0.42	0.4	0.81	0.78	0.45	0.46	0.43	0.81	0.43	0.27	0.32	0.45	0.32	1.01	0.54	0.35
NM_003000	0.42	0.2	0.35	0.5	0.2	0.5	1.37	0.25	0.33	0.45	0.68	0.59	0.37	0.58	0.26	0.71	0.2	0.33	0.35	0.32	0.46	0.24	0.67	0.39	0.36	0.57	0.6	0.21	0.31	0.26	0.36	0.47	0.24	0.38	0.3	0.64	0.44	0.37	0.55	0.43	0.7	0.45	0.23	0.39	0.24	0.43	0.67	0.47	0.34
NM_007365	0.08	0.12	0.35	0.14	0.06	0.05	0.04	0.02	0.15	0.65	0.04	0.06	0.03	0.07	0.03	0.14	0.06	0.02	0.03	0.07	0.09	0.08	0.18	0.06	0.44	0.03	0.06	0.03	0.04	0.05	0.06	0.03	0.08	0.14	0.02	0.02	0.07	0.09	0.15	0.14	0.02	0.13	0.12	0.17	0.09	0.06	0.25	0.05	0.06
NM_013358	0.01	0.02	0.03	0	0	0	0	0	0.01	0.1	0	0.01	0.01	0.01	0	0	0	0	0	0.03	0	0	0	0	0	0	0.04	0	0	0	0.02	0.01	0.01	0.01	0.01	0.01	0	0.04	0	0	0.01	0	0.02	0.01	0.02	0.08	0	0	0.02
NM_016233	0	0.12	0.01	0	0.05	0	0	0	0.01	0.18	0	0.02	0.01	0.03	0.03	0	0	0	0	0	0.01	0	0	0	0	0	0	0	0.03	0.01	0.03	0	0.01	0.01	0.01	0	0	0	0	0	0	0	0.12	0.01	0	0.03	0.48	0	0.03
NM_012387	0.02	0	0.02	0	0	0	0	0.01	0.01	0	0	0.02	0.01	0.03	0.01	0.11	0.02	0.01	0.01	0	0.02	0.04	0	0	0	0	0.01	0.01	0.01	0	0.03	0.01	0.01	0.02	0.01	0	0	0.01	0.01	0	0	0.01	0	0.01	0.02	0.02	0	0	0.04
NM_207421	0	0	0.01	0	0	0	0	0	0	0	0	0.01	0	0.01	0	0	0	0	0	0	0	0	0	0	0	0	0	0	0	0	0.02	0	0.01	0.01	0	0	0	0	0	0	0	0	0	0.01	0	0.01	0	0	0.02
NM_001136204	0.64	0.42	0.64	0.76	1.09	0.49	1.07	0.21	0.53	0.85	0.59	0.5	0.92	0.55	0.56	1.02	0.32	0.59	0.68	0.64	0.55	0.55	1.02	0.35	0.57	1.05	1.43	0.5	0.65	0.44	0.6	0.51	0.51	0.84	0.5	0.48	0.51	0.87	0.68	0.91	0.54	0.51	0.47	0.63	0.54	0.87	0.98	0.87	0.8
NM_018715	0.63	0.4	0.62	0.75	1.07	0.48	1.05	0.2	0.52	0.84	0.58	0.49	0.91	0.54	0.55	1	0.31	0.57	0.66	0.63	0.54	0.53	0.99	0.34	0.56	1.03	1.4	0.49	0.64	0.42	0.59	0.5	0.5	0.82	0.49	0.47	0.49	0.86	0.66	0.89	0.53	0.5	0.46	0.62	0.53	0.85	0.95	0.85	0.78
NM_018125	0.12	0.03	0.02	0.11	0.08	0.11	0.03	0.06	0.14	0.14	0.08	0.05	0.07	0.05	0.07	0.05	0.06	0.09	0.09	0.11	0.04	0.08	0.04	0.03	0.1	0.22	0.06	0.08	0.07	0.07	0.19	0.11	0.08	0.06	0.09	0.08	0.07	0.08	0.05	0.04	0.09	0.04	0.04	0.15	0.09	0.07	0.15	0.11	0.21
NM_001011722	0.15	0.04	0.03	0.14	0.1	0.14	0.04	0.08	0.18	0.19	0.1	0.06	0.08	0.06	0.1	0.06	0.08	0.11	0.12	0.13	0.05	0.11	0.05	0.04	0.13	0.29	0.08	0.11	0.09	0.09	0.23	0.14	0.1	0.07	0.12	0.11	0.09	0.1	0.07	0.05	0.11	0.06	0.04	0.2	0.12	0.09	0.19	0.14	0.27
NM_030812	0	0	0.01	0.03	0.01	0	0	0.08	0.01	0.01	0.01	0.02	0.01	0.02	0.12	0	0	0	0	0	0	0	0	0	0	0	0	0	0.14	0	0.02	0.02	0.01	0.01	0.01	0.05	0.01	0	0.02	0	0.05	0.02	0	0.01	0.01	0.01	0	0.23	0.02
NM_032880	0	0	0	0	0	0	0	0	0	0	0	0.01	0	0.01	0	0	0	0	0	0	0	0	0	0	0	0	0	0	0	0	0.01	0	0	0	0	0	0	0	0	0	0	0	0.01	0	0	0.01	0	0	0.01
NM_152375	0.03	0.75	0.01	0.06	0.11	0.02	0.26	0.02	0.28	0.95	0.07	0.31	1.09	0.42	0.18	0.03	0.02	0.08	0.06	1.59	0.07	0.01	0.22	0.33	0.04	0.02	0.14	0.24	0.2	0.03	0	0.01	0.06	0.27	0	0.01	0.13	0.01	0.02	0.02	0.03	0.01	0.75	0.3	0.07	0.04	0.17	0.12	0
NM_001135254	0	0	0.01	0	0	0	0	0	0	0.07	0	0.01	0.02	0.01	0	0	0	0	0	0	0.01	0	0	0	0	0	0	0	0	0	0.01	0	0	0	0	0	0	0	0	0	0	0	0	0.01	0	0.01	0	0	0.01
NM_013945	0	0	0.01	0	0	0	0	0	0.01	0.03	0	0.01	0.03	0.01	0	0	0	0	0	0	0.01	0	0	0	0	0	0	0	0	0	0.01	0	0	0	0	0	0	0	0	0	0	0	0	0.01	0	0.01	0	0	0.01
NM_002584	0	0	0.01	0	0	0	0	0	0.01	0.03	0	0.01	0.03	0.01	0	0	0	0	0	0	0.01	0	0	0	0	0	0	0	0	0	0.01	0	0	0	0	0	0	0	0	0	0	0	0	0.01	0	0.01	0	0	0.01
NM_152232	0	0	0	0	0	0	0	0	0	0	0	0	0	0	0	0	0	0	0	0	0	0	0	0	0	0	0	0	0	0	0	0	0	0	0	0	0	0	0	0	0	0	0	0	0	0	0	0	0
NM_170726	0.18	0.06	0.06	0.3	0.05	0.07	0.14	0.08	0.06	0.24	0.04	0.12	0.26	0.13	0.22	0.19	0.1	0.04	0.04	0.06	0.08	0.1	0.12	0.08	0.07	0.06	0.15	0.14	0.22	0.04	0.06	0.16	0.07	0.1	0.09	0.18	0.11	0.22	0.18	0.1	0.23	0.13	0.06	0.06	0.07	0.08	0.5	0.04	0.06
NM_003748	0.18	0.06	0.06	0.3	0.05	0.07	0.14	0.08	0.06	0.24	0.04	0.12	0.26	0.13	0.22	0.19	0.1	0.04	0.04	0.06	0.08	0.1	0.12	0.08	0.07	0.06	0.15	0.14	0.22	0.04	0.06	0.16	0.07	0.1	0.09	0.18	0.11	0.22	0.18	0.1	0.23	0.13	0.06	0.06	0.07	0.08	0.5	0.04	0.06
NM_001161504	0.28	0.1	0.09	0.48	0.08	0.11	0.23	0.13	0.09	0.38	0.07	0.18	0.41	0.19	0.34	0.3	0.16	0.06	0.07	0.1	0.12	0.16	0.19	0.13	0.11	0.09	0.23	0.22	0.34	0.06	0.08	0.25	0.11	0.15	0.14	0.27	0.18	0.35	0.29	0.16	0.36	0.2	0.1	0.08	0.1	0.12	0.79	0.06	0.09
NR_039844	0.94	0.89	0.43	3.59	0	0.68	2.13	0.51	0.27	1.77	0.24	1.32	1.59	1.12	2.22	1.14	1.13	0.5	0.94	0	0.4	0.43	0.71	0.46	0.55	0.43	1.13	1.04	1.99	0.46	0	0.61	0.96	0.93	0.28	1.11	0	1.55	1.95	0.39	1.61	0.61	0.2	0.25	0.61	0.27	5.4	0.45	0.54
NM_001136265	0.08	0.02	0.05	0.1	0.08	0.04	0.05	0.01	0.06	0.16	0.07	0.04	0.13	0.05	0.08	0.21	0.06	0.05	0.06	0.14	0.04	0.11	0.09	0.07	0.11	0.03	0.11	0.08	0.08	0.04	0.1	0.06	0.07	0.06	0.05	0.1	0.07	0.08	0.06	0.09	0.13	0.06	0.03	0.06	0.08	0.15	0.19	0.06	0.11
NM_020765	0.24	0.14	0.2	0.4	0.21	0.26	0.25	0.1	0.31	0.24	0.22	0.18	0.16	0.19	0.3	0.32	0.2	0.22	0.25	0.37	0.33	0.31	0.27	0.21	0.34	0.25	0.52	0.17	0.33	0.14	0.17	0.3	0.17	0.16	0.21	0.36	0.25	0.23	0.2	0.33	0.41	0.15	0.15	0.35	0.19	0.27	0.38	0.34	0.2
NM_015047	0.25	0.18	0.3	0.36	0.24	0.29	0.4	0.14	0.3	0.35	0.23	0.25	0.34	0.28	0.36	0.45	0.17	0.19	0.22	0.26	0.24	0.29	0.3	0.25	0.29	0.3	0.44	0.17	0.37	0.14	0.27	0.31	0.15	0.21	0.21	0.41	0.2	0.28	0.27	0.43	0.49	0.21	0.21	0.38	0.16	0.3	0.5	0.29	0.3
NM_016183	0.52	0.25	0.54	0.67	0.35	0.68	1.05	0.29	0.34	0.49	0.84	0.8	0.61	0.9	0.43	1.09	0.22	0.59	0.58	0.53	0.72	0.29	0.92	0.43	0.5	0.98	0.78	0.36	0.53	0.26	0.76	0.88	0.46	0.48	0.42	1.28	0.3	0.44	1.12	0.93	1.42	0.94	0.22	0.45	0.43	0.7	1.06	0.76	0.83
NR_040289	0.23	0.02	0.15	0.09	0.19	0.47	0.21	0.05	0.08	0.29	0.62	0.76	0.26	0.76	0.02	0.17	0.18	0.43	0.43	0.24	0.4	0.29	0.08	0.23	0.15	0.51	0.03	0.14	0.03	0.03	0.54	0.38	0.13	0.12	0.17	0.49	0.2	0.08	0.02	0.16	0.53	0.03	0.02	0.1	0.12	0.14	0.36	0.32	0.64
NR_040288	0.23	0.02	0.15	0.09	0.19	0.47	0.21	0.05	0.08	0.29	0.62	0.76	0.26	0.76	0.02	0.17	0.18	0.43	0.43	0.24	0.4	0.29	0.08	0.23	0.15	0.51	0.03	0.14	0.03	0.03	0.54	0.38	0.13	0.12	0.17	0.49	0.2	0.08	0.02	0.16	0.53	0.03	0.02	0.1	0.12	0.14	0.36	0.32	0.64
NM_012067	1.3	0.02	0.41	0.28	0.62	2.51	1.47	0.1	0.05	2.15	3.33	4.43	0.26	5.03	0.05	0.92	1.11	1.06	1.09	0.79	0.94	1.55	0.38	2.01	0.51	2.54	0.04	0.79	0.05	0.29	0.7	1.1	0.45	0.31	0.53	1.43	1.24	0.51	0.1	0.38	1.7	0.04	0.01	0.08	0.47	0.52	1.31	1.08	0.94
NR_037847	0.22	0.08	0.3	0.22	0.16	0.33	0.1	0.05	0.24	0.31	0.43	0.1	0.21	0.23	0.12	0.24	0.31	0.54	0.59	0.37	0.38	0.39	0.35	0.16	0.34	0.47	0.35	0.19	0.12	0.15	0.62	0.49	0.31	0.28	0.38	0.31	0.24	0.21	0.06	0.32	0.32	0.1	0.06	0.34	0.22	0.29	0.53	0.62	0.69
NM_003689	0.59	0.35	0.33	0.72	0.35	0.98	1.59	0.28	0.31	0.82	0.83	1.11	0.95	1.17	0.47	0.95	0.75	0.73	0.7	1.02	0.66	1.12	0.53	0.61	0.61	0.93	0.94	0.44	0.49	0.44	0.64	0.64	0.37	0.51	0.57	0.87	0.76	0.39	0.59	0.5	0.97	0.48	0.45	0.35	0.4	0.51	1.56	0.71	0.78
NM_017765	0.09	0.1	0.1	0.2	0.08	0.13	0.19	0.09	0.17	0.13	0.09	0.14	0.2	0.16	0.09	0.21	0.11	0.15	0.14	0.12	0.13	0.17	0.1	0.08	0.14	0.13	0.23	0.11	0.1	0.1	0.17	0.15	0.08	0.22	0.09	0.16	0.12	0.07	0.21	0.11	0.19	0.19	0.11	0.17	0.08	0.15	0.43	0.15	0.19
NM_001040126	0.09	0.1	0.1	0.2	0.08	0.13	0.19	0.09	0.17	0.13	0.09	0.14	0.2	0.16	0.09	0.21	0.11	0.15	0.14	0.12	0.13	0.17	0.1	0.08	0.14	0.13	0.23	0.11	0.1	0.1	0.17	0.15	0.08	0.22	0.09	0.16	0.12	0.07	0.21	0.11	0.19	0.19	0.11	0.17	0.08	0.15	0.43	0.15	0.19
NM_001040125	0.09	0.1	0.1	0.2	0.08	0.13	0.19	0.09	0.17	0.13	0.09	0.14	0.2	0.16	0.09	0.21	0.11	0.15	0.14	0.12	0.13	0.17	0.1	0.08	0.14	0.13	0.23	0.11	0.1	0.1	0.17	0.15	0.08	0.22	0.09	0.16	0.12	0.07	0.21	0.11	0.19	0.19	0.11	0.17	0.08	0.15	0.43	0.15	0.19
NM_004930	0.38	0.28	0.15	0.37	0.21	0.27	0.44	0.13	0.22	0.34	0.25	0.33	0.17	0.35	0.23	0.58	0.28	0.25	0.26	0.41	0.34	0.42	0.38	0.27	0.36	0.28	0.4	0.22	0.25	0.3	0.25	0.28	0.18	0.29	0.19	0.3	0.32	0.33	0.38	0.27	0.34	0.3	0.3	0.26	0.2	0.27	0.5	0.31	0.3
NM_001206540	0.38	0.28	0.15	0.37	0.21	0.27	0.44	0.13	0.22	0.34	0.25	0.33	0.17	0.35	0.23	0.58	0.28	0.25	0.26	0.41	0.34	0.42	0.38	0.27	0.36	0.28	0.4	0.22	0.25	0.3	0.25	0.28	0.18	0.29	0.19	0.3	0.32	0.33	0.38	0.27	0.34	0.3	0.3	0.26	0.2	0.27	0.5	0.31	0.3
NR_038125	0.38	0.28	0.15	0.37	0.21	0.27	0.44	0.13	0.22	0.34	0.25	0.33	0.17	0.35	0.23	0.58	0.28	0.25	0.26	0.42	0.34	0.41	0.38	0.27	0.36	0.28	0.4	0.22	0.25	0.3	0.25	0.28	0.17	0.29	0.19	0.29	0.32	0.33	0.38	0.27	0.34	0.29	0.3	0.26	0.2	0.27	0.5	0.3	0.3
NM_001032363	6.53	4.29	8.47	4.14	2.96	8.29	9.17	7.13	5.32	4.36	7.39	5.09	2.62	5.09	4.31	6.15	5.28	10.21	9.81	5.33	9.41	4.98	7.69	9.19	3.79	8.32	5.12	2.39	4.33	5.73	5.29	5.99	6.61	7.21	10.95	7.15	7.22	7.63	5.02	6.64	7.24	5.04	4.51	5.09	6.72	4.86	3.9	7.23	5.49
NR_033758	6.53	4.29	8.47	4.14	2.96	8.29	9.17	7.13	5.32	4.36	7.39	5.09	2.62	5.09	4.31	6.15	5.28	10.21	9.81	5.33	9.41	4.98	7.69	9.19	3.79	8.32	5.12	2.39	4.33	5.73	5.29	5.99	6.61	7.21	10.95	7.15	7.22	7.63	5.02	6.64	7.24	5.04	4.51	5.09	6.72	4.86	3.9	7.23	5.49
NR_033757	6.53	4.29	8.47	4.14	2.96	8.29	9.17	7.13	5.32	4.36	7.39	5.09	2.62	5.09	4.31	6.15	5.28	10.21	9.81	5.33	9.41	4.98	7.69	9.19	3.79	8.32	5.12	2.39	4.33	5.73	5.29	5.99	6.61	7.21	10.95	7.15	7.22	7.63	5.02	6.64	7.24	5.04	4.51	5.09	6.72	4.86	3.9	7.23	5.49
NM_001204088	4.04	2.7	4.73	2.64	1.88	4.86	5.32	3.87	2.97	3.15	4.25	3.19	1.44	3.25	2.54	4.07	3.59	5.79	5.56	3.54	5.25	3.82	4.34	5.5	2.57	4.85	3.27	1.53	2.54	3.38	3.14	3.58	3.7	4.11	6.17	4.29	4.43	4.5	2.95	3.96	4.39	2.92	2.9	2.86	3.76	2.8	2.72	4.24	3.3
NM_001204089	4.04	2.7	4.73	2.64	1.88	4.86	5.32	3.87	2.97	3.15	4.25	3.19	1.44	3.25	2.54	4.07	3.59	5.79	5.56	3.54	5.25	3.82	4.34	5.5	2.57	4.85	3.27	1.53	2.54	3.38	3.14	3.58	3.7	4.11	6.17	4.29	4.43	4.5	2.95	3.96	4.39	2.92	2.9	2.86	3.76	2.8	2.72	4.24	3.3
NM_001204082	6.53	4.29	8.47	4.14	2.96	8.29	9.17	7.13	5.32	4.36	7.39	5.09	2.62	5.09	4.31	6.15	5.28	10.21	9.81	5.33	9.41	4.98	7.69	9.19	3.79	8.32	5.12	2.39	4.33	5.73	5.29	5.99	6.61	7.21	10.95	7.15	7.22	7.63	5.02	6.64	7.24	5.04	4.51	5.09	6.72	4.86	3.9	7.23	5.49
NM_001204083	6.53	4.29	8.47	4.14	2.96	8.29	9.17	7.13	5.32	4.36	7.39	5.09	2.62	5.09	4.31	6.15	5.28	10.21	9.81	5.33	9.41	4.98	7.69	9.19	3.79	8.32	5.12	2.39	4.33	5.73	5.29	5.99	6.61	7.21	10.95	7.15	7.22	7.63	5.02	6.64	7.24	5.04	4.51	5.09	6.72	4.86	3.9	7.23	5.49
NM_182744	2.21	1.66	0.81	1.71	1.2	1.73	1.7	0.24	0.52	3.3	1.23	1.87	0.12	2.13	0.95	3.18	3.13	1.36	1.28	2.8	0.87	4.69	0.93	2.39	2.21	1.64	2.18	1.01	0.92	1.28	1.23	1.52	0.68	1.02	1.27	1.87	2.31	1.73	1.07	1.67	2.12	0.9	1.97	0.54	0.67	0.8	2.58	1.51	1.45
NM_001204084	2.28	1.71	0.84	1.77	1.24	1.78	1.75	0.25	0.53	3.41	1.27	1.93	0.12	2.2	0.98	3.28	3.23	1.4	1.32	2.89	0.9	4.84	0.96	2.47	2.28	1.7	2.25	1.04	0.95	1.32	1.27	1.57	0.71	1.05	1.31	1.93	2.39	1.79	1.1	1.72	2.19	0.93	2.03	0.56	0.69	0.83	2.67	1.56	1.5
NM_005380	2.37	1.79	0.87	1.84	1.3	1.86	1.83	0.26	0.55	3.55	1.32	2.01	0.13	2.3	1.02	3.41	3.35	1.46	1.38	3.01	0.94	5.02	1	2.57	2.37	1.77	2.34	1.09	0.99	1.37	1.32	1.64	0.74	1.09	1.37	2.01	2.48	1.86	1.15	1.79	2.28	0.97	2.11	0.59	0.72	0.86	2.78	1.62	1.56
NM_001204085	2.55	1.9	0.93	1.99	1.39	1.97	1.96	0.28	0.58	3.82	1.42	2.17	0.14	2.48	1.1	3.66	3.56	1.57	1.48	3.25	1.01	5.38	1.07	2.73	2.54	1.91	2.52	1.16	1.07	1.46	1.42	1.76	0.78	1.18	1.47	2.16	2.67	2	1.23	1.92	2.45	1.04	2.24	0.63	0.76	0.93	2.94	1.75	1.68
NM_001204086	2.63	1.96	0.96	2.05	1.43	2.03	2.02	0.29	0.6	3.94	1.46	2.23	0.14	2.56	1.14	3.77	3.67	1.61	1.52	3.34	1.04	5.54	1.1	2.81	2.62	1.97	2.59	1.19	1.1	1.5	1.46	1.81	0.8	1.21	1.52	2.22	2.75	2.06	1.27	1.98	2.52	1.07	2.31	0.65	0.78	0.95	3.03	1.8	1.73
NM_000871	0	0	0.01	0.01	0	0	0	0.01	0	0	0	0.01	0	0.02	0	0	0	0	0	0.01	0	0	0	0	0	0	0.01	0	0	0	0.01	0	0	0	0.01	0	0	0	0	0	0	0	0	0	0	0.01	0	0.01	0.01
NM_181719	0.05	0.02	0.04	0.06	0.03	0.04	0.04	0.02	0.05	0.06	0.05	0.08	0.05	0.09	0.03	0.05	0.03	0.08	0.09	0.09	0.06	0.04	0.06	0.04	0.07	0.09	0.1	0.06	0.03	0.04	0.08	0.04	0.03	0.07	0.06	0.05	0.03	0.03	0.04	0.03	0.05	0.03	0.02	0.05	0.04	0.07	0.13	0.06	0.08
NM_019062	1.54	0.01	0	10.12	0.13	3.33	0.37	2.88	1.24	2.06	1.04	0.19	0.07	0.16	0.78	0.02	0.08	0.96	0.95	1.32	0.68	0.06	0.16	0.18	0.14	7.22	0	0.03	0.65	0.59	1.29	0.14	1.99	0.04	1.13	0.48	0.2	2.25	1.63	0.01	0.76	1.51	0.01	1.72	2.52	2.27	0.94	8.64	1.48
NM_015207	0.09	0.02	0.07	0.13	0.05	0.06	0.03	0.02	0.08	0.1	0.11	0.04	0.11	0.04	0.06	0.06	0.03	0.07	0.08	0.11	0.07	0.05	0.07	0.03	0.1	0.14	0.16	0.05	0.06	0.02	0.16	0.1	0.06	0.07	0.1	0.06	0.04	0.13	0.07	0.06	0.09	0.04	0.02	0.11	0.07	0.13	0.23	0.19	0.18
NM_014589	0	0	0.01	0.02	0	0	0	0	0	0	0	0	0.03	0	0	0	0	0.01	0	0	0	0.01	0	0	0	0	0	0	0	0	0.01	0.01	0	0	0	0	0	0	0.06	0	0	0.05	0	0.01	0	0	0.02	0	0.01
NM_001161729	9.32	0.07	0.11	2.64	0.63	168.5	2.06	0.82	1.59	0.35	0.34	0.07	0.03	0.05	3.65	1.94	0.52	1.31	1.33	10.6	33.23	0.76	6.13	1.18	6.73	2.58	0.64	1.16	4.02	16.07	8.32	17.23	8.83	110.34	0.28	10.2	35.84	14.68	83.69	0.29	11.63	65.13	0.09	2.08	9.62	10.22	1.22	22.43	8.23
NM_001161728	7.88	0.06	0.1	2.25	0.53	142.34	1.74	0.69	1.35	0.29	0.3	0.06	0.02	0.05	3.09	1.64	0.44	1.11	1.12	8.97	28.13	0.64	5.2	1	5.68	2.2	0.54	1.01	3.39	13.64	7.05	14.6	7.5	93.17	0.24	8.65	30.29	12.4	70.7	0.25	9.85	55	0.07	1.77	8.15	8.63	1.03	19.05	6.96
NM_000300	7.88	0.06	0.1	2.25	0.53	142.34	1.74	0.69	1.35	0.29	0.3	0.06	0.02	0.05	3.09	1.64	0.44	1.11	1.12	8.97	28.13	0.64	5.2	1	5.68	2.2	0.54	1.01	3.39	13.64	7.05	14.6	7.5	93.17	0.24	8.65	30.29	12.4	70.7	0.25	9.85	55	0.07	1.77	8.15	8.63	1.03	19.05	6.96
NM_001161727	7.88	0.06	0.1	2.25	0.53	142.34	1.74	0.69	1.35	0.29	0.3	0.06	0.02	0.05	3.09	1.64	0.44	1.11	1.12	8.97	28.13	0.64	5.2	1	5.68	2.2	0.54	1.01	3.39	13.64	7.05	14.6	7.5	93.17	0.24	8.65	30.29	12.4	70.7	0.25	9.85	55	0.07	1.77	8.15	8.63	1.03	19.05	6.96
NM_000929	0.01	0.01	0	0.01	0.01	0	0.01	0	0.01	0.01	0	0	0	0.01	0.01	0.02	0	0	0	0.01	0.01	0	0	0.01	0.01	0	0.01	0.02	0.01	0.02	0.02	0.01	0	0.01	0	0	0.02	0.01	0.02	0.01	0	0.01	0.02	0	0	0.01	0.02	0	0.02
NM_012400	0.04	0.08	0.03	0.09	0.06	0.01	0.61	0.06	0.1	0.05	0.19	0.23	0	0.26	0.2	0.61	0.01	0.01	0.01	0.75	0.29	0.02	2.42	0	0.1	0.05	0.56	0.03	0.28	1.9	0.16	0.25	1.19	2.07	0.01	0	0.13	0.01	1.48	0.24	0	1.35	0.09	0.12	1.14	0.25	0.19	0.1	0.26
NM_022819	0.12	0	0.01	0.02	0	0.06	0	0	0.01	0.13	0	0.02	0	0.02	0	0	0	0.23	0.23	0.09	0	0	0.06	0.01	0	0.02	0	0	0	0	0	0.02	0.04	0	0	0	0	0.03	0	0	0	0	0	0.01	0.04	0.02	0.21	0	0.01
NM_001105572	0	0	0.01	0	0	0	0	0	0	0	0	0	0	0.01	0	0.01	0	0	0	0.01	0.01	0.01	0	0	0.01	0	0	0	0	0	0.02	0	0	0.01	0	0	0.01	0	0	0	0	0	0	0.01	0	0	0	0	0.01
NM_152376	0.23	0.03	0.1	0.2	0.08	0.06	0.02	0.16	0.04	0.74	0.29	0.04	0.68	0.06	0.12	0.22	0.11	0.22	0.23	0.69	0.11	0.27	0	0.32	0.47	0.42	0.28	0.12	0.15	0.1	0.02	0.01	0.09	0.01	0.09	0.1	0.52	0.07	0.14	0.11	0.09	0.1	0.01	0.06	0.1	0.61	0.65	0.81	0.01
NM_001039500	0	0	0.01	0.02	0	0	0	0	0.01	0.01	0	0.01	0	0.02	0	0	0	0	0	0.03	0	0	0	0.01	0	0	0	0	0	0	0.02	0	0.07	0.01	0	0	0	0	0.01	0	0	0.01	0	0.01	0.07	0.01	0.02	0	0.01
NR_033887	0	0	0.01	0	0	0	0	0	0.01	0	0	0.01	0.01	0.02	0	0	0	0	0	0	0.01	0	0	0	0	0	0	0	0	0	0.01	0	0	0.01	0	0	0	0	0	0	0	0	0	0.01	0	0.01	0.01	0	0.02
NM_018584	5.5	0.98	1.76	9.32	1.39	3.26	0.64	1.86	3.2	6.94	7.66	1.6	6.89	2	3.13	2.96	1.64	6.54	7.3	19.1	2.44	2.89	2.91	3.74	8.02	8.98	1.73	1.39	3.67	2.74	1.73	5.46	5.01	3.19	2.27	2.71	7.58	4.26	3.08	6.09	3.07	2.14	1.24	4.13	5.06	5.95	14.88	3.89	1.88
NM_024544	0.61	0.55	0.35	0.62	0.47	0.49	0.67	0.4	0.36	0.98	0.64	0.53	0.82	0.66	0.49	1.09	0.58	0.3	0.39	0.84	0.5	0.82	0.6	0.44	0.74	0.83	0.72	0.4	0.54	0.57	0.31	0.42	0.23	0.58	0.37	0.42	0.78	0.59	0.71	0.79	0.5	0.61	0.65	0.47	0.24	0.61	0.87	0.56	0.48
NM_207334	0.03	0.02	0	0	0.03	0.03	0.01	0	0.01	0.01	0	0.04	0	0.02	0.09	0.06	0.17	0	0	0.07	0	0.26	0	0.01	0.01	0	0.01	0.02	0.06	0.04	0.02	0	0.01	0.01	0	0.01	0.02	0.02	0.03	0.01	0.01	0.02	0.08	0	0	0	0.01	0.01	0.01
NM_001785	0.14	0.02	0.02	0.32	0.16	0.04	0.01	0.08	0.15	0.47	0.01	0.03	0.03	0.04	0.06	0.26	0.09	0.13	0.12	0.19	0.04	0.11	0.02	0.02	0.14	0.03	0.07	0.04	0.07	0.02	0.05	0.07	0.19	0.05	0.06	0.44	0.03	0.1	0.08	0.01	0.45	0.08	0.01	0.16	0.19	0.09	0.57	0.12	0.04
NM_032409	0.73	0.44	0.49	0.91	0.55	0.64	0.45	0.18	0.5	0.61	0.5	0.36	0.58	0.46	0.61	0.94	0.73	0.59	0.57	0.96	0.56	0.9	0.43	0.51	0.98	0.77	0.93	0.46	0.62	0.52	0.65	0.59	0.35	0.55	0.42	0.36	0.78	0.65	0.6	0.94	0.42	0.44	0.49	0.51	0.35	0.61	1.06	0.69	0.73
NM_005216	4.01	2.68	2.69	5.16	4.44	4.66	5.72	2.68	4.69	6.67	2.94	5.37	6.6	6.04	5.71	6.48	3.16	2.91	3.08	4.14	3.88	4.01	4.61	2.57	4.15	4.91	4.16	3.35	6	3.24	3.38	3.33	2.42	4.02	4.24	4.91	3.35	3.87	5.49	4.04	5.45	4.39	3.02	5.2	2.47	3.2	9.48	5.63	3.59
NM_020816	0.01	0.01	0.02	0.01	0.01	0	0	0.01	0.02	0	0	0.03	0.02	0.03	0.02	0.01	0.01	0.01	0.01	0.01	0.01	0.01	0.01	0	0.01	0	0.02	0.01	0.02	0.01	0.03	0.01	0.01	0.02	0.01	0	0	0	0.01	0.01	0	0.01	0.01	0.02	0.02	0.03	0.04	0	0.03
NM_001122819	0.01	0.01	0.02	0.01	0.01	0	0	0.01	0.02	0	0	0.03	0.02	0.03	0.02	0.01	0.01	0.01	0.01	0.01	0.01	0.01	0.01	0	0.01	0	0.02	0.01	0.02	0.01	0.03	0.01	0.01	0.02	0.01	0	0	0	0.01	0.01	0	0.01	0.01	0.02	0.02	0.03	0.04	0	0.03
NM_001103160	0.01	0.01	0	0.04	0	0	0	0.01	0.01	0	0	0.03	0.01	0.04	0.01	0.03	0	0.01	0	0	0	0	0	0	0.02	0.01	0.09	0.01	0.02	0	0.01	0	0.02	0	0	0.03	0	0	0.01	0.01	0.03	0.01	0	0.01	0.01	0.01	0.11	0.01	0.01
NM_001103161	0.01	0.01	0	0.04	0	0	0	0.01	0.01	0	0	0.03	0.01	0.04	0.01	0.03	0	0.01	0	0	0	0	0	0	0.02	0.01	0.09	0.01	0.02	0	0.01	0	0.02	0	0	0.03	0	0	0.01	0.01	0.03	0.01	0	0.01	0.01	0.01	0.11	0.01	0.01
NM_016287	0.67	0.34	0.45	0.89	0.4	0.41	0.47	0.19	0.47	0.53	0.58	0.49	0.57	0.5	0.46	1.07	0.31	0.76	0.89	0.87	0.71	0.56	0.69	0.27	0.77	0.79	1.57	0.38	0.57	0.32	0.54	0.52	0.33	0.6	0.52	0.54	0.45	0.66	0.45	0.72	0.67	0.29	0.36	0.67	0.37	0.75	1.47	0.61	0.57
NM_001198801	0.05	0.03	0.06	0.05	0.03	0.02	0.03	0.02	0.05	0.04	0.03	0.05	0.04	0.06	0.04	0.07	0.04	0.05	0.05	0.05	0.06	0.06	0.06	0.02	0.06	0.04	0.09	0.03	0.05	0.03	0.07	0.03	0.05	0.05	0.05	0.04	0.04	0.06	0.05	0.06	0.05	0.04	0.04	0.07	0.05	0.07	0.07	0.05	0.07
NM_003760	0.05	0.04	0.06	0.06	0.03	0.02	0.03	0.03	0.05	0.05	0.03	0.06	0.04	0.06	0.05	0.08	0.04	0.05	0.05	0.06	0.06	0.07	0.06	0.02	0.07	0.04	0.1	0.04	0.05	0.04	0.07	0.03	0.05	0.05	0.06	0.05	0.04	0.06	0.06	0.07	0.06	0.05	0.04	0.08	0.05	0.08	0.08	0.05	0.07
NM_001198802	0.05	0.03	0.06	0.05	0.03	0.02	0.03	0.02	0.05	0.04	0.03	0.05	0.04	0.06	0.04	0.07	0.04	0.05	0.05	0.05	0.06	0.06	0.06	0.02	0.06	0.04	0.09	0.03	0.05	0.03	0.07	0.03	0.05	0.05	0.05	0.04	0.04	0.06	0.05	0.06	0.05	0.04	0.04	0.07	0.05	0.07	0.07	0.05	0.07
NM_001198803	0.03	0.03	0.04	0.03	0.02	0.01	0.02	0.02	0.04	0.03	0.02	0.05	0.03	0.05	0.03	0.04	0.02	0.03	0.03	0.03	0.04	0.04	0.04	0.01	0.04	0.02	0.06	0.02	0.03	0.02	0.05	0.02	0.04	0.04	0.04	0.03	0.02	0.04	0.03	0.04	0.03	0.02	0.03	0.05	0.04	0.05	0.05	0.03	0.05
NM_001397	0.33	0.2	0.15	0.4	0.34	0.24	0.24	0.14	0.45	0.52	0.14	0.22	0.17	0.23	0.5	0.57	0.39	0.24	0.24	0.47	0.2	0.65	0.22	0.18	1.09	0.26	0.4	0.28	0.53	0.17	0.14	0.21	0.17	0.16	0.17	0.68	0.38	0.24	0.3	0.28	0.75	0.24	0.21	0.52	0.19	0.25	0.42	0.23	0.19
NM_001113348	0.2	0.12	0.1	0.23	0.2	0.14	0.14	0.09	0.27	0.3	0.08	0.13	0.11	0.15	0.3	0.33	0.22	0.14	0.14	0.27	0.12	0.38	0.13	0.1	0.64	0.15	0.24	0.17	0.31	0.1	0.09	0.12	0.1	0.1	0.1	0.4	0.22	0.15	0.18	0.16	0.44	0.14	0.12	0.31	0.12	0.15	0.25	0.14	0.12
NM_001113349	0.33	0.2	0.15	0.4	0.34	0.24	0.24	0.14	0.45	0.52	0.14	0.22	0.17	0.24	0.51	0.57	0.39	0.24	0.24	0.47	0.2	0.65	0.22	0.18	1.09	0.26	0.4	0.28	0.53	0.17	0.14	0.21	0.17	0.16	0.17	0.68	0.38	0.24	0.3	0.28	0.75	0.24	0.21	0.52	0.19	0.25	0.42	0.23	0.19
NM_001113347	0.38	0.23	0.18	0.46	0.39	0.28	0.28	0.17	0.51	0.6	0.16	0.25	0.2	0.27	0.58	0.65	0.45	0.28	0.28	0.54	0.23	0.75	0.25	0.2	1.27	0.3	0.46	0.33	0.61	0.19	0.16	0.24	0.19	0.19	0.19	0.78	0.44	0.28	0.34	0.32	0.87	0.28	0.24	0.6	0.22	0.29	0.49	0.26	0.22
NR_038404	0.01	0.01	0.01	0.02	0.01	0.01	0	0.01	0.03	0.02	0.01	0.03	0.01	0.02	0.02	0.02	0.01	0	0.01	0.02	0.02	0.01	0.01	0	0.03	0.01	0.04	0.01	0.01	0.01	0.03	0.02	0.02	0.01	0.01	0.01	0.01	0.01	0	0.02	0.02	0.01	0	0.03	0.02	0.01	0.01	0.02	0.02
NM_032264	0.06	0.04	0.04	0.08	0.04	0.05	0.02	0.03	0.06	0.05	0.05	0.08	0.07	0.1	0.09	0.07	0.04	0.03	0.03	0.1	0.09	0.05	0.01	0.02	0.09	0.05	0.15	0.06	0.09	0.03	0.05	0.02	0.03	0.05	0.02	0.09	0.04	0.06	0.05	0.09	0.1	0.05	0.04	0.07	0.03	0.08	0.22	0.05	0.04
NM_000478	0.02	0.03	0.02	0.01	0.05	0.03	0.01	0.01	0.02	0.57	0.01	0.04	0.11	0.04	0.05	0.02	0.12	0.02	0.02	0.01	0.04	0.16	0.01	0.01	0.02	0.01	0.02	0.03	0.04	0.01	0.03	0.02	0.01	0.03	0.01	0.02	0.01	0.01	0.06	0.01	0.01	0.05	0.03	0.03	0.01	0.04	0.16	0.02	0.03
NM_001177520	0.02	0.03	0.02	0.01	0.05	0.03	0.01	0.01	0.02	0.57	0.01	0.04	0.11	0.04	0.05	0.02	0.12	0.02	0.02	0.01	0.04	0.16	0.01	0.01	0.02	0.01	0.02	0.03	0.04	0.01	0.03	0.02	0.01	0.03	0.01	0.02	0.01	0.01	0.06	0.01	0.01	0.05	0.03	0.03	0.01	0.04	0.16	0.02	0.03
NM_001127501	0.02	0.03	0.02	0.01	0.05	0.03	0.01	0.01	0.02	0.57	0.01	0.04	0.11	0.04	0.05	0.02	0.12	0.02	0.02	0.01	0.04	0.16	0.01	0.01	0.02	0.01	0.02	0.03	0.04	0.01	0.03	0.02	0.01	0.03	0.01	0.02	0.01	0.01	0.06	0.01	0.01	0.05	0.03	0.03	0.01	0.04	0.16	0.02	0.03
NM_001145658	0.04	0.15	0.07	0.05	0.11	0.01	0.16	0.02	0.07	0.13	0.05	0.08	0.3	0.08	0.07	0.03	0.03	0	0.01	0.14	0.07	0.06	0.02	0.03	0.08	0.04	0.04	0.13	0.08	0.13	0.03	0.02	0.13	0.02	0.03	0.51	0.11	0.04	0.06	0.02	0.59	0.04	0.17	0.06	0.14	0.04	0.44	0.15	0.04
NM_001145657	0.03	0.12	0.06	0.04	0.08	0.01	0.13	0.01	0.05	0.1	0.04	0.06	0.24	0.07	0.05	0.03	0.03	0	0.01	0.11	0.06	0.04	0.01	0.02	0.06	0.03	0.03	0.1	0.07	0.1	0.03	0.02	0.1	0.01	0.02	0.39	0.08	0.03	0.05	0.02	0.46	0.04	0.13	0.05	0.11	0.04	0.35	0.12	0.04
NM_002885	0.03	0.12	0.06	0.04	0.08	0.01	0.13	0.01	0.05	0.1	0.04	0.06	0.24	0.07	0.05	0.03	0.03	0	0.01	0.11	0.06	0.04	0.01	0.02	0.06	0.03	0.03	0.1	0.07	0.1	0.03	0.02	0.1	0.01	0.02	0.39	0.08	0.03	0.05	0.02	0.46	0.04	0.13	0.05	0.11	0.04	0.35	0.12	0.04
NM_032236	0.1	0.05	0.11	0.14	0.07	0.1	0.11	0.04	0.09	0.12	0.13	0.14	0.13	0.14	0.08	0.17	0.07	0.11	0.13	0.14	0.12	0.12	0.23	0.09	0.18	0.12	0.31	0.07	0.09	0.07	0.14	0.1	0.07	0.12	0.11	0.13	0.07	0.12	0.1	0.23	0.15	0.08	0.05	0.12	0.07	0.14	0.39	0.14	0.15
NM_001032730	0.09	0.05	0.11	0.13	0.06	0.1	0.12	0.04	0.09	0.14	0.12	0.14	0.11	0.18	0.08	0.16	0.06	0.09	0.1	0.12	0.12	0.11	0.2	0.1	0.13	0.11	0.27	0.06	0.09	0.07	0.12	0.1	0.08	0.11	0.11	0.13	0.07	0.11	0.1	0.22	0.15	0.08	0.05	0.12	0.07	0.13	0.38	0.14	0.12
NM_001013693	1.7	2.26	0.69	1.46	2.38	0.87	1.23	0.71	1.29	1.41	0.54	1.26	0.98	1.44	1.85	2.4	2.92	2.04	2.06	2.19	1.17	3.54	1.27	1.4	2.69	0.61	2.01	1.96	1.95	1.29	0.9	1	0.78	0.95	0.79	1.84	1.61	1.29	1.1	2.34	2.04	1.02	2.34	1.37	0.78	0.79	3.67	1.21	1.2
NM_005529	0.98	1.12	0.33	0.84	1.45	0.58	0.71	0.38	0.69	0.89	0.39	0.46	0.59	0.55	1.12	1.57	2.08	1.41	1.31	1.25	0.67	2.45	0.86	0.85	1.5	0.36	1.11	0.98	1.14	0.62	0.42	0.59	0.56	0.57	0.5	1.04	1.09	0.73	0.72	1.51	1.1	0.63	1.26	0.71	0.55	0.48	2.06	0.76	0.54
NM_007352	0.03	0	0.04	0.01	0	0	0	0.01	0.03	0	0.02	0.06	0.03	0.05	0.04	0	0	0.05	0.04	0	0.03	0	0	0	0.01	0.03	0.07	0	0.05	0	0.07	0.04	0.04	0.03	0.03	0	0	0.06	0.01	0.02	0	0	0.01	0.03	0.04	0.04	0.47	0.02	0.07
NM_005747	0.01	0	0.02	0	0	0	0	0.01	0.03	0	0.02	0.07	0.03	0.05	0.02	0	0	0.11	0.08	0	0.03	0	0	0.01	0	0.01	0.03	0	0.03	0.01	0.05	0.03	0.03	0.02	0.03	0	0	0.02	0.02	0.01	0	0	0	0.03	0.04	0.07	0.34	0.01	0.06
NR_023918	0.13	0.17	0.18	0.3	0.17	0.21	0.12	0.23	0.63	0.22	0.14	0.49	0.6	0.44	0.44	0.61	0.39	0.31	0.28	0.34	0.26	0.55	0.17	0.18	0.35	0.27	0.6	0.3	0.43	0.16	0.29	0.16	0.14	0.23	0.25	0.38	0.26	0.15	0.25	0.49	0.29	0.21	0.19	0.71	0.21	0.3	1.62	0.26	0.33
NR_023919	0.14	0.18	0.19	0.32	0.18	0.22	0.12	0.24	0.66	0.23	0.15	0.52	0.63	0.47	0.46	0.64	0.41	0.32	0.29	0.35	0.28	0.58	0.18	0.19	0.37	0.29	0.63	0.32	0.45	0.17	0.3	0.17	0.15	0.25	0.27	0.4	0.28	0.16	0.26	0.52	0.31	0.22	0.21	0.75	0.22	0.31	1.71	0.28	0.35
NM_001791	0.78	0.49	0.5	0.89	0.36	0.64	1.35	0.23	0.42	0.82	0.86	1.31	0.29	1.42	0.5	1.56	0.35	0.65	0.78	1.02	0.96	0.67	0.87	0.63	0.96	0.86	1.24	0.44	0.61	0.58	0.55	0.53	0.37	0.56	0.6	0.52	0.72	0.82	0.97	0.84	0.65	0.67	0.49	0.61	0.38	0.68	2.1	0.77	0.6
NM_044472	0.2	0.13	0.13	0.24	0.09	0.14	0.27	0.06	0.15	0.19	0.17	0.27	0.13	0.29	0.13	0.36	0.1	0.21	0.23	0.22	0.24	0.18	0.23	0.13	0.24	0.21	0.35	0.11	0.16	0.14	0.17	0.14	0.13	0.16	0.22	0.15	0.16	0.2	0.22	0.2	0.16	0.14	0.14	0.24	0.14	0.18	0.63	0.2	0.18
NM_001039802	0.78	0.49	0.5	0.89	0.36	0.64	1.35	0.23	0.42	0.82	0.86	1.31	0.29	1.42	0.5	1.56	0.35	0.65	0.78	1.02	0.96	0.67	0.87	0.63	0.96	0.86	1.24	0.44	0.61	0.58	0.55	0.53	0.37	0.56	0.6	0.52	0.72	0.82	0.97	0.84	0.65	0.67	0.49	0.61	0.38	0.68	2.1	0.77	0.6
NM_030761	0.01	0.02	0	0.01	0.02	0.01	0.06	0.02	0.07	0.07	0.02	0.13	0.01	0.15	0.02	0.01	0.04	0.02	0.02	0.02	0.02	0.04	0	0.04	0.03	0.02	0.06	0.03	0.01	0.05	0.01	0.01	0.01	0.01	0.04	0.03	0.13	0.02	0.01	0.01	0.04	0.01	0.02	0.08	0.02	0.03	0.04	0.15	0.01
NM_014870	0.06	0.03	0.06	0.09	0.05	0.05	0.04	0.03	0.08	0.04	0.06	0.06	0.08	0.06	0.09	0.11	0.05	0.08	0.09	0.12	0.06	0.08	0.08	0.05	0.08	0.09	0.19	0.06	0.1	0.04	0.09	0.05	0.06	0.07	0.07	0.08	0.04	0.07	0.04	0.1	0.11	0.03	0.04	0.1	0.07	0.08	0.1	0.07	0.08
NM_001083621	0.06	0.03	0.06	0.09	0.05	0.05	0.04	0.03	0.08	0.04	0.06	0.06	0.08	0.06	0.09	0.11	0.05	0.08	0.09	0.12	0.06	0.08	0.08	0.05	0.08	0.09	0.19	0.06	0.1	0.04	0.09	0.05	0.06	0.07	0.07	0.08	0.04	0.07	0.04	0.1	0.11	0.03	0.04	0.1	0.07	0.08	0.1	0.07	0.08
NM_020526	0	0	0	0	0	0	0	0	0	0.06	0	0.01	0	0.01	0	0	0	0	0	0	0	0	0	0	0	0	0	0	0	0	0.01	0	0	0	0	0.02	0	0	0	0	0.02	0	0	0.01	0	0	0	0.01	0.01
NM_001006943	0	0	0	0	0	0	0	0	0.01	0.08	0	0.01	0	0.01	0	0	0	0	0	0	0	0	0	0	0	0	0	0	0	0	0.01	0	0	0	0	0.02	0	0	0	0	0.03	0	0	0.01	0	0.01	0	0.02	0.01
NM_015991	4.86	11.94	0.92	4.03	4.33	7.16	12.38	1.28	2.31	4.25	3.09	17.14	2.18	21.09	4.47	36.27	5.3	3.06	3.61	12.87	11.82	10.44	31.92	2.51	4.29	5.72	11.88	5.49	4.7	17.15	7.83	4.83	4.95	30.22	1.43	1.7	12.96	3.82	22.23	7.31	2.27	17.72	13.48	2.81	5.29	10.19	6.96	3.91	10.74
NM_001114101	8.17	17.54	1.69	6.31	6.49	11.34	13.69	1.3	3.35	3.89	4.49	18.88	3.61	22.75	6.2	30.97	8.34	6.25	6.12	16.32	14	13.92	30.4	3.36	5.09	7.1	11.4	10.99	6.23	18.41	8.5	6.6	5.93	23.49	2.07	4.77	18.17	6.93	22.18	10.01	5.41	18.35	18.63	4.12	6.05	11.3	9.27	5.38	12.74
NM_172369	8.17	17.54	1.69	6.31	6.49	11.34	13.69	1.3	3.35	3.89	4.49	18.88	3.61	22.75	6.2	30.97	8.34	6.25	6.12	16.32	14	13.92	30.4	3.36	5.09	7.1	11.4	10.99	6.23	18.41	8.5	6.6	5.93	23.49	2.07	4.77	18.17	6.93	22.18	10.01	5.41	18.35	18.63	4.12	6.05	11.3	9.27	5.38	12.74
NM_000491	3.77	11.23	1.02	3.7	4.33	8.3	11.26	0.73	2.87	2.95	3.38	16.9	1.9	19.64	3.19	25.35	5.43	3.62	4.29	11.59	11.68	9.78	37.03	2.63	3.21	5.48	7.43	6	3.54	15.52	7.17	4.63	4.68	25.18	1.39	1.92	11	3.36	18.04	7.08	2.29	14.59	11.87	3.5	5.07	10.78	7.62	3.89	9.68
NM_017449	0.16	0.03	0.01	0.05	0.03	0.16	0.02	0.1	0.07	0.39	0.09	0.04	0.27	0.06	0.03	0.03	0.04	0.2	0.21	0.07	0.02	0.06	0.02	0.07	0.02	0.29	0.02	0.11	0.03	0.04	0.08	0.05	0.04	0.06	0.13	0.02	0.1	0.2	0.05	0.01	0.02	0.04	0.03	0.08	0.04	0.11	0.17	0.17	0.1
NM_004442	0.16	0.03	0.01	0.05	0.03	0.16	0.02	0.1	0.07	0.39	0.09	0.04	0.27	0.06	0.03	0.03	0.04	0.2	0.21	0.07	0.02	0.06	0.02	0.07	0.02	0.29	0.02	0.11	0.03	0.04	0.08	0.05	0.04	0.06	0.13	0.02	0.1	0.2	0.05	0.01	0.02	0.04	0.03	0.08	0.04	0.11	0.17	0.17	0.1
NR_039832	0	0	0	0	0	0	0	0	0	0	0	0	0	0	0	0	0	0	0	0	0	0	0	0	0	0	0	0	0	0	0	0	0	0	0	0	0	0	0	0	0	0	0	0.13	0	0	0	0	0
NR_036214	6.98	0.76	0.18	0.92	0.87	5.17	0.39	3.46	2.44	16.41	3.68	0.56	8.46	0.82	1.32	1.45	2.16	5.53	6.14	2.54	1.2	2.36	0.36	3.14	0.35	15.64	0.18	4.57	1.27	1.75	1.85	0.78	1.47	1.01	4.07	0.4	3.03	4.55	0.9	0.33	0.56	0.58	0.77	3.69	1.76	2.96	6.06	4.58	2.74
NM_001242521	0	0	0.01	0	0.01	0	0	0.01	0.01	0.01	0	0.06	0.03	0.06	0.01	0	0	0.01	0	0	0.03	0	0	0	0	0	0.01	0.01	0	0	0.03	0.01	0	0.03	0.03	0.01	0	0	0	0	0	0	0	0.02	0.01	0.03	0.02	0	0.04
NM_015013	0.26	0.1	0.33	0.35	0.19	0.22	0.28	0.1	0.28	0.21	0.19	0.18	0.18	0.18	0.25	0.36	0.11	0.22	0.23	0.31	0.22	0.18	0.26	0.16	0.21	0.36	0.49	0.15	0.3	0.14	0.28	0.26	0.21	0.15	0.25	0.27	0.13	0.32	0.33	0.31	0.32	0.26	0.1	0.35	0.23	0.22	0.69	0.27	0.29
NM_001009999	0.26	0.1	0.33	0.35	0.19	0.22	0.28	0.1	0.28	0.21	0.19	0.18	0.18	0.18	0.25	0.36	0.11	0.22	0.23	0.31	0.22	0.18	0.26	0.16	0.21	0.36	0.49	0.15	0.3	0.14	0.28	0.26	0.21	0.15	0.25	0.27	0.13	0.32	0.33	0.31	0.32	0.26	0.1	0.35	0.23	0.22	0.69	0.27	0.29
NR_036057	0	0	0	0	0	0	0.19	0	0	0	0	0	0	0	0	0	0	0	0	0	0	0	0	0	0	0	0.18	0	0	0	0	0	0.25	0	0	0	0	0.15	0	0	0	0	0	0	0	0	0	0	0
NM_033631	0.16	0.08	0.09	0.19	0.17	0.17	0.09	0.06	0.08	0.22	0.13	0.12	0.12	0.12	0.14	0.28	0.13	0.1	0.12	0.21	0.09	0.22	0.16	0.09	0.19	0.15	0.18	0.08	0.15	0.15	0.12	0.11	0.11	0.1	0.15	0.13	0.09	0.16	0.13	0.12	0.15	0.11	0.09	0.12	0.11	0.13	0.24	0.16	0.13
NM_001142546	0.16	0.08	0.09	0.19	0.17	0.17	0.09	0.06	0.08	0.22	0.13	0.12	0.12	0.12	0.14	0.28	0.13	0.1	0.12	0.21	0.09	0.22	0.16	0.09	0.19	0.15	0.18	0.08	0.15	0.15	0.12	0.11	0.11	0.1	0.15	0.13	0.09	0.16	0.13	0.12	0.15	0.11	0.09	0.12	0.11	0.13	0.24	0.16	0.13
NM_000864	1.09	0.04	0.04	1.05	0.04	1.03	0.03	0.16	0.06	0.89	0.16	1.61	0.07	1.73	0.07	0.13	0.04	1.24	1.35	0.11	0.04	0.05	0	0	0.54	0.73	0.01	0	0.09	0.25	0.23	0.08	0.2	0.02	0.43	0.54	0.36	1.84	0.21	0.07	0.5	0.12	0.04	0.1	0.23	0.72	0.09	0.68	0.27
NM_001102397	0.73	0.37	0.51	0.8	0.81	0.61	0.81	0.48	0.51	0.84	0.81	0.7	0.47	0.79	0.62	1.42	0.27	0.54	0.62	0.83	0.8	0.48	1.3	0.58	0.76	0.89	1.25	0.38	0.69	0.49	0.57	0.53	0.39	0.52	0.49	0.53	0.56	0.89	0.91	1.15	0.67	0.65	0.43	0.71	0.46	0.7	0.82	0.65	0.6
NM_001102399	0.73	0.37	0.51	0.8	0.81	0.61	0.81	0.48	0.51	0.84	0.81	0.7	0.47	0.79	0.62	1.42	0.27	0.54	0.62	0.83	0.8	0.48	1.3	0.58	0.76	0.89	1.25	0.38	0.69	0.49	0.57	0.53	0.39	0.52	0.49	0.53	0.56	0.89	0.91	1.15	0.67	0.65	0.43	0.71	0.46	0.7	0.82	0.65	0.6
NM_001102398	0.73	0.37	0.51	0.8	0.81	0.61	0.81	0.48	0.51	0.84	0.81	0.7	0.47	0.79	0.62	1.42	0.27	0.54	0.62	0.83	0.8	0.48	1.3	0.58	0.76	0.89	1.25	0.38	0.69	0.49	0.57	0.53	0.39	0.52	0.49	0.53	0.56	0.89	0.91	1.15	0.67	0.65	0.43	0.71	0.46	0.7	0.82	0.65	0.6
NM_005826	0.73	0.37	0.51	0.8	0.81	0.61	0.81	0.48	0.51	0.84	0.81	0.7	0.47	0.79	0.62	1.42	0.27	0.54	0.62	0.83	0.8	0.48	1.3	0.58	0.76	0.89	1.25	0.38	0.69	0.49	0.57	0.53	0.39	0.52	0.49	0.53	0.56	0.89	0.91	1.15	0.67	0.65	0.43	0.71	0.46	0.7	0.82	0.65	0.6
NM_030634	0.37	0.41	0.18	0.46	0.71	0.3	0.33	0.12	0.36	0.46	0.42	0.35	0.37	0.33	0.36	0.8	0.55	0.34	0.38	0.82	0.46	1.03	0.35	0.38	0.65	0.38	1.14	0.29	0.43	0.63	0.23	0.17	0.16	0.51	0.28	0.19	0.5	0.59	0.35	0.5	0.18	0.25	0.48	0.47	0.17	0.5	0.66	0.36	0.31
NM_001077195	0.33	0.37	0.16	0.42	0.64	0.26	0.3	0.11	0.33	0.41	0.36	0.31	0.36	0.29	0.32	0.71	0.53	0.3	0.34	0.75	0.41	0.95	0.32	0.34	0.58	0.34	1.02	0.27	0.38	0.57	0.22	0.15	0.15	0.46	0.26	0.18	0.46	0.52	0.32	0.47	0.17	0.23	0.44	0.46	0.15	0.43	0.58	0.33	0.28
NR_033690	0.08	0.09	0.04	0.14	0.17	0.02	0.06	0.02	0.21	0.05	0.03	0.04	0.38	0.01	0.09	0.13	0.23	0.05	0.13	0.26	0.22	0.25	0.12	0.08	0.17	0.14	0.37	0.1	0.09	0.14	0.09	0.03	0.05	0.1	0.11	0.09	0.15	0.07	0.07	0.17	0.09	0.07	0.15	0.33	0.04	0.09	0.17	0.24	0.06
NR_033691	0.08	0.1	0.04	0.15	0.18	0.02	0.06	0.02	0.23	0.06	0.04	0.04	0.38	0.01	0.09	0.14	0.25	0.06	0.14	0.29	0.24	0.27	0.12	0.09	0.18	0.15	0.4	0.1	0.1	0.15	0.1	0.04	0.05	0.11	0.12	0.1	0.16	0.08	0.08	0.18	0.1	0.08	0.17	0.32	0.03	0.1	0.19	0.25	0.06
NM_003196	0.07	0.09	0.08	0.11	0.51	0.21	0.24	0.12	0.13	0.25	0.13	0.2	0.1	0.23	0.17	0.09	0.1	0.22	0.23	0.4	0.32	0.12	0.06	0.19	0.33	0.07	0.06	0.14	0.18	0.13	0.06	0.09	0.07	0.05	0.23	0.16	0.16	0.04	0.15	0.1	0.18	0.15	0.09	0.14	0.06	0.07	0.31	0.23	0.06
NM_017707	0.04	0.07	0.03	0.05	0.15	0.02	0.04	0.01	0.06	0.06	0.02	0.06	0.02	0.07	0.07	0.09	0.08	0.05	0.05	0.11	0.11	0.11	0.01	0.03	0.08	0.01	0.02	0.06	0.08	0.06	0.05	0.02	0.02	0.03	0.03	0.02	0.03	0.03	0.05	0.04	0.03	0.04	0.07	0.07	0.03	0.04	0.09	0.11	0.05
NM_001143778	0.04	0.07	0.03	0.05	0.15	0.02	0.04	0.01	0.06	0.06	0.02	0.06	0.02	0.07	0.07	0.09	0.08	0.05	0.05	0.11	0.11	0.11	0.01	0.03	0.08	0.01	0.02	0.06	0.08	0.06	0.05	0.02	0.02	0.03	0.03	0.02	0.03	0.03	0.05	0.04	0.03	0.04	0.07	0.07	0.03	0.04	0.09	0.11	0.05
NM_004091	0.06	0.02	0.07	0.12	0.24	0.13	0.09	0.03	0.06	0.09	0.1	0.09	0.05	0.11	0.06	0.09	0.02	0.12	0.11	0.06	0.07	0.02	0.18	0.02	0.09	0.16	0.14	0.03	0.09	0.02	0.05	0.27	0.04	0.08	0.06	0.1	0.06	0.07	0.08	0.11	0.11	0.04	0.02	0.07	0.04	0.11	0.25	0.12	0.06
NM_002167	4.28	6.83	1.24	6.14	4.99	2.6	3.29	9.71	3.01	10.1	3.23	8.05	10.08	8.68	4.49	14.85	6.66	1.28	1.45	7.17	6.18	8.3	2.92	4.07	6.86	3.1	1.87	6.67	4.75	4.5	2.65	1.65	2.11	3.84	2.16	1.66	3.62	4.85	5.83	3.43	1.62	4.93	7.58	3.66	2.41	27.05	3.66	3.16	4.1
NR_027042	0.01	0	0.01	0	0	0	0	0.01	0.01	0.01	0	0.03	0.02	0.02	0	0	0	0	0.01	0.01	0.01	0	0	0	0	0.02	0	0	0	0	0.02	0.01	0.01	0.01	0.01	0	0	0.01	0	0	0	0	0	0.02	0.01	0.02	0.01	0	0.03
NM_001199802	15.35	7.24	23.15	14.85	16	14.48	25.91	12.39	15.69	15.64	26.57	15.25	9.99	16.57	11.79	24	8.91	22.84	24.59	23.36	17.85	12.07	32.97	18.13	13.1	21.95	25.96	8.68	13.66	17.81	12.55	12.19	12.57	14.78	18.24	16.32	14.5	16.76	19.24	21.31	18.48	15.39	8.32	18.89	12.37	14.46	35.79	24.2	12.83
NM_000975	15.35	7.24	23.15	14.85	16	14.48	25.91	12.39	15.69	15.64	26.57	15.25	9.99	16.57	11.79	24	8.91	22.84	24.59	23.36	17.85	12.07	32.97	18.13	13.1	21.95	25.96	8.68	13.66	17.81	12.55	12.19	12.57	14.78	18.24	16.32	14.5	16.76	19.24	21.31	18.48	15.39	8.32	18.89	12.37	14.46	35.79	24.2	12.83
NM_003198	0.35	0.29	0.47	0.66	0.5	0.41	0.58	0.2	0.36	0.57	0.62	0.71	0.37	0.81	0.48	0.69	0.27	0.33	0.42	0.55	0.54	0.44	0.58	0.36	0.5	0.58	1.09	0.37	0.52	0.33	0.41	0.44	0.28	0.44	0.31	0.5	0.36	0.33	0.59	0.77	0.62	0.39	0.28	0.47	0.29	0.49	0.9	0.47	0.42
NR_038280	0.08	0.09	0.14	0.21	0.14	0.1	0.12	0.07	0.12	0.17	0.24	0.25	0.2	0.24	0.13	0.18	0.06	0.14	0.18	0.18	0.22	0.13	0.15	0.1	0.18	0.17	0.42	0.12	0.14	0.12	0.17	0.13	0.12	0.16	0.13	0.12	0.08	0.12	0.16	0.23	0.16	0.09	0.1	0.21	0.1	0.21	0.28	0.16	0.18
NM_020362	0.39	0.21	0.33	0.55	0.53	0.38	0.57	0.12	0.31	0.35	0.55	0.66	0.34	0.68	0.32	0.68	0.22	0.56	0.57	0.52	0.44	0.33	0.45	0.37	0.42	0.51	0.61	0.23	0.38	0.3	0.45	0.53	0.29	0.36	0.33	0.52	0.35	0.44	0.48	0.6	0.66	0.37	0.26	0.37	0.29	0.53	0.58	0.44	0.49
NM_007260	1.31	0.85	1.12	2.18	0.88	1.72	2.11	0.72	0.95	1.33	0.83	2.23	1.18	2.75	1.79	2.61	1.13	1.44	1.15	1.62	1.48	1.4	1.53	1.24	1.73	2.06	3.2	0.97	1.81	0.74	0.76	1.78	1.13	1.41	1.09	1.7	1.72	0.98	1.82	2.04	1.92	1.45	0.99	1.07	1.06	1.81	3.61	1.52	1.09
NM_000403	0.86	0.46	1.37	1.85	0.86	2.37	2.43	0.73	1.51	2.82	1.27	4.7	1.91	4.96	0.69	1.57	1.2	0.81	0.88	1.62	1.61	1.6	0.36	0.75	1.5	2.15	2.8	1.2	0.84	0.39	0.69	1.82	0.81	0.86	1.22	2.28	1.7	0.55	0.91	1.21	2.46	0.77	0.45	1.85	0.85	1.54	3.73	1.66	0.98
NM_001127621	1.05	0.56	1.68	2.3	1.05	2.93	3.02	0.91	1.85	3.48	1.57	5.82	2.35	6.14	0.85	1.93	1.49	1	1.08	2.01	1.99	1.99	0.45	0.94	1.85	2.65	3.44	1.49	1.04	0.48	0.84	2.21	1.01	1.07	1.51	2.82	2.11	0.67	1.13	1.49	3.03	0.95	0.56	2.3	1.05	1.9	4.62	2.05	1.2
NM_001008216	0.82	0.43	1.3	1.76	0.81	2.26	2.31	0.69	1.43	2.68	1.21	4.48	1.82	4.72	0.65	1.5	1.14	0.78	0.83	1.54	1.53	1.52	0.35	0.71	1.43	2.04	2.66	1.15	0.8	0.37	0.65	1.73	0.78	0.82	1.16	2.17	1.62	0.52	0.87	1.15	2.35	0.73	0.43	1.76	0.81	1.47	3.55	1.58	0.94
NM_001166059	0.2	0.13	0.16	0.38	0.15	0.3	0.4	0.08	0.18	0.29	0.2	0.4	0.38	0.45	0.15	0.34	0.21	0.22	0.22	0.37	0.33	0.32	0.32	0.26	0.33	0.35	0.74	0.25	0.16	0.2	0.18	0.27	0.16	0.27	0.29	0.34	0.28	0.21	0.27	0.2	0.38	0.26	0.16	0.23	0.14	0.25	0.5	0.31	0.21
NM_000191	0.2	0.13	0.16	0.38	0.15	0.3	0.4	0.08	0.18	0.29	0.2	0.4	0.38	0.45	0.15	0.34	0.21	0.22	0.22	0.37	0.33	0.32	0.32	0.26	0.33	0.35	0.74	0.25	0.16	0.2	0.18	0.27	0.16	0.27	0.29	0.34	0.28	0.21	0.27	0.2	0.38	0.26	0.16	0.23	0.14	0.25	0.5	0.31	0.21
NM_000147	0.51	0.34	0.19	0.6	0.44	0.47	0.63	0.26	0.31	0.56	0.69	1.1	0.35	1.22	0.31	1.4	0.34	0.44	0.54	1.23	0.67	0.66	1.98	0.68	0.68	0.7	1.07	0.51	0.35	0.67	0.37	0.43	0.42	0.53	0.38	0.18	1.33	0.6	1.19	0.42	0.23	0.77	0.37	0.43	0.44	0.56	0.91	0.57	0.44
NM_001841	0.05	0.03	0.07	0.05	0.04	0.04	0.04	0.05	0.05	0.04	0.04	0.09	0.03	0.09	0.03	0.05	0.05	0.04	0.03	0.05	0.07	0.04	0.03	0.03	0.04	0.04	0.04	0.04	0.04	0.04	0.09	0.06	0.06	0.07	0.05	0.06	0.05	0.02	0.03	0.03	0.06	0.02	0.04	0.06	0.05	0.07	0.03	0.05	0.09
NR_039615	0	0	0	0	0	0	0	0	0	0	0	0.16	0	0	0	0	0	0	0	0	0	0	0	0	0	0	0	0	0	0	0	0	0	0	0	0	0	0	0	0	0	0	0	0	0	0	0	0	0
NM_017761	0.99	0.59	1.86	3.3	0.82	1.77	2.17	1.21	1.13	1.68	2.57	2.68	1.21	2.79	1.86	2.98	0.57	0.89	1.39	1.97	1.57	1.21	2.52	0.68	1.76	1.95	3.74	1.22	2.38	1.62	1.39	1.01	2.13	1.49	2.07	1.82	1.13	1.06	1.4	1.96	2.09	1.12	0.69	1.76	2.32	1.44	2.28	2.01	1.52
NM_001191009	0.31	0.19	0.26	0.55	0.31	0.3	0.32	0.2	0.27	0.31	0.46	0.46	0.22	0.56	0.32	0.71	0.2	0.31	0.37	0.43	0.42	0.31	0.64	0.22	0.55	0.39	1	0.23	0.4	0.27	0.3	0.28	0.29	0.33	0.33	0.46	0.21	0.39	0.61	0.51	0.53	0.34	0.23	0.43	0.31	0.51	0.63	0.48	0.3
NM_001191007	0.31	0.19	0.26	0.55	0.31	0.3	0.32	0.2	0.27	0.31	0.46	0.46	0.22	0.56	0.32	0.71	0.2	0.31	0.37	0.43	0.42	0.31	0.64	0.22	0.55	0.39	1	0.23	0.4	0.27	0.3	0.28	0.29	0.33	0.33	0.46	0.21	0.39	0.61	0.51	0.53	0.34	0.23	0.43	0.31	0.51	0.63	0.48	0.3
NR_034035	0.31	0.19	0.26	0.55	0.31	0.3	0.32	0.2	0.27	0.31	0.46	0.46	0.22	0.56	0.32	0.71	0.2	0.31	0.37	0.43	0.42	0.31	0.64	0.22	0.55	0.39	1	0.23	0.4	0.27	0.3	0.28	0.29	0.33	0.33	0.46	0.21	0.39	0.61	0.51	0.53	0.34	0.23	0.43	0.31	0.51	0.63	0.48	0.3
NM_006625	0.31	0.19	0.26	0.55	0.31	0.3	0.32	0.2	0.27	0.31	0.46	0.46	0.22	0.56	0.32	0.71	0.2	0.31	0.37	0.43	0.42	0.31	0.64	0.22	0.55	0.39	1	0.23	0.4	0.27	0.3	0.28	0.29	0.33	0.33	0.46	0.21	0.39	0.61	0.51	0.53	0.34	0.23	0.43	0.31	0.51	0.63	0.48	0.3
NM_001191006	0.31	0.19	0.26	0.55	0.31	0.3	0.32	0.2	0.27	0.31	0.46	0.46	0.22	0.56	0.32	0.71	0.2	0.31	0.37	0.43	0.42	0.31	0.64	0.22	0.55	0.39	1	0.23	0.4	0.27	0.3	0.28	0.29	0.33	0.33	0.46	0.21	0.39	0.61	0.51	0.53	0.34	0.23	0.43	0.31	0.51	0.63	0.48	0.3
NM_001191005	0.26	0.15	0.24	0.39	0.26	0.23	0.21	0.17	0.2	0.28	0.34	0.27	0.19	0.33	0.27	0.57	0.14	0.24	0.28	0.31	0.31	0.21	0.47	0.18	0.39	0.27	0.83	0.19	0.33	0.21	0.25	0.25	0.24	0.25	0.29	0.33	0.16	0.32	0.45	0.44	0.38	0.25	0.18	0.33	0.26	0.42	0.49	0.45	0.24
NM_054016	0.26	0.15	0.24	0.39	0.26	0.23	0.21	0.17	0.2	0.28	0.34	0.27	0.19	0.33	0.27	0.57	0.14	0.24	0.28	0.31	0.31	0.21	0.47	0.18	0.39	0.27	0.83	0.19	0.33	0.21	0.25	0.25	0.24	0.25	0.29	0.33	0.16	0.32	0.45	0.44	0.38	0.25	0.18	0.33	0.26	0.42	0.49	0.45	0.24
NM_152372	0.02	0	0.01	0.09	0.01	0.02	0	0.07	0.19	0.05	0	0.01	0.04	0.01	0.05	0	0.01	0.11	0.12	0.01	0.01	0.02	0	0.03	0.06	0.08	0	0.01	0.06	0.01	0.01	0	0.02	0.01	0.04	0.04	0.01	0.06	0.01	0.01	0.04	0.01	0	0.22	0.03	0.06	0.02	0.08	0.01
NM_021258	0.16	0.04	0.02	0.69	0.13	0.7	0.06	0.17	0.63	0.33	0.18	0.21	0.42	0.25	0.2	0.08	0.04	0.41	0.45	0.34	0.05	0.05	0.33	0.09	0.25	0.47	0.46	0.03	0.23	0.07	0.05	0.15	0.3	0.05	0.16	0.29	0.16	0.21	0.19	0.05	0.33	0.15	0.05	0.78	0.32	0.7	0.24	0.7	0.06
NM_170743	0.03	0.05	0.03	0.32	0.1	0.13	0.02	0.1	0.1	0.05	0.02	0.11	0.02	0.11	0.14	0.08	0.02	0.15	0.13	0.03	0.03	0.03	0.02	0.02	0.18	0.09	0.07	0.07	0.16	0.03	0.07	0.08	0.05	0.04	0.09	0.02	0.04	0.05	0.13	0.06	0.03	0.1	0.06	0.11	0.05	0.21	0.13	0.27	0.07
NM_173064	0.03	0.05	0.03	0.32	0.1	0.13	0.02	0.1	0.1	0.05	0.02	0.11	0.02	0.11	0.14	0.08	0.02	0.15	0.13	0.03	0.03	0.03	0.02	0.02	0.18	0.09	0.07	0.07	0.16	0.03	0.07	0.08	0.05	0.04	0.09	0.02	0.04	0.05	0.13	0.06	0.03	0.1	0.06	0.11	0.05	0.21	0.13	0.27	0.07
NM_173065	0.03	0.05	0.03	0.32	0.1	0.13	0.02	0.1	0.1	0.05	0.02	0.11	0.02	0.11	0.14	0.08	0.02	0.15	0.13	0.03	0.03	0.03	0.02	0.02	0.18	0.09	0.07	0.07	0.16	0.03	0.07	0.08	0.05	0.04	0.09	0.02	0.04	0.05	0.13	0.06	0.03	0.1	0.06	0.11	0.05	0.21	0.13	0.27	0.07
NR_027087	0	0	0.01	0	0	0	0	0	0	0	0	0	0.01	0	0	0	0	0.01	0	0	0.01	0	0	0	0	0	0	0	0	0	0.01	0	0	0	0	0	0	0	0.01	0	0	0	0	0	0	0.01	0.01	0	0.01
NM_198173	0.02	0.01	0.01	0.06	0.01	0	0.01	0.01	0.02	0.07	0.01	0.02	0.01	0.02	0.02	0.01	0.01	0.02	0.01	0.04	0.04	0.01	0.07	0.03	0.03	0.02	0.02	0	0.02	0	0.01	0.04	0.02	0.01	0.02	0	0.02	0.02	0.01	0	0	0.01	0.01	0.02	0.02	0.11	0.03	0.02	0.01
NM_198174	0.03	0.02	0.01	0.07	0.01	0.02	0.03	0	0.03	0.08	0.02	0.04	0.02	0.04	0.03	0.04	0.02	0.04	0.04	0.07	0.05	0.03	0.08	0.04	0.05	0.04	0.08	0.01	0.03	0.02	0.01	0.05	0.02	0.02	0.02	0.03	0.04	0.03	0.02	0.03	0.03	0.02	0.02	0.04	0.02	0.13	0.07	0.05	0.01
NM_001195010	0.02	0.01	0.01	0.06	0.01	0	0.01	0.01	0.02	0.07	0.01	0.02	0.01	0.02	0.02	0.01	0.01	0.02	0.01	0.04	0.04	0.01	0.07	0.03	0.03	0.02	0.02	0	0.02	0	0.01	0.04	0.02	0.01	0.02	0	0.02	0.02	0.01	0	0	0.01	0.01	0.02	0.02	0.11	0.03	0.02	0.01
NM_021180	0.02	0	0.01	0.06	0.01	0	0.01	0.01	0.01	0.07	0.01	0.02	0.01	0.02	0.01	0.01	0	0.01	0.01	0.04	0.04	0.01	0.08	0.03	0.03	0.01	0.02	0	0.02	0	0.01	0.04	0.02	0.01	0.02	0	0.02	0.02	0.01	0	0	0.01	0.01	0.02	0.02	0.12	0.02	0.01	0.01
NM_178122	0.03	0.02	0.02	0.04	0.01	0.02	0.04	0.01	0.04	0.03	0.02	0.05	0.04	0.04	0.03	0.04	0.03	0.04	0.05	0.05	0.04	0.04	0.04	0.03	0.07	0.04	0.11	0.02	0.03	0.03	0.03	0.03	0.02	0.03	0.02	0.04	0.04	0.04	0.02	0.05	0.04	0.02	0.02	0.05	0.02	0.07	0.09	0.07	0.03
NM_001199013	0.03	0.02	0.02	0.04	0.01	0.02	0.04	0.01	0.04	0.03	0.02	0.05	0.04	0.04	0.03	0.04	0.03	0.04	0.05	0.05	0.04	0.04	0.04	0.03	0.07	0.04	0.11	0.02	0.03	0.03	0.03	0.03	0.02	0.03	0.02	0.04	0.04	0.04	0.02	0.05	0.04	0.02	0.02	0.05	0.02	0.07	0.09	0.07	0.03
NM_001199014	0.03	0.02	0.02	0.04	0.01	0.02	0.04	0.01	0.04	0.03	0.02	0.05	0.04	0.04	0.03	0.04	0.03	0.04	0.05	0.05	0.04	0.04	0.04	0.03	0.07	0.04	0.11	0.02	0.03	0.03	0.03	0.03	0.02	0.03	0.02	0.04	0.04	0.04	0.02	0.05	0.04	0.02	0.02	0.05	0.02	0.07	0.09	0.07	0.03
NM_001199012	0.03	0.02	0.02	0.04	0.01	0.02	0.04	0.01	0.04	0.03	0.02	0.05	0.04	0.05	0.03	0.04	0.03	0.04	0.05	0.05	0.04	0.04	0.03	0.03	0.07	0.04	0.11	0.02	0.03	0.03	0.03	0.03	0.02	0.03	0.02	0.04	0.04	0.03	0.02	0.05	0.04	0.02	0.02	0.05	0.02	0.07	0.09	0.07	0.03
NM_020448	0.11	0.05	0.09	0.14	0.1	0.06	0.08	0.03	0.09	0.16	0.12	0.1	0.36	0.11	0.09	0.21	0.08	0.1	0.13	0.33	0.11	0.15	0.07	0.14	0.17	0.17	0.3	0.1	0.1	0.1	0.06	0.09	0.08	0.09	0.11	0.07	0.15	0.11	0.07	0.24	0.08	0.05	0.06	0.11	0.07	0.08	0.14	0.32	0.06
NM_013441	0.09	0.05	0.04	0.13	0.1	0.01	0.05	0.05	0.07	0.1	0.03	0.08	0.1	0.08	0.1	0.09	0.04	0.07	0.1	0.1	0.06	0.06	0.07	0.06	0.16	0.06	0.35	0.05	0.11	0.06	0.06	0.04	0.05	0.05	0.05	0.02	0.09	0.1	0.06	0.03	0.02	0.04	0.05	0.07	0.07	0.11	0.16	0.27	0.06
NM_001010980	0	0.08	0.02	0.05	0.01	0	0.03	0.02	0.04	0.04	0.01	0.08	0.03	0.09	0.02	0	0.03	0.01	0.02	0.02	0.02	0.04	0	0	0.04	0	0.46	0.01	0.02	0.01	0.03	0.01	0.03	0.02	0.03	0.01	0.02	0	0.02	0	0.01	0.01	0.08	0.04	0.03	0.03	0.1	0.03	0.03
NM_005839	0.3	0.18	0.35	0.4	0.26	0.31	0.25	0.19	0.37	0.33	0.36	0.32	0.43	0.32	0.25	0.7	0.21	0.34	0.4	0.61	0.44	0.36	0.71	0.26	0.51	0.45	0.96	0.26	0.28	0.19	0.4	0.4	0.21	0.42	0.34	0.33	0.22	0.36	0.33	0.43	0.44	0.23	0.18	0.49	0.22	0.5	0.47	0.39	0.46
NM_013943	0.47	0.42	0.2	0.48	0.33	0.14	0.31	0.14	0.16	0.34	0.08	0.34	0.11	0.37	0.31	1.02	0.27	0.08	0.1	0.63	0.34	0.48	0.34	0.39	0.64	0.08	0.62	0.29	0.38	0.46	0.23	0.16	0.15	0.29	0.07	0.08	0.43	0.47	0.54	0.45	0.11	0.37	0.47	0.24	0.14	0.26	0.24	0.17	0.24
NM_004350	0.17	0.08	0.04	0.27	0.3	0.11	0.11	0.08	0.18	0.58	0.07	0.11	0.01	0.13	0.14	0.31	0.12	0.05	0.07	0.35	0.12	0.22	0.33	0.05	0.29	0.11	0.37	0.17	0.13	0.24	0.09	0.11	0.1	0.25	0.26	0.24	0.14	0.19	0.14	0.14	0.27	0.11	0.12	0.19	0.13	0.6	0.23	0.29	0.13
NM_001031680	0.09	0.04	0.02	0.13	0.15	0.05	0.05	0.04	0.09	0.27	0.04	0.06	0.01	0.07	0.07	0.16	0.06	0.03	0.04	0.17	0.07	0.11	0.18	0.03	0.15	0.06	0.2	0.08	0.07	0.12	0.05	0.06	0.05	0.13	0.13	0.12	0.06	0.1	0.07	0.07	0.13	0.06	0.06	0.1	0.06	0.3	0.12	0.14	0.07
NM_015484	0.48	0.24	0.29	0.59	0.3	0.37	0.41	0.24	0.31	0.55	0.55	0.49	0.23	0.58	0.35	0.91	0.28	0.46	0.53	1.06	0.53	0.48	0.49	0.31	0.6	0.72	0.95	0.31	0.45	0.51	0.35	0.42	0.3	0.46	0.51	0.31	0.44	0.57	0.5	0.6	0.31	0.38	0.28	0.5	0.32	0.64	0.54	0.63	0.36
NM_207170	0.48	0.24	0.29	0.59	0.3	0.37	0.41	0.24	0.31	0.55	0.55	0.49	0.23	0.58	0.35	0.91	0.28	0.46	0.53	1.06	0.53	0.48	0.49	0.31	0.6	0.72	0.95	0.31	0.45	0.51	0.35	0.42	0.3	0.46	0.51	0.31	0.44	0.57	0.5	0.6	0.31	0.38	0.28	0.5	0.32	0.64	0.54	0.63	0.36
NM_020317	0.85	0.77	0.63	1.05	0.57	0.59	0.31	0.18	0.63	0.62	1.08	0.91	1.26	1.03	0.58	0.74	0.63	1.44	1.73	1.36	1.93	0.94	1.24	0.19	1.27	1.27	2.38	0.94	0.76	0.24	2.03	0.59	0.73	1.25	1.59	1.07	0.14	0.82	0.45	1.18	1.18	0.35	0.84	0.84	0.8	1.84	2.28	1.2	2.24
NM_016124	0.1	0.07	0.06	0.13	0.07	0.11	0.14	0.06	0.08	0.08	0.13	0.1	0.06	0.1	0.12	0.12	0.06	0.1	0.1	0.11	0.12	0.07	0.12	0.13	0.09	0.12	0.14	0.04	0.13	0.08	0.09	0.09	0.12	0.05	0.07	0.1	0.09	0.1	0.14	0.11	0.11	0.12	0.08	0.1	0.12	0.12	0.09	0.09	0.09
NM_001127691	0.1	0.07	0.06	0.13	0.07	0.11	0.14	0.06	0.08	0.08	0.13	0.1	0.06	0.1	0.12	0.12	0.06	0.1	0.1	0.11	0.12	0.07	0.12	0.13	0.09	0.12	0.14	0.04	0.13	0.08	0.09	0.09	0.12	0.05	0.07	0.1	0.09	0.1	0.14	0.11	0.11	0.12	0.08	0.1	0.12	0.12	0.09	0.09	0.09
NM_014313	0.84	0.67	0.47	1.16	0.6	0.86	1.27	0.4	0.53	1.08	0.89	1.02	0.48	1.06	0.62	1.63	0.53	0.75	0.82	1.66	1.03	0.89	1.13	0.54	1.21	0.93	1.97	0.72	0.64	1.04	0.66	0.58	0.42	1.01	0.71	0.64	1.09	1.19	1.08	0.81	0.8	0.8	0.77	0.71	0.45	0.93	1.09	1.21	0.75
NM_138618	0.18	0.13	0.13	0.21	0.12	0.25	0.28	0.12	0.15	0.14	0.26	0.16	0.11	0.18	0.22	0.21	0.1	0.17	0.15	0.17	0.23	0.11	0.24	0.24	0.11	0.23	0.16	0.09	0.24	0.17	0.17	0.18	0.24	0.14	0.16	0.22	0.2	0.17	0.24	0.2	0.21	0.23	0.14	0.17	0.23	0.23	0.14	0.21	0.18
NM_138616	0.18	0.13	0.13	0.21	0.12	0.25	0.28	0.12	0.15	0.14	0.26	0.16	0.11	0.18	0.22	0.21	0.1	0.17	0.15	0.17	0.23	0.11	0.24	0.24	0.11	0.23	0.16	0.09	0.24	0.17	0.17	0.18	0.24	0.14	0.16	0.22	0.2	0.17	0.24	0.2	0.21	0.23	0.14	0.17	0.23	0.23	0.14	0.21	0.18
NM_020485	0.18	0.13	0.13	0.21	0.12	0.25	0.28	0.12	0.15	0.14	0.26	0.16	0.11	0.18	0.22	0.21	0.1	0.17	0.15	0.17	0.23	0.11	0.24	0.24	0.11	0.23	0.16	0.09	0.24	0.17	0.17	0.18	0.24	0.14	0.16	0.22	0.2	0.17	0.24	0.2	0.21	0.23	0.14	0.17	0.23	0.23	0.14	0.21	0.18
NM_138617	0.18	0.13	0.13	0.21	0.12	0.25	0.28	0.12	0.15	0.14	0.26	0.16	0.11	0.18	0.22	0.21	0.1	0.17	0.15	0.17	0.23	0.11	0.24	0.24	0.11	0.23	0.16	0.09	0.24	0.17	0.17	0.18	0.24	0.14	0.16	0.22	0.2	0.17	0.24	0.2	0.21	0.23	0.14	0.17	0.23	0.23	0.14	0.21	0.18
NM_018202	0.09	0.07	0.07	0.1	0.06	0.07	0.08	0.04	0.07	0.08	0.09	0.1	0.05	0.09	0.06	0.12	0.05	0.08	0.1	0.13	0.1	0.1	0.08	0.05	0.12	0.12	0.11	0.06	0.08	0.08	0.09	0.08	0.06	0.08	0.08	0.04	0.09	0.09	0.09	0.1	0.06	0.06	0.07	0.1	0.07	0.09	0.08	0.09	0.1
NM_015627	0.25	0.14	0.13	0.38	0.17	0.29	0.32	0.1	0.18	0.43	0.3	0.2	0.08	0.23	0.15	0.24	0.23	0.21	0.2	0.26	0.2	0.29	0.23	0.09	0.23	0.44	0.41	0.16	0.17	0.17	0.21	0.24	0.15	0.2	0.31	0.31	0.28	0.25	0.17	0.2	0.33	0.14	0.13	0.23	0.18	0.16	0.33	0.36	0.26
NM_020379	0.01	0.01	0.01	0.01	0.01	0.01	0.01	0.01	0.03	0.01	0.01	0.02	0	0.02	0.02	0.05	0.02	0.01	0.01	0.03	0.02	0.04	0.02	0.01	0.02	0.01	0.01	0.01	0.02	0.03	0.03	0.02	0.01	0.02	0.01	0	0.02	0.01	0.02	0.02	0.01	0.01	0.02	0.03	0.01	0.02	0.01	0.01	0.03
NM_206926	1.57	1.76	0.93	2.25	1.58	1.42	1.46	0.72	1.11	1.65	1.2	1.33	1.87	1.47	2.26	4.51	2.07	1.91	1.88	2.38	1.37	2.84	1.38	1.22	2.14	1.76	4.28	2.19	2.32	1.28	1.26	2.12	0.57	1.74	1.64	1.29	2.28	1.14	1.6	1.94	1.43	1.22	1.91	1.28	0.57	1.03	2.88	1.27	1.51
NM_020451	1.57	1.76	0.93	2.25	1.58	1.42	1.46	0.72	1.11	1.65	1.2	1.33	1.87	1.47	2.26	4.51	2.07	1.91	1.88	2.38	1.37	2.84	1.38	1.22	2.14	1.76	4.28	2.19	2.32	1.28	1.26	2.12	0.57	1.74	1.64	1.29	2.28	1.14	1.6	1.94	1.43	1.22	1.91	1.28	0.57	1.03	2.88	1.27	1.51
NM_001099625	0.54	0.35	0.27	0.63	0.21	0.36	0.36	0.16	0.31	0.37	0.32	0.53	0.71	0.55	0.45	0.95	0.4	0.37	0.44	0.74	0.45	0.54	0.32	0.62	0.57	0.55	1.27	0.41	0.52	0.35	0.41	0.38	0.08	0.51	0.35	0.45	0.5	0.52	0.48	0.54	0.51	0.37	0.36	0.41	0.1	0.29	0.58	0.35	0.42
NM_001099627	0.54	0.35	0.27	0.63	0.21	0.36	0.36	0.16	0.31	0.37	0.32	0.53	0.71	0.55	0.45	0.95	0.4	0.37	0.44	0.74	0.45	0.54	0.32	0.62	0.57	0.55	1.27	0.41	0.52	0.35	0.41	0.38	0.08	0.51	0.35	0.45	0.5	0.52	0.48	0.54	0.51	0.37	0.36	0.41	0.1	0.29	0.58	0.35	0.42
NR_024498	0.23	0.19	0.17	0.23	0.08	0.18	0.04	0.04	0.25	0.07	0.1	0.17	0.49	0.11	0.24	0.28	0.19	0.22	0.38	0.28	0.21	0.29	0.12	0.15	0.28	0.42	0.69	0.17	0.25	0.1	0.2	0.26	0.03	0.21	0.15	0.33	0.11	0.2	0.12	0.26	0.28	0.14	0.17	0.28	0.07	0.13	0.3	0.18	0.3
NM_019557	0.55	0.34	0.27	0.64	0.21	0.37	0.37	0.16	0.31	0.37	0.33	0.53	0.72	0.56	0.45	0.96	0.41	0.37	0.45	0.75	0.46	0.54	0.33	0.63	0.58	0.55	1.3	0.41	0.52	0.34	0.41	0.38	0.08	0.51	0.35	0.45	0.5	0.53	0.49	0.55	0.51	0.37	0.37	0.41	0.1	0.3	0.59	0.35	0.42
NM_001099626	0.58	0.36	0.28	0.67	0.22	0.38	0.38	0.17	0.32	0.39	0.35	0.56	0.74	0.59	0.46	1	0.42	0.39	0.46	0.78	0.48	0.57	0.34	0.65	0.61	0.57	1.35	0.43	0.55	0.36	0.43	0.39	0.09	0.54	0.37	0.47	0.53	0.55	0.51	0.57	0.53	0.39	0.38	0.42	0.1	0.31	0.61	0.36	0.44
NM_024037	0.03	0.01	0.04	0.07	0.01	0.03	0.05	0.03	0.04	0.03	0.04	0.07	0.01	0.11	0.03	0.08	0	0.02	0.03	0.01	0.05	0	0.07	0.02	0.02	0.03	0.04	0	0.03	0.01	0.06	0.05	0.03	0.03	0.02	0.03	0.01	0.03	0.05	0.03	0.03	0.05	0	0.04	0.04	0.03	0.08	0.09	0.06
NM_178422	0.16	0.18	0.15	0.21	0.14	0.05	0.53	0.05	0.34	0.3	0.05	0.15	0.11	0.14	0.36	0.26	0.19	0.16	0.14	0.18	0.14	0.25	0.03	0.14	0.35	0.1	1.16	0.1	0.36	0.09	0.11	0.14	0.07	0.15	0.13	0.04	0.16	0.1	0.28	0.2	0.06	0.22	0.21	0.4	0.09	0.16	0.31	0.26	0.14
NM_001145454	0.72	0.54	0.63	1.1	0.61	0.53	1.4	0.76	0.76	0.65	1.28	1.01	0.24	1.13	0.79	1.42	0.22	0.74	0.84	0.61	0.91	0.4	1.09	0.54	1.04	1.51	2.52	0.39	0.95	0.54	0.53	1.09	0.33	0.92	0.59	0.5	0.56	1.12	1.06	0.67	0.6	0.69	0.52	0.97	0.36	0.91	1.69	0.57	0.67
NM_203399	2.34	1.76	2.04	3.59	2	1.75	4.59	2.49	2.39	2.13	4.21	3.2	0.78	3.63	2.53	4.66	0.7	2.43	2.76	1.96	2.94	1.31	3.55	1.77	3.38	4.96	8.29	1.3	3.07	1.76	1.7	3.58	1.08	3.01	1.93	1.62	1.84	3.69	3.48	2.17	1.96	2.26	1.69	3.06	1.16	2.95	5.53	1.86	2.14
NM_005563	2.48	1.87	2.16	3.8	2.12	1.85	4.86	2.64	2.53	2.26	4.45	3.39	0.83	3.84	2.68	4.93	0.74	2.57	2.93	2.08	3.11	1.39	3.76	1.87	3.58	5.25	8.77	1.37	3.25	1.86	1.8	3.79	1.14	3.18	2.04	1.72	1.95	3.9	3.69	2.3	2.08	2.39	1.79	3.24	1.22	3.12	5.85	1.97	2.27
NM_203401	2.62	1.97	2.28	4.02	2.24	1.96	5.14	2.79	2.67	2.38	4.7	3.58	0.87	4.06	2.83	5.21	0.78	2.7	3.08	2.2	3.28	1.47	3.97	1.98	3.79	5.55	9.27	1.45	3.44	1.96	1.9	4.01	1.2	3.36	2.15	1.81	2.06	4.13	3.9	2.43	2.19	2.53	1.89	3.43	1.29	3.3	6.19	2.07	2.38
NR_037481	0.29	0.28	0.27	0.13	0	0	0.14	0	0.13	0.69	0.56	0	0.4	0.15	0.14	0.27	0	1.4	1	0.25	0.5	0.27	0.4	0.29	0	0.14	0.79	0.14	0.13	0.14	0.25	0	0.36	0.62	0.52	0.3	0.16	0.33	0.17	0.37	0.55	0	0	0	0.57	0.38	0.2	0.7	0.88
NM_000437	0.09	0.08	0.07	0.12	0.04	0.15	0.1	0.04	0.11	0.15	0.12	0.24	0.06	0.3	0.07	0.18	0.08	0.09	0.1	0.14	0.13	0.15	0.12	0.12	0.12	0.16	0.27	0.07	0.07	0.08	0.12	0.12	0.06	0.1	0.11	0.07	0.11	0.06	0.1	0.1	0.08	0.06	0.08	0.15	0.07	0.1	0.11	0.09	0.13
NM_004455	0.01	0.02	0	0.01	0	0	0	0	0.01	0	0	0.01	0.1	0.02	0.01	0.01	0.01	0	0	0	0	0.01	0	0	0.01	0	0	0	0.01	0.01	0.01	0	0	0	0	0	0.01	0.01	0.01	0	0	0	0.03	0.01	0	0.01	0.01	0	0.01
NM_032513	0.01	0	0.01	0.31	0.01	0.01	0.01	0.01	0.07	0.13	0	0.02	0	0.02	0.03	0	0	0	0	0	0	0	0	0.01	0.01	0.01	0	0	0.04	0.01	0.02	0.01	0.01	0.01	0	0	0	0	0.09	0	0	0.06	0	0.08	0.02	0.03	0.26	0.35	0.03
NM_001004434	0.01	0	0.01	0.31	0.01	0.01	0.01	0.01	0.07	0.13	0	0.02	0	0.02	0.03	0	0	0	0	0	0	0	0	0.01	0.01	0.01	0	0	0.04	0.01	0.02	0.01	0.01	0.01	0	0	0	0	0.09	0	0	0.06	0	0.08	0.02	0.03	0.26	0.35	0.03
NM_032588	0	0	0	0	0	0	0	0	0.02	0	0	0.03	0	0.03	0	0.01	0	0	0	0.01	0.01	0.01	0	0	0	0	0	0	0	0	0.02	0	0.01	0.01	0	0	0	0	0.01	0	0	0.01	0	0.02	0.01	0.01	0.01	0	0.02
NM_001243532	0.12	0.11	0.12	0.17	0.11	0.13	0.17	0.08	0.07	0.19	0.23	0.3	0.12	0.28	0.12	0.26	0.05	0.13	0.2	0.38	0.2	0.12	0.3	0.09	0.26	0.29	0.37	0.11	0.1	0.18	0.24	0.15	0.13	0.14	0.19	0.06	0.16	0.2	0.14	0.18	0.1	0.11	0.11	0.12	0.13	0.11	0.21	0.22	0.24
NM_001243533	0.12	0.11	0.12	0.17	0.12	0.13	0.17	0.08	0.08	0.2	0.24	0.31	0.13	0.3	0.12	0.27	0.05	0.14	0.21	0.4	0.21	0.12	0.3	0.09	0.27	0.3	0.38	0.11	0.1	0.19	0.25	0.16	0.13	0.15	0.2	0.07	0.16	0.21	0.14	0.18	0.1	0.12	0.11	0.12	0.14	0.12	0.22	0.23	0.25
NM_152835	0.12	0.11	0.12	0.17	0.12	0.13	0.17	0.08	0.08	0.2	0.24	0.31	0.13	0.3	0.12	0.27	0.05	0.14	0.21	0.4	0.21	0.12	0.3	0.09	0.27	0.3	0.38	0.11	0.1	0.19	0.25	0.16	0.13	0.15	0.2	0.07	0.16	0.21	0.14	0.18	0.1	0.12	0.11	0.12	0.14	0.12	0.22	0.23	0.25
NM_024869	0.07	0.03	0.02	0.06	0.09	0.03	0.03	0.01	0.03	0.03	0.01	0.17	0.04	0.14	0.12	0.1	0.24	0.04	0.03	0.16	0.04	0.27	0.04	0.08	0.12	0.04	0.07	0.18	0.09	0.19	0.09	0.02	0.04	0.05	0.01	0.02	0.07	0.03	0.12	0.16	0.02	0.06	0.05	0.03	0.01	0.09	0.08	0.05	0.04
NM_015871	2.2	1.45	2.51	2.91	1.52	3.01	5.32	1.69	1.66	2.41	3.29	6.31	1.09	6.28	2.17	4.7	1.41	3.69	3.27	2.16	2.73	1.38	3.39	4.44	2.56	4.73	3.72	2	2.12	1.55	1.68	2.39	1.75	1.98	2.05	4.35	2.77	2.75	5.12	3.74	4.65	4.63	1.63	2.07	1.85	1.63	4.84	1.8	2.15
NM_006314	0.32	0.1	0.39	0.73	0.43	0.34	0.21	0.14	1.24	0.31	0.43	0.34	0.31	0.37	0.32	0.2	0.22	0.68	0.61	0.61	0.2	0.28	0.44	0.27	0.88	0.5	0.85	0.33	0.35	0.13	0.3	0.52	0.41	0.34	0.02	0.4	0.31	0.21	0.2	0.8	0.41	0.2	0.15	1.43	0.4	0.33	0.89	0.27	0.31
NR_023345	0.32	0.1	0.39	0.73	0.43	0.34	0.21	0.14	1.24	0.31	0.43	0.34	0.31	0.37	0.32	0.2	0.22	0.68	0.61	0.61	0.2	0.28	0.44	0.27	0.88	0.5	0.85	0.33	0.35	0.13	0.3	0.52	0.41	0.34	0.02	0.4	0.31	0.21	0.2	0.8	0.41	0.2	0.15	1.43	0.4	0.33	0.89	0.27	0.31
NM_198137	0	0	0.04	0	0	0	0	0.02	0.03	0	0.01	0.05	0.01	0.07	0	0	0	0.01	0	0	0.01	0	0	0	0	0.01	0.01	0	0	0	0.09	0.02	0.03	0.02	0.02	0.01	0	0	0	0	0	0.01	0	0.05	0.03	0.03	0	0	0.06
NM_022778	0.06	0.03	0.08	0.09	0.05	0.06	0.07	0.06	0.07	0.05	0.09	0.1	0.04	0.13	0.05	0.11	0.02	0.08	0.08	0.05	0.11	0.04	0.09	0.04	0.09	0.08	0.25	0.04	0.06	0.04	0.13	0.15	0.06	0.09	0.06	0.09	0.06	0.07	0.07	0.1	0.12	0.05	0.04	0.09	0.07	0.08	0.21	0.06	0.14
NM_031286	27.54	21.86	20.35	24.74	22.66	54.85	48.39	12.88	12.29	32.73	31.82	84.23	10.65	92.45	15.33	58.55	26.46	30.95	30.86	47.73	32.48	40.4	45.38	25.82	57.12	41.59	31.57	23.92	16.31	41	22.18	30.85	15.99	33.22	18.78	39.37	40.27	21.15	49.53	47.59	46.08	43.37	25.67	15.24	16.21	22.88	47.18	20.49	27.08
NM_183008	0.1	0.1	0.07	0.1	0.06	0.07	0.06	0.03	0.13	0.05	0.12	0.13	0.07	0.14	0.1	0.09	0.09	0.12	0.11	0.1	0.14	0.11	0.15	0.07	0.13	0.09	0.22	0.07	0.11	0.04	0.1	0.12	0.1	0.16	0.09	0.17	0.17	0.08	0.07	0.1	0.18	0.05	0.12	0.13	0.08	0.13	0.34	0.12	0.11
NM_001077262	0.1	0.1	0.07	0.1	0.06	0.07	0.06	0.03	0.13	0.05	0.12	0.13	0.07	0.14	0.1	0.09	0.09	0.12	0.11	0.1	0.14	0.11	0.15	0.07	0.13	0.09	0.22	0.07	0.11	0.04	0.1	0.12	0.1	0.16	0.09	0.17	0.17	0.08	0.07	0.1	0.18	0.05	0.12	0.13	0.08	0.13	0.34	0.12	0.11
NM_145345	0.09	0.11	0.07	0.11	0.06	0.06	0.07	0.06	0.15	0.04	0.11	0.15	0.05	0.16	0.09	0.09	0.09	0.1	0.09	0.18	0.21	0.11	0.19	0.07	0.11	0.08	0.19	0.12	0.11	0.12	0.12	0.12	0.1	0.23	0.08	0.13	0.15	0.07	0.1	0.14	0.14	0.1	0.13	0.16	0.09	0.13	0.25	0.11	0.12
NM_001803	1.57	2.6	0.36	1.41	0.8	0.92	1.76	1.12	1.91	0.5	1.15	2.35	0.15	2.53	1.51	2.25	1.45	0.84	0.9	5.11	4.19	1.64	6.69	0.72	1.03	0.67	1.86	2.65	1.89	5.56	1.45	1.8	1.84	6.88	0.92	0.7	2.36	1.13	2.91	2.52	0.68	2.58	3.05	2.17	1.92	2.26	1.69	1.02	1.32
NM_001039775	0.09	0.03	0.11	0.37	0.06	0.09	0.09	0.05	0.14	0.18	0.03	0.14	0.01	0.17	0.09	0.09	0.06	0.17	0.18	0.17	0.05	0.08	0.1	0.04	0.26	0.14	0.32	0.02	0.1	0	0.05	0.22	0.09	0.12	0.05	0.09	0.07	0.06	0.14	0.08	0.13	0.12	0.03	0.16	0.09	0.2	0.2	0.02	0.05
NM_173574	0.01	0.07	0.02	0.01	0	0.01	0.05	0.02	0.02	0	0.05	0.07	0	0.06	0.01	0.09	0.02	0.02	0.03	0.03	0.07	0.04	0.38	0.01	0.02	0.03	0.11	0.04	0.03	0.29	0.1	0.07	0.02	0.7	0.03	0.01	0.02	0.01	0.03	0.02	0	0.03	0.1	0.03	0.02	0.06	0.03	0	0.14
NM_001114759	0.01	0.07	0.02	0.01	0	0.01	0.05	0.02	0.02	0	0.05	0.07	0	0.06	0.01	0.09	0.02	0.02	0.03	0.03	0.07	0.04	0.38	0.01	0.02	0.03	0.11	0.04	0.03	0.29	0.1	0.07	0.02	0.7	0.03	0.01	0.02	0.01	0.03	0.02	0	0.03	0.1	0.03	0.02	0.06	0.03	0	0.14
NM_024674	0	0	0.01	0	0	0	0	0.01	0.01	0	0	0.04	0.01	0.04	0.01	0	0	0	0	0	0.01	0	0	0	0	0	0.01	0	0.02	0	0.04	0.01	0.01	0.01	0.01	0	0	0	0	0	0	0.01	0	0.01	0.02	0.02	0	0	0.04
NM_024887	0.16	0.09	0.12	0.2	0.13	0.14	0.18	0.06	0.11	0.17	0.17	0.24	0.09	0.25	0.13	0.24	0.11	0.14	0.15	0.21	0.2	0.19	0.21	0.13	0.31	0.2	0.4	0.1	0.14	0.1	0.12	0.16	0.07	0.16	0.12	0.18	0.12	0.17	0.16	0.15	0.2	0.12	0.11	0.13	0.09	0.13	0.17	0.14	0.15
NM_205861	0.16	0.09	0.12	0.2	0.13	0.14	0.18	0.06	0.11	0.17	0.17	0.24	0.09	0.25	0.13	0.24	0.11	0.14	0.15	0.21	0.2	0.19	0.21	0.13	0.31	0.2	0.4	0.1	0.14	0.1	0.12	0.16	0.07	0.16	0.12	0.18	0.12	0.17	0.16	0.15	0.2	0.12	0.11	0.13	0.09	0.13	0.17	0.14	0.15
NM_001243564	0.16	0.09	0.12	0.2	0.13	0.14	0.18	0.06	0.11	0.17	0.17	0.24	0.09	0.25	0.13	0.24	0.11	0.14	0.15	0.21	0.2	0.19	0.21	0.13	0.31	0.2	0.4	0.1	0.14	0.1	0.12	0.16	0.07	0.16	0.12	0.18	0.12	0.17	0.16	0.15	0.2	0.12	0.11	0.13	0.09	0.13	0.17	0.14	0.15
NM_001243565	0.16	0.09	0.12	0.2	0.13	0.14	0.18	0.06	0.11	0.17	0.17	0.24	0.09	0.25	0.13	0.24	0.11	0.14	0.15	0.21	0.2	0.19	0.21	0.13	0.31	0.2	0.4	0.1	0.14	0.1	0.12	0.16	0.07	0.16	0.12	0.18	0.12	0.17	0.16	0.15	0.2	0.12	0.11	0.13	0.09	0.13	0.17	0.14	0.15
NM_005517	3.21	1.7	2.35	4.38	1.74	3.35	9.2	1.3	1.79	3.43	3.38	5.52	1.63	5.83	2.11	8.35	1.08	2.89	3.54	3.57	5.39	1.83	6.18	2.13	2.75	4.72	7.88	2.16	2.8	2.72	3.54	3.79	2.07	4.68	2.8	3.69	3.36	4.05	5.17	2.8	4.22	3.48	1.66	2.53	2.07	3.45	3.44	2	3.71
NM_002953	0.36	0.14	0.21	0.33	0.15	0.52	0.34	0.08	0.21	0.39	0.36	0.34	0.14	0.37	0.12	0.47	0.21	0.31	0.3	0.25	0.27	0.27	0.44	0.27	0.37	0.45	0.59	0.16	0.12	0.22	0.25	0.39	0.21	0.25	0.27	0.32	0.32	0.28	0.27	0.39	0.37	0.2	0.15	0.22	0.22	0.17	0.28	0.17	0.28
NM_001006665	0.52	0.21	0.3	0.48	0.22	0.77	0.5	0.11	0.3	0.56	0.55	0.51	0.21	0.55	0.18	0.7	0.3	0.46	0.45	0.37	0.4	0.39	0.65	0.39	0.55	0.67	0.88	0.23	0.18	0.33	0.36	0.58	0.29	0.37	0.39	0.47	0.48	0.42	0.4	0.58	0.55	0.31	0.22	0.33	0.31	0.24	0.42	0.26	0.4
NR_031740	0.78	0	0.72	0.95	0.45	1.96	1.26	0	0	0.49	0.4	1.22	0.72	1.06	0	0.47	0.94	0.28	0.44	0.22	0.89	0.24	1.66	1.02	0.23	1.44	0.47	0.99	0.94	0.25	0.87	1.78	0.32	0.22	1.15	0.79	0.28	1.18	0	1.08	0.73	0	0.33	0	0.76	0.45	0.72	0	1.11
NM_006015	0.19	0.15	0.23	0.33	0.2	0.19	0.28	0.16	0.32	0.31	0.29	0.22	0.18	0.26	0.3	0.48	0.23	0.2	0.22	0.51	0.24	0.37	0.28	0.21	0.42	0.39	0.67	0.22	0.32	0.2	0.23	0.24	0.17	0.27	0.24	0.21	0.2	0.25	0.25	0.25	0.25	0.2	0.18	0.42	0.19	0.22	0.2	0.16	0.27
NM_139135	0.19	0.15	0.23	0.33	0.2	0.19	0.28	0.16	0.32	0.31	0.29	0.22	0.18	0.26	0.3	0.48	0.23	0.2	0.22	0.51	0.24	0.37	0.28	0.21	0.42	0.39	0.67	0.22	0.32	0.2	0.23	0.24	0.17	0.27	0.24	0.21	0.2	0.25	0.25	0.25	0.25	0.2	0.18	0.42	0.19	0.22	0.2	0.16	0.27
NM_017837	0.15	0.11	0.12	0.23	0.08	0.18	0.18	0.14	0.14	0.15	0.19	0.29	0.39	0.31	0.15	0.42	0.11	0.07	0.11	0.24	0.28	0.25	0.11	0.15	0.28	0.31	0.76	0.16	0.19	0.17	0.13	0.1	0.09	0.21	0.16	0.13	0.23	0.17	0.22	0.18	0.15	0.16	0.14	0.19	0.09	0.26	0.09	0.1	0.15
NM_001202554	0.15	0.11	0.12	0.23	0.09	0.18	0.19	0.14	0.14	0.15	0.2	0.29	0.4	0.32	0.15	0.43	0.12	0.08	0.11	0.24	0.29	0.25	0.11	0.15	0.28	0.31	0.78	0.16	0.19	0.18	0.13	0.1	0.09	0.21	0.16	0.13	0.24	0.18	0.23	0.19	0.15	0.16	0.14	0.2	0.09	0.26	0.08	0.1	0.15
NM_032283	0.19	0.16	0.11	0.18	0.12	0.16	0.17	0.05	0.09	0.19	0.15	0.23	0.07	0.26	0.16	0.29	0.15	0.08	0.07	0.17	0.14	0.23	0.22	0.1	0.29	0.16	0.74	0.15	0.16	0.1	0.14	0.2	0.07	0.22	0.12	0.13	0.16	0.19	0.21	0.2	0.14	0.18	0.18	0.11	0.08	0.2	0.13	0.1	0.16
NM_006142	13.55	3.1	12.33	7.16	3.24	16.2	16.51	4.6	1.18	13.47	7.76	36.19	7.47	41.94	1.93	25.02	5.17	6.97	7.29	11.57	8.96	9.69	16.3	9.14	22.02	13.39	77.1	3.42	2.28	0.96	2.53	18.51	3.43	7.02	5.64	11.36	11.97	14.18	5.94	27.79	13.09	3.89	3.84	1.73	3.95	60.99	3.71	4.15	3.58
NM_018066	0.26	0.21	0.22	0.4	0.24	0.34	0.48	0.1	0.38	0.39	0.27	0.34	0.19	0.35	0.36	0.35	0.23	0.16	0.18	0.37	0.3	0.35	0.33	0.18	0.37	0.48	0.53	0.26	0.49	0.14	0.26	0.4	0.18	0.33	0.25	0.36	0.2	0.22	0.34	0.51	0.48	0.29	0.23	0.36	0.21	0.2	0.2	0.26	0.31
NM_022078	0.1	0.06	0.07	0.16	0.08	0.08	0.11	0.05	0.1	0.13	0.08	0.16	0.05	0.19	0.12	0.19	0.09	0.05	0.06	0.12	0.14	0.11	0.11	0.09	0.11	0.12	0.2	0.08	0.15	0.07	0.08	0.1	0.04	0.14	0.09	0.11	0.07	0.1	0.12	0.1	0.1	0.12	0.07	0.12	0.07	0.08	0.06	0.09	0.11
NM_021969	0.23	1.12	0.71	0.38	0	0.41	1.72	0.31	0.7	0.93	0.21	5.6	0.03	5.99	0.53	0.14	2.56	0.83	0.78	0.79	0.45	3.96	0.09	0.82	0.1	1.6	0.1	0.41	0.71	0.07	0	0.07	0.7	0.08	0.18	1.58	0.73	0.09	0.32	3.9	1.51	0.23	1.22	0.71	0.74	0.97	0.1	0.15	0.02
NM_006600	0.37	0.21	0.3	0.33	0.2	0.33	0.74	0.15	0.22	0.45	0.41	0.63	0.14	0.66	0.27	0.62	0.3	0.19	0.17	0.35	0.32	0.41	0.67	0.45	0.31	0.46	0.53	0.23	0.31	0.22	0.27	0.48	0.23	0.4	0.22	0.6	0.39	0.28	0.49	0.69	0.68	0.39	0.25	0.25	0.24	0.35	0.17	0.23	0.33
NM_152365	0.14	0.05	0.21	0.31	0.13	0.3	0.38	0.1	0.21	0.37	0.24	0.48	0.14	0.49	0.18	0.29	0.08	0.14	0.15	0.28	0.25	0.13	0.19	0.19	0.25	0.42	0.19	0.18	0.16	0.07	0.18	0.43	0.17	0.11	0.23	0.04	0.13	0.13	0.19	0.28	0.05	0.14	0.05	0.2	0.19	0.15	0.11	0.2	0.24
NM_001013642	0.19	1.24	0.38	0.73	0.42	0.17	5.34	0.03	0.57	0.94	0.84	4.85	0.04	5.44	0.66	0.56	2.08	1.16	1.22	4.37	1.2	3.52	2.12	1.12	0.35	0.16	2.41	0.97	0.71	0.12	0.05	0.58	1.01	0.31	0.36	2.32	1.32	0.08	0.49	2.23	2.71	0.29	1.44	0.88	1.11	1.24	0.66	0.51	0.04
NM_052943	0.07	0.02	0.03	0.06	0.08	0.01	0.09	0.02	0.05	0.11	0.03	0.07	0.01	0.05	0.07	0.07	0.04	0.01	0.02	0.19	0.2	0.03	0.02	0.15	0.1	0.01	0.09	0.07	0.06	0.07	0.05	0.07	0.02	0.04	0.03	0.02	0.12	0.03	0.04	0.14	0.03	0.02	0.02	0.08	0.01	0.34	0.2	0.01	0.06
NM_003047	0.26	0.16	0.13	0.27	0.28	0.26	0.49	0.06	0.13	0.82	0.5	0.58	0.09	0.65	0.13	0.27	0.37	0.22	0.24	0.37	0.32	0.59	0.52	0.4	0.45	0.23	0.33	0.36	0.14	0.13	0.14	0.33	0.13	0.18	0.17	0.35	0.42	0.22	0.21	0.36	0.4	0.16	0.17	0.19	0.13	0.25	0.37	0.18	0.16
NM_015023	0.18	0.11	0.03	0.23	0.1	0.13	0.16	0.05	0.11	0.19	0.14	0.16	0.13	0.19	0.15	0.27	0.16	0.25	0.28	0.31	0.21	0.25	0.15	0.2	0.19	0.26	0.37	0.15	0.14	0.15	0.12	0.06	0.08	0.15	0.15	0.09	0.23	0.17	0.11	0.16	0.1	0.08	0.12	0.15	0.09	0.14	0.15	0.1	0.15
NM_032125	4.88	4.76	6.33	3.71	5.94	6.45	5.31	3.25	1.57	3.76	4.72	3.37	2.71	3.57	4.13	6.18	3.56	3.66	3.15	3.02	3.04	3.26	4.21	4.75	3.02	5.46	5.04	2.07	4.13	2.77	3.88	3.85	2.38	2.76	2.64	4.18	1.93	5.54	3	3.66	4.25	3.04	5.39	1.56	2.48	3.94	7.86	3.39	4.14
NR_037577	4.88	4.76	6.33	3.71	5.94	6.45	5.31	3.25	1.57	3.76	4.72	3.37	2.71	3.57	4.13	6.18	3.56	3.66	3.15	3.02	3.04	3.26	4.21	4.75	3.02	5.46	5.04	2.07	4.13	2.77	3.88	3.85	2.38	2.76	2.64	4.18	1.93	5.54	3	3.66	4.25	3.04	5.39	1.56	2.48	3.94	7.86	3.39	4.14
NR_037576	4.88	4.76	6.33	3.71	5.94	6.45	5.31	3.25	1.57	3.76	4.72	3.37	2.71	3.57	4.13	6.18	3.56	3.66	3.15	3.02	3.04	3.26	4.21	4.75	3.02	5.46	5.04	2.07	4.13	2.77	3.88	3.85	2.38	2.76	2.64	4.18	1.93	5.54	3	3.66	4.25	3.04	5.39	1.56	2.48	3.94	7.86	3.39	4.14
NR_037580	4.88	4.76	6.33	3.71	5.94	6.45	5.31	3.25	1.57	3.76	4.72	3.37	2.71	3.57	4.13	6.18	3.56	3.66	3.15	3.02	3.04	3.26	4.21	4.75	3.02	5.46	5.04	2.07	4.13	2.77	3.88	3.85	2.38	2.76	2.64	4.18	1.93	5.54	3	3.66	4.25	3.04	5.39	1.56	2.48	3.94	7.86	3.39	4.14
NR_033926	23.86	23.84	32.34	16.62	30.2	32.92	24.69	16.11	6.74	18	23.64	15.34	12.31	16.15	19.36	29.4	17.63	17.25	14.64	12.11	13.39	15.07	20.19	22.67	13.29	25.93	22.36	9.42	19.1	13.2	19.31	18.87	11.38	12.71	12.5	19.64	7.79	27.28	13.96	17.43	19.73	14.47	27.23	6.13	11.73	19.47	39.99	16.87	20.24
NM_001193308	0.06	0.04	0.52	0.17	0.27	0.05	0.1	0.06	0.12	0.32	0.12	0.64	0.28	0.75	0.1	0.37	0.4	0.46	0.38	0.25	0.43	0.39	0.21	0.08	0.73	0.14	1.61	0.29	0.1	0.13	0.14	0.38	0.08	0.36	0.02	0.05	0.17	0.04	0.1	0.37	0.06	0.08	0.07	0.14	0.1	0.3	0.42	0.07	0.15
NM_032872	0.06	0.04	0.52	0.17	0.27	0.05	0.1	0.06	0.12	0.32	0.12	0.64	0.28	0.75	0.1	0.37	0.4	0.46	0.38	0.25	0.43	0.39	0.21	0.08	0.73	0.14	1.61	0.29	0.1	0.13	0.14	0.38	0.08	0.36	0.02	0.05	0.17	0.04	0.1	0.37	0.06	0.08	0.07	0.14	0.1	0.3	0.42	0.07	0.15
NM_004672	0.38	0.1	0.23	0.32	0.42	0.22	0.24	0.05	0.13	0.56	0.14	0.19	0.32	0.18	0.21	0.59	0.48	0.52	0.49	0.66	0.33	0.61	0.07	0.26	0.65	0.14	0.85	0.24	0.22	0.18	0.24	0.83	0.15	0.26	0.17	0.49	0.19	0.25	0.19	0.48	0.51	0.17	0.18	0.13	0.15	0.31	0.62	0.17	0.33
NM_003665	0.01	0.04	0.02	0.02	0.04	0.01	0.03	0.03	0.01	0.03	0.04	0.13	0.02	0.12	0.02	0.08	0.05	0.01	0.02	0.02	0.04	0.04	0.04	0.04	0.01	0.04	0.06	0.09	0.03	0.03	0.07	0.04	0.01	0.06	0.02	0	0.03	0	0.03	0.03	0.01	0.02	0.04	0.03	0.01	0.04	0.01	0.01	0.07
NM_173452	0.01	0.04	0.02	0.02	0.04	0.01	0.03	0.03	0.01	0.03	0.04	0.13	0.02	0.12	0.02	0.08	0.05	0.01	0.02	0.02	0.04	0.04	0.04	0.04	0.01	0.04	0.06	0.09	0.03	0.03	0.07	0.04	0.01	0.06	0.02	0	0.03	0	0.03	0.03	0.01	0.02	0.04	0.03	0.01	0.04	0.01	0.01	0.07
NM_207397	0.01	0.01	0	0.02	0.01	0.01	0.01	0	0	0	0.01	0.02	0.12	0.02	0.01	0.01	0	0.02	0.04	0.01	0.01	0	0.01	0	0.04	0.01	0.35	0.01	0.01	0.01	0	0.03	0	0	0.01	0.01	0	0	0	0.02	0	0	0	0	0	0.03	0.21	0.01	0.01
NM_005281	0.08	0.05	0.12	0.04	0.06	0.01	0.04	0.03	0.05	0.05	0.08	0.03	0.19	0.08	0.1	0.34	0.02	0.06	0.06	0.04	0.36	0.08	0.08	0.06	0.04	0.07	0.18	0.12	0.13	0.01	0.12	0.06	0.03	0.11	0	0.05	0.06	0.06	0.05	0.17	0.07	0.05	0.03	0.07	0.01	0.09	0.31	0.03	0.23
NM_001201404	0.33	0.13	0.25	0.35	0.27	0.26	0.29	0.09	0.2	0.43	0.21	0.28	0.13	0.29	0.23	0.69	0.24	0.27	0.29	0.66	0.23	0.48	0.31	0.32	0.43	0.32	0.51	0.19	0.26	0.29	0.19	0.32	0.19	0.2	0.23	0.33	0.39	0.34	0.26	0.41	0.43	0.19	0.12	0.28	0.21	0.22	0.23	0.21	0.26
NM_006990	0.33	0.13	0.25	0.35	0.27	0.26	0.29	0.09	0.2	0.43	0.21	0.28	0.13	0.29	0.23	0.69	0.24	0.27	0.29	0.66	0.23	0.48	0.31	0.32	0.43	0.32	0.51	0.19	0.26	0.29	0.19	0.32	0.19	0.2	0.23	0.33	0.39	0.34	0.26	0.41	0.43	0.19	0.12	0.28	0.21	0.22	0.23	0.21	0.26
NM_001029882	0.06	0.07	0.06	0.09	0.1	0.06	0.05	0.02	0.08	0.14	0.04	0.04	0.05	0.07	0.07	0.14	0.11	0.05	0.06	0.18	0.06	0.18	0.06	0.05	0.18	0.06	0.19	0.08	0.08	0.07	0.04	0.06	0.04	0.05	0.05	0.09	0.1	0.05	0.07	0.11	0.1	0.06	0.07	0.09	0.05	0.06	0.17	0.04	0.06
NM_005248	0.13	0.09	0.05	0.11	0.1	0.07	0.06	0.05	0.04	0.07	0.07	0.09	0.01	0.09	0.07	0.32	0.25	0.08	0.07	0.16	0.13	0.38	0.26	0.03	0.2	0.06	0.32	0.14	0.09	0.08	0.14	0.12	0.06	0.21	0.03	0.06	0.06	0.1	0.27	0.12	0.06	0.2	0.09	0.06	0.06	0.13	0.15	0.07	0.18
NM_001042729	0.2	0.14	0.07	0.17	0.15	0.1	0.1	0.07	0.05	0.11	0.1	0.13	0.02	0.14	0.11	0.5	0.39	0.12	0.11	0.24	0.2	0.6	0.4	0.04	0.3	0.09	0.48	0.23	0.13	0.13	0.2	0.18	0.09	0.33	0.04	0.08	0.1	0.16	0.42	0.18	0.1	0.32	0.15	0.09	0.09	0.2	0.23	0.1	0.26
NM_001042747	0.2	0.14	0.07	0.18	0.16	0.11	0.1	0.07	0.06	0.12	0.1	0.13	0.02	0.14	0.11	0.51	0.4	0.13	0.11	0.25	0.21	0.61	0.4	0.04	0.3	0.1	0.49	0.23	0.13	0.13	0.21	0.18	0.1	0.34	0.04	0.09	0.1	0.16	0.43	0.18	0.1	0.33	0.15	0.09	0.1	0.21	0.23	0.1	0.27
NM_022873	2.34	8.51	1.38	13.11	4.99	6.12	7.74	3	0.96	8.5	4.63	14.45	0.61	16.28	1.86	25.91	0.72	1.5	1.65	6	7.08	1	3.98	2.09	5.35	2.14	11.33	38.74	2.17	2.65	4.76	8.91	2.44	28.71	10.85	5	3.42	2.64	9.85	5.23	5.67	7.95	9.48	1.18	2.34	6.93	19.01	2.97	5.69
NM_002038	2.34	8.51	1.38	13.11	4.99	6.12	7.74	3	0.96	8.5	4.63	14.45	0.61	16.28	1.86	25.91	0.72	1.5	1.65	6	7.08	1	3.98	2.09	5.35	2.14	11.33	38.74	2.17	2.65	4.76	8.91	2.44	28.71	10.85	5	3.42	2.64	9.85	5.23	5.67	7.95	9.48	1.18	2.34	6.93	19.01	2.97	5.69
NM_022872	2.34	8.51	1.38	13.11	4.99	6.12	7.74	3	0.96	8.5	4.63	14.45	0.61	16.28	1.86	25.91	0.72	1.5	1.65	6	7.08	1	3.98	2.09	5.35	2.14	11.33	38.74	2.17	2.65	4.76	8.91	2.44	28.71	10.85	5	3.42	2.64	9.85	5.23	5.67	7.95	9.48	1.18	2.34	6.93	19.01	2.97	5.69
NM_001143912	0.15	0.24	0.36	0.3	0.28	0.32	0.36	0.25	0.25	0.25	0.17	0.41	0.11	0.4	0.31	0.32	0.17	0.2	0.19	0.21	0.31	0.18	0.34	0.22	0.17	0.28	0.36	0.13	0.31	0.19	0.25	0.26	0.21	0.27	0.28	0.26	0.2	0.18	0.34	0.23	0.26	0.31	0.23	0.28	0.21	0.24	0.25	0.21	0.28
NM_001143913	0.15	0.24	0.36	0.3	0.28	0.32	0.36	0.25	0.25	0.25	0.17	0.41	0.11	0.4	0.31	0.32	0.17	0.2	0.19	0.21	0.31	0.18	0.34	0.22	0.17	0.28	0.36	0.13	0.31	0.19	0.25	0.26	0.21	0.27	0.28	0.26	0.2	0.18	0.34	0.23	0.26	0.31	0.23	0.28	0.21	0.24	0.25	0.21	0.28
NM_152660	0.15	0.24	0.36	0.3	0.28	0.32	0.36	0.25	0.25	0.25	0.17	0.41	0.11	0.4	0.31	0.32	0.17	0.2	0.19	0.21	0.31	0.18	0.34	0.22	0.17	0.28	0.36	0.13	0.31	0.19	0.25	0.26	0.21	0.27	0.28	0.26	0.2	0.18	0.34	0.23	0.26	0.31	0.23	0.28	0.21	0.24	0.25	0.21	0.28
NM_001143915	0.15	0.24	0.36	0.3	0.28	0.32	0.36	0.25	0.25	0.25	0.17	0.41	0.11	0.4	0.31	0.32	0.17	0.2	0.19	0.21	0.31	0.18	0.34	0.22	0.17	0.28	0.36	0.13	0.31	0.19	0.25	0.26	0.21	0.27	0.28	0.26	0.2	0.18	0.34	0.23	0.26	0.31	0.23	0.28	0.21	0.24	0.25	0.21	0.28
NM_001143914	0.15	0.24	0.36	0.3	0.28	0.32	0.36	0.25	0.25	0.25	0.17	0.41	0.11	0.4	0.31	0.32	0.17	0.2	0.19	0.21	0.31	0.18	0.34	0.22	0.17	0.28	0.36	0.13	0.31	0.19	0.25	0.26	0.21	0.27	0.28	0.26	0.2	0.18	0.34	0.23	0.26	0.31	0.23	0.28	0.21	0.24	0.25	0.21	0.28
NM_177424	0.21	0.16	0.1	0.22	0.08	0.12	0.23	0.06	0.11	0.17	0.23	0.32	0.06	0.32	0.12	0.44	0.11	0.12	0.16	0.25	0.23	0.22	0.28	0.14	0.25	0.21	0.43	0.18	0.15	0.16	0.15	0.17	0.09	0.18	0.13	0.13	0.21	0.21	0.25	0.22	0.15	0.17	0.14	0.16	0.1	0.14	0.2	0.11	0.18
NM_014110	0.23	0.14	0.16	0.3	0.18	0.18	0.34	0.09	0.17	0.27	0.27	0.38	0.12	0.45	0.26	0.45	0.12	0.21	0.22	0.32	0.25	0.18	0.35	0.23	0.29	0.31	0.5	0.15	0.28	0.17	0.21	0.22	0.13	0.21	0.18	0.21	0.21	0.26	0.35	0.29	0.27	0.25	0.14	0.25	0.13	0.18	0.27	0.16	0.23
NM_138558	0.23	0.14	0.16	0.3	0.18	0.18	0.34	0.1	0.17	0.27	0.27	0.39	0.12	0.45	0.26	0.46	0.12	0.21	0.22	0.32	0.25	0.19	0.35	0.23	0.3	0.31	0.5	0.15	0.28	0.17	0.21	0.22	0.13	0.22	0.18	0.21	0.21	0.26	0.35	0.29	0.27	0.25	0.14	0.25	0.13	0.18	0.27	0.16	0.23
NM_002713	0.23	0.14	0.16	0.3	0.18	0.18	0.34	0.1	0.17	0.27	0.27	0.39	0.12	0.45	0.26	0.46	0.12	0.21	0.22	0.32	0.25	0.19	0.35	0.23	0.3	0.31	0.5	0.15	0.28	0.17	0.21	0.22	0.13	0.22	0.18	0.21	0.21	0.26	0.35	0.29	0.27	0.25	0.14	0.25	0.13	0.18	0.27	0.16	0.23
NR_002997	0	0	0	0	0	0	0	0	0	0	0.06	0	0.08	0	0.08	0	0	0	0	0	0	0	0	0	0	0	0	0	0.07	0	0	0	0	0	0	0	0	0	0	0	0	0.08	0	0	0	0	0.11	0	0
NM_004848	0.48	0.4	0.13	0.5	0.27	0.23	0.33	0.12	0.21	0.36	0.21	0.41	0.07	0.45	0.49	1.28	0.78	0.18	0.21	0.51	0.95	1.23	1.03	0.14	0.81	0.27	1.09	0.51	0.55	0.37	0.54	0.61	0.21	0.71	0.16	0.16	0.65	0.36	0.86	0.55	0.19	0.7	0.43	0.28	0.23	0.68	0.66	0.41	0.62
NM_001105556	0.48	0.4	0.13	0.5	0.27	0.23	0.33	0.12	0.21	0.36	0.21	0.41	0.07	0.45	0.49	1.28	0.78	0.18	0.21	0.51	0.95	1.23	1.03	0.14	0.81	0.27	1.09	0.51	0.55	0.37	0.54	0.61	0.21	0.71	0.16	0.16	0.65	0.36	0.86	0.55	0.19	0.7	0.43	0.28	0.23	0.68	0.66	0.41	0.62
NM_001039477	0.48	0.4	0.13	0.5	0.27	0.23	0.33	0.12	0.21	0.36	0.21	0.41	0.07	0.45	0.49	1.28	0.78	0.18	0.21	0.51	0.95	1.23	1.03	0.14	0.81	0.27	1.09	0.51	0.55	0.37	0.54	0.61	0.21	0.71	0.16	0.16	0.65	0.36	0.86	0.55	0.19	0.7	0.43	0.28	0.23	0.68	0.66	0.41	0.62
NM_002946	0.18	0.14	0.13	0.32	0.12	0.19	0.27	0.1	0.24	0.28	0.3	0.31	0.09	0.35	0.21	0.41	0.13	0.17	0.19	0.32	0.35	0.21	0.44	0.2	0.21	0.2	0.42	0.2	0.25	0.24	0.17	0.42	0.12	0.32	0.16	0.2	0.19	0.21	0.37	0.21	0.25	0.27	0.19	0.25	0.13	0.28	0.22	0.18	0.19
NM_014474	0.08	0.13	0.39	0.52	0.23	0.38	0.25	0.12	0.2	0.17	0.21	0.37	0.01	0.43	0.1	0.25	0.08	0.19	0.19	0.19	0.15	0.11	0.22	0.34	0.66	0.46	0.42	0.16	0.13	0.09	0.03	0.03	0.19	0.09	0.11	0.01	0.15	0.02	0.07	0.08	0.01	0.07	0.15	0.25	0.19	0.1	0.22	0.1	0.04
NM_001009568	0.06	0.09	0.27	0.38	0.16	0.29	0.18	0.08	0.13	0.13	0.16	0.27	0.01	0.3	0.08	0.18	0.07	0.13	0.14	0.12	0.11	0.07	0.16	0.24	0.49	0.32	0.35	0.11	0.09	0.06	0.02	0.03	0.14	0.07	0.09	0.01	0.11	0.02	0.06	0.06	0	0.05	0.09	0.18	0.15	0.08	0.16	0.07	0.04
NM_018053	0.22	0.15	0.14	0.21	0.19	0.21	0.26	0.13	0.28	0.23	0.21	0.26	0.17	0.31	0.38	0.46	0.24	0.24	0.21	0.17	0.19	0.33	0.28	0.15	0.3	0.22	0.45	0.23	0.35	0.15	0.23	0.27	0.05	0.15	0.07	0.12	0.09	0.19	0.4	0.25	0.14	0.23	0.15	0.25	0.07	0.16	0.24	0.16	0.28
NM_001990	0.04	0.03	0.05	0.06	0.04	0.04	0.04	0.03	0.04	0.03	0.04	0.05	0.03	0.06	0.06	0.07	0.04	0.05	0.06	0.05	0.05	0.06	0.08	0.03	0.06	0.06	0.11	0.03	0.06	0.04	0.06	0.05	0.04	0.06	0.05	0.05	0.03	0.04	0.04	0.08	0.06	0.03	0.03	0.05	0.04	0.06	0.07	0.04	0.07
NR_027268	8	7.96	5.24	13.07	10.53	7.77	13.47	11.65	7.8	8.62	8.64	11.75	10.62	12.44	10.38	14.41	5.93	4.9	5.5	11.19	10.95	7.1	9.75	10.09	8.1	9.02	10.41	4.96	11.92	7.61	6.78	6.81	8.18	9.99	6.31	6.82	8.67	8.85	17.5	7.29	7.91	13.04	8.26	8.79	8.85	7.38	9.62	9.04	5.98
NM_001164722	0.1	0.08	0.04	0.08	0.11	0.07	0.14	0.03	0.05	0.17	0.06	0.2	0.02	0.21	0.07	0.42	0.18	0.09	0.11	0.28	0.15	0.37	0.4	0.09	0.2	0.07	0.25	0.09	0.09	0.16	0.08	0.06	0.07	0.29	0.06	0.04	0.1	0.07	0.31	0.12	0.05	0.22	0.09	0.07	0.06	0.15	0.18	0.05	0.1
NM_001164723	0.15	0.13	0.06	0.12	0.17	0.1	0.21	0.05	0.07	0.25	0.1	0.3	0.03	0.31	0.11	0.65	0.28	0.13	0.17	0.42	0.22	0.57	0.6	0.14	0.3	0.1	0.38	0.13	0.14	0.25	0.12	0.09	0.1	0.44	0.08	0.06	0.15	0.11	0.49	0.19	0.08	0.34	0.14	0.1	0.09	0.22	0.26	0.08	0.15
NM_001164721	0.1	0.08	0.04	0.08	0.11	0.07	0.14	0.03	0.05	0.17	0.06	0.2	0.02	0.21	0.07	0.42	0.18	0.09	0.11	0.28	0.15	0.37	0.4	0.09	0.2	0.07	0.25	0.09	0.09	0.16	0.08	0.06	0.07	0.29	0.06	0.04	0.1	0.07	0.31	0.12	0.05	0.22	0.09	0.07	0.06	0.15	0.18	0.05	0.1
NM_000952	0.15	0.13	0.06	0.12	0.17	0.1	0.21	0.05	0.07	0.25	0.1	0.3	0.03	0.31	0.11	0.65	0.28	0.13	0.17	0.42	0.22	0.57	0.6	0.14	0.3	0.1	0.38	0.13	0.14	0.25	0.12	0.09	0.1	0.44	0.08	0.06	0.15	0.11	0.49	0.19	0.08	0.34	0.14	0.1	0.09	0.22	0.26	0.08	0.15
NM_014280	0.26	0.17	0.17	0.31	0.14	0.18	0.45	0.15	0.23	0.23	0.25	0.43	0.1	0.47	0.2	0.54	0.11	0.18	0.21	0.44	0.35	0.24	0.35	0.23	0.29	0.34	0.42	0.19	0.22	0.23	0.18	0.23	0.11	0.23	0.16	0.26	0.26	0.27	0.43	0.3	0.36	0.3	0.17	0.32	0.13	0.19	0.26	0.14	0.23
NM_178191	4.39	1.92	3.98	7.74	3.18	13.61	8.78	3.45	4.13	6.24	9.08	11.32	5.05	12.65	4.88	6.42	4.62	9.38	9.65	6.26	11.59	6	8.19	7.1	4.14	9.23	4.23	4.92	4.98	3.64	6.41	5.07	3.11	6.11	4.14	8.66	5.44	4	6.63	5.09	8.97	5.39	2.38	4.78	3.12	4.04	6.49	5.18	7.7
NM_178190	4.39	1.92	3.98	7.74	3.18	13.61	8.78	3.45	4.13	6.24	9.08	11.32	5.05	12.65	4.88	6.42	4.62	9.38	9.65	6.26	11.59	6	8.19	7.1	4.14	9.23	4.23	4.92	4.98	3.64	6.41	5.07	3.11	6.11	4.14	8.66	5.44	4	6.63	5.09	8.97	5.39	2.38	4.78	3.12	4.04	6.49	5.18	7.7
NM_016311	4.39	1.92	3.98	7.74	3.18	13.61	8.78	3.45	4.13	6.24	9.08	11.32	5.05	12.65	4.88	6.42	4.62	9.38	9.65	6.26	11.59	6	8.19	7.1	4.14	9.23	4.23	4.92	4.98	3.64	6.41	5.07	3.11	6.11	4.14	8.66	5.44	4	6.63	5.09	8.97	5.39	2.38	4.78	3.12	4.04	6.49	5.18	7.7
NM_031459	0.12	0.11	0.13	0.22	0.06	0.19	0.18	0.07	0.14	0.19	0.19	0.31	0.09	0.38	0.16	0.28	0.11	0.17	0.19	0.12	0.21	0.17	0.64	0.09	0.21	0.15	0.26	0.1	0.17	0.1	0.13	0.25	0.08	0.25	0.15	0.1	0.12	0.13	0.33	0.14	0.11	0.26	0.11	0.18	0.1	0.13	0.19	0.11	0.17
NM_017638	0.16	0.1	0.16	0.26	0.13	0.25	0.13	0.08	0.1	0.19	0.28	0.54	0.16	0.54	0.11	0.27	0.16	0.17	0.19	0.21	0.29	0.16	0.33	0.08	0.19	0.44	0.56	0.15	0.14	0.13	0.28	0.18	0.19	0.2	0.25	0.19	0.13	0.18	0.18	0.17	0.23	0.11	0.08	0.14	0.19	0.17	0.17	0.14	0.2
NM_001127350	0.16	0.1	0.16	0.26	0.13	0.25	0.13	0.08	0.1	0.19	0.28	0.54	0.16	0.54	0.11	0.27	0.16	0.17	0.19	0.21	0.29	0.16	0.33	0.08	0.19	0.44	0.56	0.15	0.14	0.13	0.28	0.18	0.19	0.2	0.25	0.19	0.13	0.18	0.18	0.17	0.23	0.11	0.08	0.14	0.19	0.17	0.17	0.14	0.2
NM_001048183	0.09	0.05	0.08	0.13	0.08	0.1	0.08	0.06	0.09	0.1	0.07	0.14	0.07	0.15	0.12	0.15	0.08	0.12	0.14	0.18	0.13	0.12	0.17	0.07	0.16	0.13	0.18	0.09	0.12	0.09	0.13	0.08	0.07	0.14	0.1	0.12	0.07	0.11	0.1	0.12	0.14	0.08	0.05	0.11	0.07	0.11	0.09	0.08	0.15
NM_023923	0.18	0.11	0.16	0.25	0.16	0.19	0.15	0.12	0.17	0.19	0.14	0.25	0.12	0.27	0.23	0.31	0.15	0.23	0.27	0.36	0.24	0.22	0.33	0.14	0.31	0.26	0.36	0.18	0.22	0.16	0.22	0.15	0.13	0.27	0.19	0.24	0.14	0.21	0.19	0.24	0.27	0.16	0.1	0.21	0.13	0.21	0.14	0.16	0.25
NR_030725	0.57	0.3	0.75	0.74	0.48	0.66	0.67	0.38	0.54	0.42	1.02	0.81	0.79	0.86	0.57	1.05	0.24	0.76	0.83	0.37	1.23	0.38	1.86	0.53	0.58	1	1.28	0.36	0.64	0.33	0.84	0.76	0.44	0.64	0.59	1.12	0.43	0.54	0.75	0.8	1.19	0.66	0.33	0.65	0.5	0.49	0.66	0.45	0.9
NR_036473	1.13	0.45	1.57	1.28	1.12	1.01	0.18	1	1.69	0.37	2.71	1.4	1.93	1.61	1.19	1.23	0.25	2.54	2.85	0.72	4.83	0.58	4.38	0.78	1.11	2.43	3.01	0.85	1.48	0.37	2.04	0.92	0.7	1.46	1.51	2.03	0.28	0.84	0.78	1.42	2.28	0.7	0.49	2.14	0.74	1.29	0.89	0.91	2.08
NR_030726	0.57	0.3	0.75	0.74	0.48	0.66	0.67	0.38	0.54	0.42	1.02	0.81	0.79	0.86	0.57	1.05	0.24	0.76	0.83	0.37	1.23	0.38	1.86	0.53	0.58	1	1.28	0.36	0.64	0.33	0.84	0.76	0.44	0.64	0.59	1.12	0.43	0.54	0.75	0.8	1.19	0.66	0.33	0.65	0.5	0.49	0.66	0.45	0.9
NR_002909	1.13	0.45	1.57	1.28	1.12	1.01	0.18	1	1.69	0.37	2.71	1.4	1.93	1.61	1.19	1.23	0.25	2.54	2.85	0.72	4.83	0.58	4.38	0.78	1.11	2.43	3.01	0.85	1.48	0.37	2.04	0.92	0.7	1.46	1.51	2.03	0.28	0.84	0.78	1.42	2.28	0.7	0.49	2.14	0.74	1.29	0.89	0.91	2.08
NM_001048199	0.57	0.3	0.75	0.74	0.48	0.66	0.67	0.38	0.54	0.42	1.02	0.81	0.79	0.86	0.57	1.05	0.24	0.76	0.83	0.37	1.23	0.38	1.86	0.53	0.58	1	1.28	0.36	0.64	0.33	0.84	0.76	0.44	0.64	0.59	1.12	0.43	0.54	0.75	0.8	1.19	0.66	0.33	0.65	0.5	0.49	0.66	0.45	0.9
NM_001269	0.62	0.37	0.79	0.86	0.48	0.79	1.02	0.35	0.43	0.58	0.91	0.93	0.79	0.95	0.61	1.36	0.3	0.57	0.6	0.41	0.77	0.44	1.72	0.65	0.64	0.98	1.24	0.35	0.66	0.43	0.81	0.97	0.52	0.64	0.55	1.26	0.62	0.64	0.98	0.91	1.3	0.86	0.4	0.5	0.6	0.45	0.82	0.49	0.88
NM_001048195	0.62	0.37	0.79	0.86	0.48	0.79	1.02	0.35	0.43	0.58	0.91	0.93	0.79	0.95	0.61	1.36	0.3	0.57	0.6	0.41	0.77	0.44	1.72	0.65	0.64	0.98	1.24	0.35	0.66	0.43	0.81	0.97	0.52	0.64	0.55	1.26	0.62	0.64	0.98	0.91	1.3	0.86	0.4	0.5	0.6	0.45	0.82	0.49	0.88
NM_001048194	0.62	0.37	0.79	0.86	0.48	0.79	1.02	0.35	0.43	0.58	0.91	0.93	0.79	0.95	0.61	1.36	0.3	0.57	0.6	0.41	0.77	0.44	1.72	0.65	0.64	0.98	1.24	0.35	0.66	0.43	0.81	0.97	0.52	0.64	0.55	1.26	0.62	0.64	0.98	0.91	1.3	0.86	0.4	0.5	0.6	0.45	0.82	0.49	0.88
NM_017846	0.08	0.05	0.11	0.15	0.07	0.06	0.08	0.06	0.1	0.11	0.08	0.19	0.06	0.22	0.09	0.19	0.07	0.09	0.1	0.11	0.17	0.09	0.13	0.06	0.17	0.09	0.27	0.07	0.11	0.07	0.11	0.08	0.08	0.14	0.06	0.1	0.1	0.07	0.11	0.1	0.11	0.1	0.07	0.14	0.08	0.08	0.21	0.06	0.13
NR_003109	0.08	0.05	0.11	0.15	0.07	0.06	0.08	0.06	0.1	0.11	0.08	0.19	0.06	0.22	0.09	0.19	0.07	0.09	0.1	0.11	0.17	0.09	0.13	0.06	0.17	0.09	0.27	0.07	0.11	0.07	0.11	0.08	0.08	0.14	0.06	0.1	0.1	0.07	0.11	0.1	0.11	0.1	0.07	0.14	0.08	0.08	0.21	0.06	0.13
NR_024127	0.31	0.25	1.01	0.7	0.38	0.36	0.06	0.39	0.71	0.2	0.78	0.52	0.19	0.59	0.44	0.4	0.13	1.16	1.17	0.54	1.56	0.31	0.7	0.22	0.67	0.95	1.29	0.46	0.55	0.1	0.98	0.84	0.55	0.53	0.57	0.82	0.16	0.32	0.5	1.33	0.94	0.39	0.35	1.03	0.46	0.53	0.93	0.38	1.1
NR_003077	0.17	0.16	0.47	0.94	0.74	0.18	0.5	0	0.74	0.32	0.13	0.16	0.16	0	0.64	0.15	0	1.09	0.87	0.72	0.59	0.15	0.47	0	0.15	0.78	1.84	0.65	0.77	0	1.14	0.33	0.21	0.14	0.15	0.34	0	0.13	0.77	1.14	0.32	0.5	0.22	1.64	0.33	0	0.7	0	0.29
NR_002987	0.63	0.5	3.11	3.09	0.55	1.14	0.1	1.03	1.01	0.1	2.43	1.57	0.97	1.5	0.7	1.62	0.51	2.35	3.14	1.7	3.53	0.96	2.11	0.41	1.85	3	3.79	1.3	1.43	0.2	2.83	2.26	1.68	1.33	1.03	2.12	0.34	0.64	1.19	2.28	2.07	0.31	1.08	1.86	0.82	1.83	3.04	1.1	2.35
NR_002976	0.21	0.1	0.38	0.29	0.18	0.22	0	0	0.54	0	0.56	0.19	0	0.95	0.49	0.28	0	0.44	0.35	0.18	0.62	0.09	0.57	0	0.91	0.57	0.93	0.59	0.19	0.1	0.87	0.2	0.13	0.26	0.37	0.1	0	0.39	0.47	1.04	0.87	0.4	0.13	1.16	0.41	0.45	0.43	0.1	0.71
NR_003035	0.41	0.19	0.66	0.28	0.18	0.11	0.1	0.11	0.18	0.19	0.47	0.1	0	0.31	0.29	0.09	0	0.22	0.35	0.26	0.88	0	0.47	0	0.54	0.47	0.92	0.58	0.19	0.2	0.17	0.5	0.25	0.26	0.36	0.31	0	0	0.58	0.68	0.29	0.1	0	0.82	0.1	0.27	0.14	0	0.79
NM_152304	0.08	0.17	0.04	0.07	0.08	0.19	0.15	0.05	0.14	0.03	0.05	0.23	0.03	0.28	0.15	0.22	0.1	0.04	0.03	0.29	0.1	0.1	0.33	0.11	0.1	0.12	0.12	0.1	0.16	0.21	0.18	0.07	0.16	0.23	0.04	0.12	0.13	0.04	0.96	0.08	0.17	0.45	0.19	0.17	0.16	0.07	0.09	0.04	0.18
NM_001193532	0.09	0.19	0.04	0.08	0.09	0.21	0.17	0.06	0.16	0.04	0.06	0.26	0.04	0.32	0.18	0.25	0.11	0.04	0.04	0.33	0.12	0.11	0.37	0.13	0.11	0.13	0.14	0.12	0.17	0.24	0.2	0.08	0.18	0.26	0.05	0.13	0.14	0.05	1.1	0.08	0.2	0.51	0.19	0.2	0.18	0.07	0.1	0.04	0.2
NM_005644	0.05	0.05	0.08	0.11	0.03	0.07	0.08	0.04	0.06	0.05	0.1	0.16	0.04	0.18	0.06	0.12	0.05	0.08	0.1	0.11	0.13	0.07	0.11	0.05	0.09	0.07	0.2	0.06	0.07	0.05	0.1	0.08	0.06	0.1	0.08	0.1	0.07	0.05	0.12	0.08	0.12	0.09	0.05	0.08	0.06	0.07	0.08	0.04	0.11
NM_001135218	0.05	0.05	0.08	0.11	0.03	0.07	0.08	0.04	0.06	0.05	0.1	0.16	0.04	0.18	0.06	0.12	0.05	0.08	0.1	0.11	0.13	0.07	0.11	0.05	0.09	0.07	0.2	0.06	0.07	0.05	0.1	0.08	0.06	0.1	0.08	0.1	0.07	0.05	0.12	0.08	0.12	0.09	0.05	0.08	0.06	0.07	0.08	0.04	0.11
NR_004407	0.2	0	0.28	0	0	0	0	0.11	0	0.29	0.78	0	0.19	0	0	0.09	0	0	0	0	0.17	0	0.09	0	0	0.19	0.18	0	0	0.2	0.26	0.2	0.12	0	0	0	0	0	0	1.52	0.38	0.1	0.13	0	0.2	0	0	0.1	0
NM_024482	0.04	0.02	0.05	0.04	0.04	0.04	0.03	0.02	0.06	0.03	0.04	0.07	0.02	0.1	0.04	0.07	0.03	0.05	0.05	0.04	0.06	0.04	0.06	0.02	0.05	0.05	0.1	0.04	0.05	0.03	0.07	0.06	0.04	0.05	0.04	0.04	0.03	0.04	0.04	0.06	0.05	0.02	0.03	0.07	0.04	0.05	0.04	0.03	0.08
NM_006582	0.04	0.02	0.05	0.04	0.04	0.04	0.03	0.02	0.06	0.03	0.04	0.07	0.02	0.1	0.04	0.07	0.03	0.05	0.05	0.04	0.06	0.04	0.06	0.02	0.05	0.05	0.1	0.04	0.05	0.03	0.07	0.06	0.04	0.05	0.04	0.04	0.03	0.04	0.04	0.06	0.05	0.02	0.03	0.07	0.04	0.05	0.04	0.03	0.08
NM_001173128	0.27	0.15	0.28	0.35	0.19	0.29	0.41	0.15	0.22	0.45	0.33	0.42	0.18	0.43	0.26	0.69	0.16	0.27	0.34	0.37	0.4	0.25	0.4	0.25	0.35	0.53	0.59	0.24	0.31	0.24	0.26	0.28	0.16	0.28	0.24	0.25	0.24	0.28	0.41	0.35	0.29	0.27	0.17	0.3	0.18	0.25	0.26	0.22	0.32
NM_016258	0.27	0.15	0.28	0.35	0.19	0.29	0.41	0.15	0.22	0.45	0.33	0.42	0.18	0.43	0.26	0.69	0.16	0.27	0.34	0.37	0.4	0.25	0.4	0.25	0.35	0.53	0.59	0.24	0.31	0.24	0.26	0.28	0.16	0.28	0.24	0.25	0.24	0.28	0.41	0.35	0.29	0.27	0.17	0.3	0.18	0.25	0.26	0.22	0.32
NM_001172828	0.27	0.15	0.29	0.35	0.19	0.29	0.41	0.16	0.22	0.46	0.33	0.42	0.18	0.43	0.26	0.7	0.16	0.27	0.34	0.38	0.41	0.25	0.41	0.25	0.35	0.53	0.6	0.24	0.31	0.24	0.26	0.28	0.16	0.28	0.24	0.25	0.24	0.29	0.41	0.35	0.29	0.27	0.17	0.3	0.18	0.25	0.26	0.22	0.32
NM_000911	0	0	0.02	0	0	0	0	0.01	0.01	0	0	0.03	0.01	0.05	0	0	0	0	0	0	0.01	0	0	0	0	0	0.01	0	0	0	0.04	0.01	0.02	0.02	0.01	0	0	0	0.01	0	0	0	0	0.02	0.02	0.02	0	0	0.04
NM_001166005	1.05	0.91	1.29	0.65	0.34	0.96	0.63	0.84	0.91	0.83	1.04	0.37	0.47	0.39	0.77	0.47	0.68	1.5	1.35	0.66	1.05	0.61	1.07	1.76	0.58	0.9	0.67	0.55	0.78	0.85	0.68	0.67	1.68	1.17	0.78	0.99	0.45	0.91	1.11	0.9	0.99	1.07	1.04	0.87	1.65	0.71	0.65	0.88	0.7
NM_203342	1.05	0.91	1.29	0.65	0.34	0.96	0.63	0.84	0.91	0.83	1.04	0.37	0.47	0.39	0.77	0.47	0.68	1.5	1.35	0.66	1.05	0.61	1.07	1.76	0.58	0.9	0.67	0.55	0.78	0.85	0.68	0.67	1.68	1.17	0.78	0.99	0.45	0.91	1.11	0.9	0.99	1.07	1.04	0.87	1.65	0.71	0.65	0.88	0.7
NM_004437	1.05	0.91	1.29	0.65	0.34	0.96	0.63	0.84	0.91	0.83	1.04	0.37	0.47	0.39	0.77	0.47	0.68	1.5	1.35	0.66	1.05	0.61	1.07	1.76	0.58	0.9	0.67	0.55	0.78	0.85	0.68	0.67	1.68	1.17	0.78	0.99	0.45	0.91	1.11	0.9	0.99	1.07	1.04	0.87	1.65	0.71	0.65	0.88	0.7
NM_203343	1.05	0.91	1.29	0.65	0.34	0.96	0.63	0.84	0.91	0.83	1.04	0.37	0.47	0.39	0.77	0.47	0.68	1.5	1.35	0.66	1.05	0.61	1.07	1.76	0.58	0.9	0.67	0.55	0.78	0.85	0.68	0.67	1.68	1.17	0.78	0.99	0.45	0.91	1.11	0.9	0.99	1.07	1.04	0.87	1.65	0.71	0.65	0.88	0.7
NM_001166007	1.05	0.91	1.29	0.65	0.34	0.96	0.63	0.84	0.91	0.83	1.04	0.37	0.47	0.39	0.77	0.47	0.68	1.5	1.35	0.66	1.05	0.61	1.07	1.76	0.58	0.9	0.67	0.55	0.78	0.85	0.68	0.67	1.68	1.17	0.78	0.99	0.45	0.91	1.11	0.9	0.99	1.07	1.04	0.87	1.65	0.71	0.65	0.88	0.7
NM_001166006	1.58	1.35	1.93	0.9	0.5	1.44	0.89	1.27	1.36	1.24	1.56	0.51	0.7	0.54	1.13	0.62	1.03	2.25	2.01	0.95	1.54	0.91	1.58	2.67	0.84	1.31	0.96	0.79	1.13	1.25	0.98	0.99	2.55	1.76	1.17	1.47	0.66	1.35	1.66	1.3	1.46	1.61	1.54	1.29	2.51	1.04	0.92	1.31	1
NM_001003682	0.31	0.46	0.33	0.73	0.3	0.22	0.54	0.19	0.26	0.14	0.19	0.28	0.11	0.31	0.62	0.88	0.4	0.25	0.28	0.52	0.41	0.54	0.29	0.43	0.48	0.28	0.38	0.32	0.68	0.47	0.4	0.27	0.1	0.27	0.16	0.2	0.37	0.3	0.47	0.38	0.26	0.34	0.6	0.29	0.16	0.27	0.66	0.21	0.35
NM_001171868	0.44	0.66	0.48	1.05	0.43	0.31	0.78	0.28	0.38	0.19	0.28	0.4	0.15	0.44	0.86	1.28	0.58	0.36	0.41	0.75	0.59	0.77	0.41	0.62	0.66	0.41	0.53	0.46	0.93	0.66	0.58	0.39	0.14	0.39	0.24	0.28	0.52	0.43	0.68	0.54	0.38	0.49	0.84	0.42	0.24	0.38	0.93	0.3	0.51
NM_005626	0.33	0.33	0.34	0.48	0.27	0.31	0.24	0.2	0.52	0.42	0.34	0.4	0.36	0.49	0.32	0.81	0.28	0.39	0.44	0.55	0.55	0.43	0.57	0.29	0.55	0.48	0.7	0.32	0.37	0.29	0.45	0.45	0.31	0.34	0.3	0.47	0.31	0.36	0.38	0.5	0.53	0.3	0.39	0.65	0.28	0.35	0.45	0.27	0.45
NM_016011	0.07	0.08	0.07	0.11	0.04	0.08	0.09	0.03	0.08	0.08	0.09	0.1	0.11	0.1	0.07	0.1	0.05	0.07	0.07	0.12	0.09	0.07	0.09	0.07	0.06	0.1	0.11	0.07	0.07	0.04	0.07	0.07	0.04	0.06	0.08	0.12	0.05	0.04	0.07	0.09	0.12	0.05	0.09	0.09	0.05	0.05	0.1	0.04	0.08
NM_001024732	0.07	0.08	0.07	0.11	0.04	0.08	0.09	0.03	0.08	0.08	0.09	0.1	0.11	0.1	0.07	0.1	0.05	0.07	0.07	0.12	0.09	0.07	0.09	0.07	0.06	0.1	0.11	0.07	0.07	0.04	0.07	0.07	0.04	0.06	0.08	0.12	0.05	0.04	0.07	0.09	0.12	0.05	0.09	0.09	0.05	0.05	0.1	0.04	0.08
NM_133178	0.02	0.08	0.06	0.16	0.09	0.02	0.01	0.05	0.19	0.18	0.08	0.02	0.23	0.02	0.1	0.09	0.04	0.01	0.01	0.16	0.13	0.05	0.01	0.07	0.15	0.01	0.03	0.07	0.12	0.01	0.04	0.12	0.04	0.05	0.01	0.01	0.12	0.01	0.09	0.2	0.01	0.08	0.09	0.22	0.04	0.02	0.09	0.01	0.05
NM_001195001	0.02	0.08	0.06	0.16	0.09	0.02	0.01	0.05	0.19	0.18	0.08	0.02	0.23	0.02	0.1	0.09	0.04	0.01	0.01	0.16	0.13	0.05	0.01	0.07	0.15	0.01	0.03	0.07	0.12	0.01	0.04	0.12	0.04	0.05	0.01	0.01	0.12	0.01	0.09	0.2	0.01	0.08	0.09	0.22	0.04	0.02	0.09	0.01	0.05
NM_005704	0.02	0.08	0.06	0.16	0.09	0.02	0.01	0.05	0.19	0.18	0.08	0.02	0.23	0.02	0.1	0.09	0.04	0.01	0.01	0.16	0.13	0.05	0.01	0.07	0.15	0.01	0.03	0.07	0.12	0.01	0.04	0.12	0.04	0.05	0.01	0.01	0.12	0.01	0.09	0.2	0.01	0.08	0.09	0.22	0.04	0.02	0.09	0.01	0.05
NM_133177	0.02	0.08	0.06	0.16	0.09	0.02	0.01	0.05	0.19	0.18	0.08	0.02	0.23	0.02	0.1	0.09	0.04	0.01	0.01	0.16	0.13	0.05	0.01	0.07	0.15	0.01	0.03	0.07	0.12	0.01	0.04	0.12	0.04	0.05	0.01	0.01	0.12	0.01	0.09	0.2	0.01	0.08	0.09	0.22	0.04	0.02	0.09	0.01	0.05
NM_002379	0.01	0.01	0.02	0.03	0.02	0	0	0.01	0.04	0.03	0	0.01	0.04	0.01	0.03	0.02	0.01	0.04	0.03	0.02	0.03	0.02	0.02	0.01	0.01	0.02	0.07	0.01	0.02	0.01	0.01	0.01	0.01	0.02	0.02	0.01	0.01	0.01	0.01	0.01	0.02	0.01	0.02	0.04	0.02	0.03	0.03	0.01	0.02
NR_034182	0.02	0.04	0.05	0.07	0.06	0.02	0	0.02	0.08	0.07	0.01	0.02	0.11	0.02	0.07	0.07	0.02	0.09	0.08	0.09	0.1	0.05	0.06	0.02	0.03	0.04	0.18	0.05	0.06	0.03	0.03	0.02	0.03	0.02	0.05	0.02	0.04	0.02	0.03	0.03	0.03	0.02	0.04	0.12	0.04	0.07	0.09	0.04	0.04
NM_006762	2.35	4.18	0.54	2.09	1.39	2.87	4.14	0.48	1.03	2.45	1.36	3.07	0.39	3.3	1.92	8.73	1.84	1.04	1.1	3.03	2.6	3.07	5.66	0.86	2.12	1.67	3.47	2.16	2.15	3.37	1.85	1.82	1.01	4.42	0.54	0.95	3.28	2.54	5.49	2.11	0.97	3.94	4.63	1.16	1.16	2.81	3.2	1.24	2.18
NR_039616	0	0	0	0	0	0	0	0	0	0	0	0	0	0	0.17	0.48	0	0	0	0	0.15	0.16	0.16	0	0.16	0	0.32	0	0	0	0	0.52	0	0.3	0	0	0	0	0.2	0	0	0	0	0.28	0	0	0	0	0.15
NM_014654	0.45	0.48	0.24	0.4	0.34	0.26	0.34	0.11	0.34	0.59	0.16	0.35	0.34	0.37	0.36	1.53	0.51	0.23	0.26	0.82	0.53	0.78	0.9	0.35	0.79	0.25	0.87	0.4	0.4	0.69	0.32	0.22	0.29	0.55	0.12	0.18	0.65	0.34	0.45	0.87	0.21	0.33	0.52	0.43	0.3	0.29	1.18	0.16	0.42
NM_001020658	0.17	0.19	0.2	0.24	0.15	0.14	0.17	0.11	0.19	0.23	0.19	0.16	0.19	0.19	0.16	0.32	0.12	0.19	0.23	0.32	0.22	0.21	0.22	0.15	0.24	0.27	0.43	0.15	0.19	0.14	0.15	0.16	0.13	0.16	0.21	0.16	0.15	0.22	0.2	0.26	0.19	0.14	0.19	0.27	0.15	0.15	0.16	0.12	0.18
NM_014676	0.17	0.19	0.2	0.24	0.15	0.14	0.17	0.11	0.19	0.23	0.19	0.16	0.19	0.19	0.16	0.32	0.12	0.19	0.23	0.32	0.22	0.21	0.22	0.15	0.24	0.27	0.43	0.15	0.19	0.14	0.15	0.16	0.13	0.16	0.21	0.16	0.15	0.22	0.2	0.26	0.19	0.14	0.19	0.27	0.15	0.15	0.16	0.12	0.18
NR_033295	0	0.15	0	0	0.14	0.17	0	0	0.14	0	0	0.14	0	0	0	0.14	0.19	0.16	0.13	0.39	0.27	0.42	0.28	0	0.68	0	0.14	0.15	0	0.15	0.13	0.15	0.19	0.13	0.14	0	0.17	0.24	0	0.39	0	0	0	0.12	0	0	0	0	0.4
NR_004054	0	0.15	0	0	0.14	0.17	0	0	0.14	0	0	0.14	0	0	0	0.14	0.19	0.16	0.13	0.39	0.27	0.42	0.28	0	0.68	0	0.14	0.15	0	0.15	0.13	0.15	0.19	0.13	0.14	0	0.17	0.24	0	0.39	0	0	0	0.12	0	0	0	0	0.4
NR_004054	0	0.15	0.14	0.14	0	0	0	0	0.41	0	0	0	0.57	0	0	0.42	0	0	0.26	0.13	0.13	0.28	0.14	0	0.27	0.14	0.56	0	0	0	0.26	0	0	0	0	0	0	0	0.18	0.52	0.29	0.3	0.2	0.37	0.15	0.14	0	0.3	0.27
NR_033295	0	0.15	0.14	0.14	0	0	0	0	0.41	0	0	0	0.57	0	0	0.42	0	0	0.26	0.13	0.13	0.28	0.14	0	0.27	0.14	0.56	0	0	0	0.26	0	0	0	0	0	0	0	0.18	0.52	0.29	0.3	0.2	0.37	0.15	0.14	0	0.3	0.27
NR_003066	0	0	0	0.17	0	0	0	0	0	0	0	0	0	0	0	0	0	0	0	0	0	0	0	0	0	0	0	0	0	0	0	0	0	0	0	0	0	0	0.21	0.15	0	0.18	0	0	0.18	0.32	0	0	0.16
NR_002762	0.05	0	0	0	0.02	0.03	0	0	0.02	0.02	0.09	0	0.07	0	0.02	0.07	0	0.03	0	0.02	0.06	0	0	0	0.06	0.04	0	0	0.07	0	0.04	0.02	0.03	0.02	0.02	0.02	0	0.02	0.08	0.02	0	0.02	0.03	0.1	0.02	0.06	0	0.05	0.02
NM_024522	0	0	0.02	0	0	0	0	0.01	0.03	0	0	0.04	0.02	0.05	0.02	0.01	0	0.01	0	0	0.02	0	0	0	0	0	0	0	0.01	0	0.04	0.01	0.01	0.02	0.01	0	0	0	0.01	0	0.01	0.01	0	0.03	0.02	0.02	0	0	0.05
NM_004814	0.14	0.11	0.16	0.16	0.12	0.13	0.17	0.09	0.17	0.14	0.16	0.18	0.13	0.2	0.13	0.26	0.06	0.12	0.14	0.14	0.18	0.11	0.22	0.1	0.12	0.18	0.25	0.1	0.15	0.08	0.19	0.14	0.1	0.15	0.13	0.18	0.11	0.15	0.2	0.12	0.22	0.16	0.11	0.23	0.1	0.12	0.11	0.09	0.19
NM_016505	0.09	0.12	0.05	0.11	0.07	0.05	0.08	0.05	0.07	0.1	0.07	0.11	0.07	0.14	0.08	0.1	0.04	0.07	0.08	0.11	0.16	0.08	0.09	0.08	0.08	0.07	0.1	0.06	0.08	0.07	0.09	0.08	0.05	0.08	0.08	0.07	0.12	0.1	0.15	0.1	0.09	0.13	0.13	0.09	0.05	0.06	0.08	0.06	0.09
NM_004102	0.12	0.24	0.02	1.41	0.11	0.15	0.38	0.03	0.3	0.13	0.14	0.19	0.05	0.23	0.35	0.18	0.09	0.13	0.16	0.5	0.24	0.12	0.22	0.22	0.05	0.07	0.11	0.07	0.36	0.19	0.16	0.08	0.46	0.19	0.07	0.1	0.75	0.11	1.92	0.13	0.11	1.34	0.19	0.36	0.43	0.1	0.31	0.21	0.19
NM_001199038	1.94	1.67	1.67	2.51	8.07	1.97	1.36	0.53	0.98	2.15	0.76	1.95	1.06	2.28	0.57	0.73	2.6	3.39	3.17	2.52	1.96	2.86	0.29	2.4	1.4	1.97	2.35	1.44	0.6	0.7	0.92	0.5	2.47	0.62	1.56	2.68	4.25	0.92	0.54	0.82	2.82	0.44	1.89	1	2.55	0.68	1.25	0.96	1.15
NM_001199037	1.99	1.72	1.71	2.57	8.27	2.02	1.4	0.55	1	2.2	0.78	2	1.09	2.33	0.58	0.75	2.66	3.47	3.25	2.58	2	2.93	0.3	2.46	1.44	2.02	2.41	1.47	0.61	0.72	0.94	0.51	2.53	0.63	1.59	2.75	4.36	0.95	0.56	0.84	2.89	0.45	1.94	1.03	2.61	0.69	1.28	0.99	1.17
NM_178865	2.26	1.95	1.94	2.92	9.39	2.3	1.59	0.62	1.14	2.51	0.89	2.27	1.24	2.65	0.66	0.85	3.03	3.94	3.69	2.94	2.28	3.33	0.34	2.79	1.63	2.3	2.74	1.67	0.69	0.81	1.07	0.58	2.88	0.72	1.81	3.12	4.95	1.07	0.63	0.96	3.28	0.51	2.2	1.16	2.96	0.79	1.46	1.12	1.33
NM_001199039	2.32	2	1.99	3	9.64	2.35	1.62	0.64	1.14	2.57	0.91	2.33	1.26	2.73	0.68	0.87	3.1	4.03	3.78	3.02	2.34	3.42	0.34	2.86	1.67	2.36	2.81	1.72	0.71	0.83	1.09	0.59	2.95	0.74	1.84	3.21	5.09	1.1	0.65	0.98	3.37	0.53	2.25	1.18	3.04	0.81	1.5	1.15	1.36
NM_018565	2.32	2	1.99	3	9.64	2.35	1.62	0.64	1.14	2.57	0.91	2.33	1.26	2.73	0.68	0.87	3.1	4.03	3.78	3.02	2.34	3.42	0.34	2.86	1.67	2.36	2.81	1.72	0.71	0.83	1.09	0.59	2.95	0.74	1.84	3.21	5.09	1.1	0.65	0.98	3.37	0.53	2.25	1.18	3.04	0.81	1.5	1.15	1.36
NR_034112	0.01	0.01	0	0	0.02	0	0	0.01	0.01	0	0.01	0	0	0.01	0.01	0	0	0.04	0.01	0	0.01	0.01	0.01	0.02	0	0.01	0	0	0.04	0	0	0	0.06	0	0	0	0	0	0.01	0	0	0	0.03	0.01	0.02	0	1.24	0.01	0.02
NR_027085	0	0	0	0	0	0.01	0	0	0	0	0	0	0	0	0.01	0	0	0.02	0.04	0	0.01	0	0	0	0.01	0	0	0	0.01	0	0	0.01	0	0	0	0	0	0	0.01	0	0	0	0.01	0	0.01	0.01	0.26	0.01	0.01
NM_022164	2.47	2.47	3.15	2.6	3.09	0.98	0.83	0.43	0.81	2.44	1.27	1.15	1.82	1.25	0.89	3.34	1.78	1.47	1.62	2.41	1.48	2.41	1.39	1.8	2.55	2.3	3.92	1	0.92	0.59	0.37	1.93	1.18	1.3	2.03	1.98	1.17	1.19	1.25	3.86	2.25	1.01	2.93	0.91	1.19	0.93	1.39	0.82	0.5
NM_001204414	2.47	2.47	3.15	2.6	3.09	0.98	0.83	0.43	0.81	2.44	1.27	1.15	1.82	1.25	0.89	3.34	1.78	1.47	1.62	2.41	1.48	2.41	1.39	1.8	2.55	2.3	3.92	1	0.92	0.59	0.37	1.93	1.18	1.3	2.03	1.98	1.17	1.19	1.25	3.86	2.25	1.01	2.93	0.91	1.19	0.93	1.39	0.82	0.5
NM_001204415	2.55	2.48	3.3	2.72	3.15	1.03	0.85	0.47	0.84	2.46	1.34	1.17	1.82	1.3	0.92	3.41	1.81	1.5	1.69	2.43	1.49	2.35	1.41	1.82	2.6	2.35	4.01	1	0.93	0.6	0.38	2	1.17	1.35	2.06	2.08	1.17	1.21	1.28	4.02	2.29	1.04	2.98	0.92	1.2	0.93	1.4	0.83	0.5
NM_001525	0	0.02	0	0.01	0	0	0	0	0.01	0	0	0.03	0	0.02	0.01	0	0	0	0	0	0	0	0	0	0.01	0	0	0	0.01	0	0.01	0.01	0	0.01	0	0	0	0.01	0	0.01	0	0	0	0.01	0	0.01	0.01	0	0.01
NR_033688	0.8	0.56	0.39	0.82	1.02	0.53	0.94	0.23	0.4	0.74	0.5	0.83	0.61	0.87	0.51	1.29	0.42	0.4	0.45	0.84	1.02	0.65	0.71	0.53	0.62	0.73	0.86	0.4	0.5	0.61	0.44	0.44	0.33	0.41	0.43	0.68	0.84	0.73	0.74	0.59	0.8	0.53	0.54	0.47	0.4	0.5	0.64	0.33	0.56
NR_033686	0.77	0.54	0.38	0.79	0.98	0.51	0.91	0.22	0.38	0.71	0.48	0.79	0.59	0.84	0.49	1.23	0.4	0.38	0.43	0.81	0.98	0.63	0.68	0.51	0.6	0.7	0.82	0.38	0.49	0.59	0.42	0.42	0.32	0.4	0.41	0.66	0.8	0.7	0.71	0.56	0.77	0.51	0.52	0.45	0.39	0.49	0.61	0.32	0.54
NM_012392	0.77	0.54	0.38	0.79	0.98	0.51	0.91	0.22	0.38	0.71	0.48	0.79	0.59	0.84	0.49	1.23	0.4	0.38	0.43	0.81	0.98	0.63	0.68	0.51	0.6	0.7	0.82	0.38	0.49	0.59	0.42	0.42	0.32	0.4	0.41	0.66	0.8	0.7	0.71	0.56	0.77	0.51	0.52	0.45	0.39	0.49	0.61	0.32	0.54
NM_001856	0.15	0.28	0.04	0.13	0.27	0.08	0.07	0.02	0.12	0.17	0.06	0.04	0.54	0.04	0.1	0.12	0.19	0.12	0.11	0.1	0.11	0.21	0.05	0.07	0.25	0.02	0.06	0.09	0.1	0.09	0.08	0.1	0.04	0.08	0.14	0.02	0.09	0.15	0.08	0.1	0.02	0.06	0.35	0.13	0.04	0.03	0.08	0.23	0.1
NM_001703	0.01	0.03	0.01	0.01	0.04	0.01	0.02	0	0.05	0.05	0.01	0	0.04	0.01	0.02	0.02	0.02	0.01	0	0.02	0.01	0.03	0	0.01	0.08	0.03	0	0.01	0.02	0.02	0.01	0.03	0	0.01	0.01	0	0	0.01	0.02	0.01	0.01	0.01	0.05	0.05	0	0	0.02	0.01	0.01
NR_036216	0	0	0	0	0	0	0	0	0	0	0	0	0	0	0	0	0	0	0	0	0	0	0	0	0	0	0	0	0	0	0.15	0	0	0	0	0	0	0	0	0	0	0	0	0	0	0	0	0	0
NM_144569	0.04	0.08	0.04	0.03	0.03	0.01	0	0	0.02	0.02	0	0.02	0.01	0.02	0.02	0.05	0.02	0	0	0.02	0.04	0.02	0.02	0	0.1	0.01	0.08	0.04	0.03	0.01	0.03	0.02	0.02	0.03	0.01	0.05	0.01	0.05	0.05	0.02	0.05	0.04	0.08	0.04	0.02	0.01	0.03	0.02	0.05
NM_001195101	2	2.4	2.8	1.9	3.47	2.07	2.42	0.74	1.23	3.54	2.98	2.9	0.94	3.14	1.37	5.66	1.06	1.87	2.18	3.29	3.47	1.81	2.72	2.27	4.19	2.62	4.58	1.34	1.69	1.62	2.82	2.28	1.13	1.51	1.86	1.91	2.63	2.1	2.58	2.73	2.43	1.73	2.43	1.72	1.06	1.29	1.94	1.04	2.73
NM_080391	0.86	1.06	1.25	0.82	1.51	0.91	1.03	0.32	0.56	1.51	1.28	1.25	0.43	1.34	0.59	2.42	0.48	0.82	0.94	1.4	1.48	0.79	1.18	0.97	1.82	1.12	2	0.59	0.73	0.7	1.24	1.02	0.51	0.66	0.8	0.85	1.12	0.9	1.11	1.22	1.09	0.74	1.1	0.75	0.48	0.56	0.89	0.46	1.22
NM_001195100	2	2.4	2.8	1.9	3.47	2.07	2.42	0.74	1.23	3.54	2.98	2.9	0.94	3.14	1.37	5.66	1.06	1.87	2.18	3.29	3.47	1.81	2.72	2.27	4.19	2.62	4.58	1.34	1.69	1.62	2.82	2.28	1.13	1.51	1.86	1.91	2.63	2.1	2.58	2.73	2.43	1.73	2.43	1.72	1.06	1.29	1.94	1.04	2.73
NM_006559	0.82	0.74	0.64	0.88	0.8	0.71	0.87	0.46	0.54	0.81	0.87	0.78	0.38	0.84	0.73	1.43	0.35	0.69	0.78	0.88	0.88	0.58	1.26	0.59	0.91	1.12	1.69	0.44	0.82	0.7	0.64	0.85	0.5	0.76	0.66	0.66	0.6	0.86	0.98	1.08	0.85	0.72	0.81	0.74	0.48	0.61	0.73	0.44	0.64
NM_018056	0.06	0.09	0.07	0.07	0.15	0.05	0.13	0.03	0.06	0.11	0.05	0.1	0.11	0.12	0.06	0.14	0.06	0.05	0.06	0.11	0.13	0.1	0.07	0.05	0.09	0.1	0.12	0.05	0.08	0.06	0.09	0.06	0.05	0.07	0.08	0.09	0.06	0.06	0.08	0.09	0.1	0.07	0.09	0.07	0.05	0.06	0.11	0.06	0.09
NM_012316	0.24	0.31	0.2	0.28	0.35	0.19	0.21	0.08	0.19	0.28	0.23	0.25	0.24	0.27	0.18	0.49	0.14	0.18	0.25	0.33	0.4	0.29	0.34	0.22	0.33	0.24	0.65	0.17	0.2	0.22	0.26	0.26	0.13	0.25	0.21	0.21	0.25	0.26	0.24	0.37	0.26	0.17	0.35	0.24	0.13	0.25	0.36	0.13	0.28
NM_175852	0.36	0.46	0.46	0.4	0.96	0.4	0.3	0.14	0.32	0.39	0.52	0.5	0.53	0.56	0.35	0.93	0.35	0.41	0.48	0.52	0.61	0.62	0.65	0.34	0.72	0.54	1.23	0.31	0.41	0.25	0.52	0.52	0.21	0.48	0.35	0.39	0.29	0.39	0.33	0.62	0.48	0.32	0.52	0.42	0.2	0.4	0.57	0.34	0.59
NM_024296	0.07	0.11	0.1	0.11	0.19	0.1	0.17	0.04	0.09	0.11	0.08	0.13	0.11	0.1	0.17	0.2	0.11	0.13	0.11	0.18	0.17	0.12	0.23	0.13	0.15	0.14	0.09	0.08	0.13	0.15	0.1	0.18	0.09	0.12	0.11	0.1	0.07	0.08	0.11	0.12	0.09	0.09	0.11	0.13	0.09	0.07	0.16	0.09	0.14
NM_001160042	0.14	0.16	0.13	0.16	0.22	0.07	0.05	0.07	0.15	0.17	0.15	0.15	0.34	0.21	0.14	0.1	0.08	0.13	0.18	0.18	0.25	0.09	0.17	0.08	0.1	0.26	0.4	0.16	0.09	0.06	0.17	0.22	0.08	0.12	0.23	0.1	0.06	0.11	0.15	0.16	0.18	0.13	0.16	0.18	0.07	0.15	0.34	0.17	0.22
NM_018134	0.14	0.16	0.13	0.16	0.22	0.07	0.05	0.07	0.15	0.17	0.15	0.15	0.34	0.21	0.14	0.1	0.08	0.13	0.18	0.18	0.25	0.09	0.17	0.08	0.1	0.26	0.4	0.16	0.09	0.06	0.17	0.22	0.08	0.12	0.23	0.1	0.06	0.11	0.15	0.16	0.18	0.13	0.16	0.18	0.07	0.15	0.34	0.17	0.22
NM_001099434	0.04	0.13	0.07	0.08	0.05	0.03	0.02	0.03	0.11	0.03	0.03	0.1	0.06	0.07	0.04	0.04	0.04	0.1	0.14	0.05	0.13	0.08	0.05	0.03	0.11	0.08	0.11	0.05	0.07	0.03	0.09	0.06	0.07	0.07	0.06	0.07	0.02	0.04	0.04	0.11	0.06	0.03	0.1	0.14	0.05	0.09	0.13	0.05	0.12
NM_019118	0.07	0.14	0.07	0.28	0.11	0.13	0.09	0.07	0.09	0.09	0.11	0.14	0.12	0.2	0.13	0.19	0.11	0.1	0.14	0.11	0.2	0.13	0.08	0.07	0.17	0.18	0.31	0.1	0.15	0.08	0.13	0.24	0.09	0.13	0.09	0.12	0.13	0.08	0.13	0.14	0.18	0.1	0.17	0.13	0.11	0.18	0.37	0.09	0.19
NM_003757	3	2.78	2.13	2.9	3.12	3.52	4.9	1.25	1.9	3.29	3.94	3.85	2.16	3.97	2.34	4.97	1.33	2.35	2.56	2.38	3.85	1.88	4.07	2.85	2.96	3.98	3.9	1.43	2.51	1.9	2.32	2.95	1.45	2.55	2.25	3.61	2.38	2.77	3.14	4.23	4.13	2.41	2.94	2.14	1.43	1.8	4.33	1.4	2.4
NR_026850	0.05	0.07	0.2	0.1	0.23	0.02	0.01	0.01	0.12	0.02	0.04	0.13	0.07	0.09	0.1	0.09	0.11	0.07	0.09	0.11	0.29	0.19	0.06	0.02	0.2	0.06	0.37	0.14	0.12	0.03	0.08	0.08	0.06	0.09	0.05	0.09	0.03	0.03	0.05	0.18	0.07	0.02	0.11	0.14	0.07	0.06	0.14	0.08	0.13
NM_032648	0.34	0.32	0.09	0.15	0.56	0.26	0.22	0.21	0.15	0.14	0.11	0.55	0.29	0.56	0.25	0.75	0.47	0.29	0.25	0.41	0.29	0.89	0.34	0.2	0.35	0.17	0.38	0.69	0.33	0.44	0.2	0.13	0.08	0.28	0.13	0.08	0.21	0.13	0.37	0.48	0.12	0.38	0.23	0.26	0.04	0.2	0.3	0.25	0.34
NM_005356	0.04	0.05	0.04	0.04	0.09	0.03	0.09	0.07	0.09	0.07	0.06	0.12	0.02	0.13	0.07	0.13	0.05	0.02	0.02	0.15	0.09	0.06	0.23	0.03	0.09	0.05	0.13	0.04	0.07	0.21	0.1	0.08	0.09	0.2	0.05	0.02	0.06	0.08	0.1	0.12	0.02	0.08	0.05	0.11	0.08	0.07	0.16	0.04	0.11
NM_001042771	0.1	0.13	0.06	0.1	0.24	0.07	0.25	0.19	0.19	0.21	0.15	0.25	0.02	0.25	0.17	0.32	0.13	0.05	0.04	0.4	0.18	0.16	0.62	0.07	0.24	0.14	0.33	0.1	0.18	0.55	0.19	0.18	0.2	0.48	0.12	0.03	0.15	0.22	0.28	0.3	0.04	0.22	0.13	0.22	0.18	0.16	0.42	0.11	0.22
NM_004964	0.48	0.31	0.46	0.65	0.63	0.59	0.53	0.19	0.41	0.61	0.51	0.94	0.35	1.05	0.39	0.69	0.27	0.71	0.78	0.43	0.9	0.42	0.86	0.39	0.48	0.81	1.14	0.3	0.47	0.2	0.34	0.66	0.4	0.43	0.51	0.66	0.56	0.51	0.46	1	0.8	0.35	0.32	0.55	0.4	0.34	0.9	0.32	0.35
NM_023009	9.84	13.28	13.12	12.95	14.66	9.9	10.48	6.28	7.78	18.23	22.01	28.84	22.89	32.78	10.84	18.12	7.16	16.34	19.26	32.27	19.39	13.46	20.52	7.25	22.59	28.64	55.78	15.18	11.56	5.14	8.64	15.37	7.1	10.14	13.84	7.67	8.97	11.74	13.5	18.95	9.31	10.34	13.99	9.79	7.42	11.26	25.64	5.87	10.89
NM_001167676	0.07	0.11	0.07	0.04	0.17	0.12	0.14	0.02	0.15	0.03	0.13	0.03	0.12	0.07	0.07	0.13	0.1	0.17	0.16	0.12	0.13	0.04	0.06	0	0.15	0.18	0.22	0.09	0.1	0.01	0.1	0.14	0.05	0.16	0.11	0.03	0.11	0.09	0	0.14	0.03	0.03	0.13	0.14	0.01	0.1	0.29	0.22	0.17
NM_052841	0.17	0.26	0.16	0.3	0.48	0.16	0.02	0.04	0.26	0.04	0.13	0.07	0.39	0.1	0.23	0.19	0.14	0.48	0.5	0.79	0.42	0.25	0.21	0.08	0.42	0.33	0.79	0.22	0.25	0.11	0.16	0.04	0.14	0.43	0.49	0.11	0.25	0.21	0.01	0.28	0.19	0.03	0.27	0.38	0.08	0.09	0.33	0.37	0.26
NM_018045	0.39	0.58	0.22	0.53	0.68	0.28	0.28	0.12	0.34	0.45	0.38	0.37	0.49	0.45	0.34	0.55	0.3	0.42	0.41	0.47	0.5	0.44	0.35	0.22	0.65	0.52	0.86	0.31	0.4	0.25	0.4	0.32	0.18	0.36	0.27	0.2	0.45	0.41	0.32	0.63	0.25	0.25	0.62	0.44	0.19	0.36	0.63	0.27	0.47
NM_001143889	0.39	0.58	0.22	0.53	0.68	0.28	0.28	0.12	0.34	0.45	0.38	0.37	0.49	0.45	0.34	0.55	0.3	0.42	0.41	0.47	0.5	0.44	0.35	0.22	0.65	0.52	0.86	0.31	0.4	0.25	0.4	0.32	0.18	0.36	0.27	0.2	0.45	0.41	0.32	0.63	0.25	0.25	0.62	0.44	0.19	0.36	0.63	0.27	0.47
NM_001143890	0.39	0.58	0.22	0.53	0.68	0.28	0.28	0.12	0.34	0.45	0.38	0.37	0.49	0.45	0.34	0.55	0.3	0.42	0.41	0.47	0.5	0.44	0.35	0.22	0.65	0.52	0.86	0.31	0.4	0.25	0.4	0.32	0.18	0.36	0.27	0.2	0.45	0.41	0.32	0.63	0.25	0.25	0.62	0.44	0.19	0.36	0.63	0.27	0.47
NM_001143888	0.39	0.58	0.22	0.53	0.68	0.28	0.28	0.12	0.34	0.45	0.38	0.37	0.49	0.45	0.34	0.55	0.3	0.42	0.41	0.47	0.5	0.44	0.35	0.22	0.65	0.52	0.86	0.31	0.4	0.25	0.4	0.32	0.18	0.36	0.27	0.2	0.45	0.41	0.32	0.63	0.25	0.25	0.62	0.44	0.19	0.36	0.63	0.27	0.47
NM_001145720	0	0.01	0.02	0	0	0	0	0.01	0.02	0	0	0.04	0.02	0.04	0	0	0	0	0	0	0.02	0	0	0	0	0	0	0	0	0	0.02	0	0.01	0.02	0.01	0	0	0	0	0	0	0	0.01	0.03	0.01	0.02	0	0	0.03
NM_001040441	0.02	0.03	0.06	0.04	0.05	0.03	0.02	0.02	0.03	0.04	0.03	0.09	0.05	0.08	0.03	0.06	0.03	0.03	0.04	0.07	0.06	0.05	0.06	0.02	0.06	0.03	0.1	0.03	0.04	0.03	0.07	0.03	0.03	0.05	0.03	0.03	0.02	0.04	0.02	0.05	0.03	0.02	0.03	0.05	0.03	0.03	0.03	0.04	0.07
NM_178547	0.09	0.1	0.08	0.11	0.1	0.06	0.06	0.04	0.09	0.05	0.06	0.11	0.1	0.12	0.08	0.1	0.05	0.09	0.1	0.08	0.18	0.08	0.12	0.04	0.09	0.09	0.22	0.06	0.08	0.07	0.12	0.08	0.08	0.14	0.09	0.09	0.07	0.09	0.08	0.09	0.11	0.05	0.12	0.1	0.07	0.1	0.22	0.08	0.13
NM_001135255	0.68	0.63	0.48	0.52	0.53	0.54	0.56	0.28	0.56	0.56	0.83	0.54	0.86	0.57	0.49	1.2	0.35	0.59	0.67	0.75	0.97	0.56	0.83	0.52	0.85	1.11	1.6	0.38	0.6	0.49	0.84	0.59	0.32	0.6	0.58	0.44	0.63	0.88	0.58	0.84	0.49	0.43	0.63	0.74	0.33	0.47	1.12	0.4	0.85
NM_005610	0.68	0.63	0.48	0.52	0.53	0.54	0.56	0.28	0.56	0.56	0.83	0.54	0.86	0.57	0.49	1.2	0.35	0.59	0.67	0.75	0.97	0.56	0.83	0.52	0.85	1.11	1.6	0.38	0.6	0.49	0.84	0.59	0.32	0.6	0.58	0.44	0.63	0.88	0.58	0.84	0.49	0.43	0.63	0.74	0.33	0.47	1.12	0.4	0.85
NM_001135256	0.68	0.63	0.48	0.52	0.53	0.54	0.55	0.28	0.56	0.55	0.82	0.54	0.85	0.57	0.49	1.19	0.34	0.59	0.67	0.75	0.96	0.56	0.82	0.52	0.85	1.1	1.6	0.38	0.6	0.49	0.84	0.59	0.32	0.6	0.58	0.44	0.63	0.87	0.58	0.83	0.48	0.42	0.62	0.74	0.33	0.46	1.11	0.39	0.85
NM_001161708	0.82	0.66	0.55	0.55	0.54	0.56	0.51	0.33	0.6	0.5	0.76	0.48	0.9	0.52	0.54	1.38	0.43	0.66	0.71	0.88	0.92	0.66	0.8	0.66	1.02	1.03	1.62	0.41	0.63	0.69	0.95	0.62	0.33	0.6	0.54	0.42	0.72	0.99	0.57	0.9	0.47	0.4	0.65	0.75	0.33	0.47	1.03	0.38	0.94
NM_030786	0.82	0.66	0.55	0.55	0.54	0.56	0.51	0.33	0.6	0.5	0.76	0.48	0.9	0.52	0.54	1.38	0.43	0.66	0.71	0.88	0.92	0.66	0.8	0.66	1.02	1.03	1.62	0.41	0.63	0.69	0.95	0.62	0.33	0.6	0.54	0.42	0.72	0.99	0.57	0.9	0.47	0.4	0.65	0.75	0.33	0.47	1.03	0.38	0.94
NM_020888	0.62	0.95	0.74	0.86	0.99	0.84	0.85	0.22	0.48	1.36	0.8	0.95	1.05	1.15	0.43	1.23	0.55	1.49	1.44	1.68	1.17	0.83	1.06	0.84	1.25	1.04	2.81	0.57	0.46	0.3	0.47	1.09	0.51	0.54	0.79	0.91	1.49	0.56	0.51	1.17	1.09	0.38	1.07	0.53	0.54	0.44	2.29	0.66	0.66
NM_001198973	2.05	3.21	2.43	2.91	3.35	2.83	2.91	0.73	1.58	4.55	2.71	3.14	3.53	3.86	1.42	4.17	1.84	4.97	4.77	5.73	3.95	2.75	3.61	2.85	4.2	3.55	9.52	1.9	1.53	0.95	1.46	3.72	1.66	1.79	2.67	3.07	5.06	1.84	1.76	3.96	3.66	1.27	3.61	1.72	1.81	1.44	7.65	2.18	2.11
NM_001198972	2.05	3.21	2.43	2.91	3.35	2.83	2.91	0.73	1.58	4.55	2.71	3.14	3.53	3.86	1.42	4.17	1.84	4.97	4.77	5.73	3.95	2.75	3.61	2.85	4.2	3.55	9.52	1.9	1.53	0.95	1.46	3.72	1.66	1.79	2.67	3.07	5.06	1.84	1.76	3.96	3.66	1.27	3.61	1.72	1.81	1.44	7.65	2.18	2.11
NM_003680	0.37	0.37	0.33	0.42	0.31	0.27	0.33	0.14	0.18	0.25	0.37	0.5	0.28	0.52	0.23	0.7	0.17	0.21	0.27	0.21	0.41	0.26	0.72	0.26	0.3	0.43	0.86	0.23	0.26	0.22	0.31	0.51	0.21	0.31	0.13	0.41	0.48	0.33	0.47	0.38	0.49	0.35	0.41	0.24	0.22	0.22	0.59	0.31	0.33
NM_022753	0.11	0.15	0.09	0.19	0.13	0.08	0.05	0.14	0.12	0.1	0.1	0.11	0.12	0.13	0.11	0.22	0.1	0.15	0.17	0.18	0.18	0.16	0.21	0.07	0.19	0.1	0.37	0.13	0.13	0.12	0.16	0.11	0.07	0.21	0.1	0.13	0.07	0.09	0.11	0.16	0.15	0.08	0.17	0.16	0.08	0.13	0.29	0.09	0.14
NM_001017406	0.08	0.13	0.06	0.12	0.1	0.06	0.04	0.11	0.1	0.08	0.08	0.11	0.11	0.14	0.08	0.19	0.07	0.09	0.1	0.11	0.13	0.12	0.19	0.06	0.16	0.08	0.28	0.09	0.09	0.07	0.11	0.08	0.06	0.13	0.06	0.1	0.05	0.09	0.1	0.15	0.11	0.08	0.16	0.12	0.06	0.1	0.26	0.09	0.11
NM_001171940	0.03	0.02	0.01	0.02	0.02	0.01	0	0.04	0.02	0	0.01	0.03	0.04	0.03	0.1	0.04	0.01	0.01	0	0.14	0.02	0.02	0.01	0.05	0.03	0	0.03	0.06	0.08	0.07	0.01	0.01	0.02	0.01	0	0	0.04	0.02	0.02	0.02	0	0.01	0.02	0.04	0.02	0.02	0.12	0.01	0.03
NM_153756	0.03	0.02	0.01	0.02	0.02	0.01	0	0.04	0.02	0	0.01	0.03	0.04	0.03	0.1	0.04	0.01	0.01	0	0.14	0.02	0.02	0.01	0.05	0.03	0	0.03	0.06	0.08	0.07	0.01	0.01	0.02	0.01	0	0	0.04	0.02	0.02	0.02	0	0.01	0.02	0.04	0.02	0.02	0.12	0.01	0.03
NM_001171941	0.03	0.02	0	0.02	0.01	0.01	0	0.03	0.02	0	0.01	0.02	0.03	0.02	0.09	0.03	0.01	0.01	0	0.12	0.02	0.01	0.01	0.04	0.03	0	0.03	0.05	0.07	0.06	0.01	0.01	0.02	0.01	0	0	0.03	0.02	0.02	0.02	0	0.01	0.02	0.03	0.02	0.02	0.1	0.01	0.03
NM_002143	0.05	0.07	0.01	0.05	0.03	0.08	0.05	0.09	0.03	0.08	0.06	0.09	0.03	0.1	0.02	0.04	0.02	0.08	0.08	0.04	0.04	0.03	0.05	0.04	0.06	0.09	0.02	0.03	0.02	0.01	0.04	0.06	0.01	0.03	0.02	0.01	0.09	0.04	0.02	0.01	0.02	0.03	0.09	0.01	0.02	0.03	0.26	0.05	0.05
NM_033504	2.79	2.54	0.6	2.06	1.33	4.6	2.13	3.3	0.52	3.44	2.59	4.2	1.24	4.91	0.69	1.51	1.59	3.11	3.27	1.76	2.28	2.17	2.3	1.75	2.55	3.49	1.21	1.49	0.68	0.68	1.66	3.34	1.27	1.05	0.37	1.03	2.84	2.51	1.35	0.28	1.18	1.08	2.98	0.6	1.34	1.5	9.24	1.13	2.01
NM_153341	0.68	0.37	0.29	0.77	0.35	0.5	0.36	0.21	0.25	0.88	0.46	1.26	0.17	1.31	0.47	1.11	0.67	1.19	1.1	0.54	1.1	0.74	1.01	0.35	0.94	0.43	1.8	0.44	0.5	0.43	1.01	0.78	0.3	0.86	0.33	1.12	0.82	0.54	0.48	0.84	1.16	0.36	0.42	0.27	0.33	0.98	0.71	1.23	1.11
NM_001127361	0.68	0.37	0.29	0.77	0.35	0.5	0.36	0.21	0.25	0.88	0.46	1.26	0.17	1.31	0.47	1.11	0.67	1.19	1.1	0.54	1.1	0.74	1.01	0.35	0.94	0.43	1.8	0.44	0.5	0.43	1.01	0.78	0.3	0.86	0.33	1.12	0.82	0.54	0.48	0.84	1.16	0.36	0.42	0.27	0.33	0.98	0.71	1.23	1.11
NM_013411	0.35	0.27	0.25	0.44	0.28	0.43	0.51	0.43	0.33	0.39	0.51	0.66	0.29	0.69	0.28	0.8	0.12	0.35	0.44	0.55	0.86	0.26	0.9	0.39	0.41	0.71	0.96	0.24	0.36	0.2	0.33	0.34	0.33	0.39	0.31	0.49	0.44	0.33	0.64	0.53	0.61	0.41	0.31	0.45	0.32	0.25	0.37	0.29	0.41
NM_001199199	0.35	0.27	0.25	0.44	0.28	0.43	0.51	0.43	0.33	0.39	0.51	0.66	0.29	0.69	0.28	0.8	0.12	0.35	0.44	0.55	0.86	0.26	0.9	0.39	0.41	0.71	0.96	0.24	0.36	0.2	0.33	0.34	0.33	0.39	0.31	0.49	0.44	0.33	0.64	0.53	0.61	0.41	0.31	0.45	0.32	0.25	0.37	0.29	0.41
NR_037591	0.35	0.27	0.25	0.44	0.28	0.43	0.51	0.43	0.33	0.39	0.51	0.66	0.29	0.69	0.28	0.8	0.12	0.35	0.44	0.55	0.86	0.26	0.9	0.39	0.41	0.71	0.96	0.24	0.36	0.2	0.33	0.34	0.33	0.39	0.31	0.49	0.44	0.33	0.64	0.53	0.61	0.41	0.31	0.45	0.32	0.25	0.37	0.29	0.41
NR_037592	0.21	0.15	0.13	0.31	0.13	0.17	0.3	0.3	0.12	0.24	0.26	0.31	0.21	0.33	0.17	0.34	0.07	0.18	0.22	0.32	0.38	0.15	0.34	0.15	0.22	0.36	0.52	0.15	0.2	0.1	0.16	0.18	0.11	0.22	0.16	0.28	0.21	0.16	0.26	0.27	0.36	0.17	0.19	0.17	0.12	0.15	0.21	0.11	0.2
NM_001625	0.21	0.15	0.13	0.31	0.13	0.17	0.3	0.3	0.12	0.24	0.26	0.31	0.21	0.33	0.17	0.34	0.07	0.18	0.22	0.32	0.38	0.15	0.34	0.15	0.22	0.36	0.52	0.15	0.2	0.1	0.16	0.18	0.11	0.22	0.16	0.28	0.21	0.16	0.26	0.27	0.36	0.17	0.19	0.17	0.12	0.15	0.21	0.11	0.2
NM_052998	0.02	0.05	0.02	0.02	0.03	0.01	0.01	0.01	0.02	0.01	0.01	0.02	0.02	0.02	0.02	0.03	0.01	0	0.01	0.03	0.05	0.02	0.02	0.01	0.03	0.02	0.08	0.02	0.02	0.02	0.03	0.04	0.01	0.04	0.02	0.01	0.01	0.03	0.01	0.03	0.01	0.02	0.05	0.03	0.02	0.03	0.03	0.01	0.05
NM_018207	0.04	0.07	0.02	0.07	0.07	0.02	0.04	0.04	0.05	0.07	0.03	0.03	0.04	0.05	0.04	0.08	0.06	0.05	0.04	0.09	0.12	0.09	0.06	0.06	0.05	0.05	0.04	0.05	0.04	0.04	0.04	0.06	0.03	0.06	0.02	0.03	0.06	0.04	0.04	0.04	0.03	0.03	0.07	0.06	0.02	0.03	0.06	0.05	0.06
NM_152493	0.11	0.16	0.07	0.16	0.15	0.05	0.11	0.15	0.18	0.14	0.04	0.1	0.13	0.1	0.18	0.17	0.15	0.11	0.09	0.27	0.12	0.21	0.09	0.09	0.18	0.08	0.18	0.15	0.21	0.11	0.09	0.04	0.05	0.12	0.08	0.03	0.13	0.08	0.23	0.1	0.04	0.17	0.18	0.19	0.05	0.07	0.11	0.12	0.1
NM_004427	0.86	0.73	0.73	0.81	0.69	0.63	0.58	0.5	0.49	1.08	0.55	0.64	0.58	0.68	0.59	1.4	0.61	0.54	0.57	1.01	0.97	1.07	0.82	0.56	0.91	0.92	1.52	0.59	0.64	0.44	0.58	0.69	0.53	0.78	0.44	1.07	1.01	0.83	0.95	0.82	1.21	0.77	0.77	0.56	0.53	0.89	0.52	0.61	0.71
NM_198040	0.45	0.38	0.37	0.42	0.36	0.32	0.3	0.26	0.26	0.55	0.28	0.33	0.31	0.35	0.31	0.72	0.32	0.28	0.3	0.53	0.5	0.56	0.42	0.29	0.47	0.47	0.78	0.31	0.33	0.23	0.3	0.36	0.28	0.4	0.23	0.55	0.52	0.43	0.49	0.43	0.62	0.4	0.4	0.3	0.28	0.46	0.28	0.32	0.37
NR_037400	4.9	2.6	2.14	2.38	2.02	1.03	0.53	1.48	0.72	3.74	1.05	1.4	1.88	0.84	2.07	3.22	2.46	0.58	1.63	2.08	2.46	3.1	2.24	1.74	1.92	3.27	4.05	2.47	1.11	1.46	1.26	2	1.84	1.73	1.69	3.72	3.11	2.69	1.7	2.16	3.32	0.93	2.1	2.08	1.74	1.43	1.32	2.74	1.99
NM_145238	0.03	0.04	0.03	0.06	0.05	0.03	0.02	0.03	0.03	0.06	0.02	0.03	0.01	0.03	0.02	0.04	0.02	0.04	0.04	0.05	0.03	0.04	0.04	0.02	0.02	0.04	0.04	0.02	0.03	0.02	0.03	0.02	0.03	0.04	0.03	0.03	0.02	0.04	0.03	0.02	0.04	0.02	0.04	0.05	0.03	0.05	0.03	0.04	0.03
NM_052896	0	0	0	0	0	0	0	0	0	0	0	0.01	0.01	0.01	0	0	0	0	0	0	0.01	0	0	0	0	0	0	0	0	0	0.01	0	0	0	0	0	0	0	0	0	0	0	0	0.01	0	0.01	0	0	0.01
NM_145205	0	0	0	0	0	0	0	0	0	0	0	0	0	0	0	0	0	0	0	0	0	0	0	0	0	0	0	0	0	0	0	0	0	0	0	0	0	0	0	0	0	0	0	0	0	0	0	0	0
NR_033264	0	0	0	0	0	0	0	0	0	0	0	0	0	0	0	0	0	0	0	0	0.02	0	0	0	0	0	0	0	0	0	0	0	0	0	0	0	0	0	0	0	0	0	0	0	0	0	0	0	0
NR_038372	0	0	0	0	0	0	0	0	0	0	0	0	0	0	0	0	0	0	0	0	0	0	0	0	0	0	0	0	0	0	0	0	0	0	0	0	0	0	0	0	0	0	0	0	0	0	0	0	0
NM_032884	0	0	0	0	0	0	0	0	0	0	0	0.01	0	0	0	0	0	0	0	0	0	0	0	0	0	0	0	0	0	0	0	0	0	0	0	0	0	0	0	0	0	0	0	0	0	0	0	0	0
NM_001134734	0	0	0	0	0	0	0	0	0	0	0	0.01	0	0	0	0	0	0	0	0	0	0	0	0	0	0	0	0	0	0	0	0	0	0	0	0	0	0	0	0	0	0	0	0	0	0	0	0	0
NM_005268	0.17	0.03	0.28	0.09	0.05	0.04	0.01	0	0.07	0.97	0.01	0.51	0	0.54	0.02	0.63	0.04	0.59	0.65	0.57	0	0.12	0	0.11	0.94	0.1	0.83	0.01	0.04	0.11	0	0.06	0.06	0.02	0	0.03	0	0.15	0.05	0.45	0.06	0.02	0.04	0.09	0.04	0.43	0.06	0.02	0.01
NM_153212	0.57	0.24	0.08	0.43	0.2	0.04	0.01	0.04	0.23	0.83	0.01	0.04	0	0.06	0.08	0.33	0.1	0.28	0.27	0.76	0.02	0.18	0.06	0.04	1.24	0.1	0.35	0.01	0.09	0.07	0.01	0.15	0.11	0	0.07	0.05	0.03	0.4	0.2	0.29	0.05	0.13	0.22	0.3	0.16	0.2	0.16	0.02	0.01
NM_024009	1.14	0.33	0.8	1.9	0.98	0.17	0.21	0.25	0.2	2.44	0.16	1.49	0.37	1.53	0.28	1.49	0.4	0.77	0.9	1.21	0.48	0.5	0.55	0.35	2.86	0.31	2.43	0.08	0.27	0.05	0.08	0.98	0.65	0.28	0.8	0.57	0.55	1.4	0.14	1.57	0.59	0.09	0.31	0.25	0.78	1.11	0.54	0.14	0.12
NM_001005752	1.32	0.37	0.92	2.26	1.11	0.19	0.24	0.3	0.22	2.84	0.19	1.8	0.47	1.84	0.31	1.74	0.45	0.91	1.05	1.46	0.55	0.59	0.61	0.39	3.37	0.35	2.88	0.1	0.31	0.06	0.09	1.18	0.76	0.32	0.9	0.66	0.59	1.68	0.17	1.85	0.69	0.1	0.34	0.3	0.91	1.33	0.63	0.16	0.14
NM_002060	1	1.12	0.12	0.5	1.53	0.37	0.99	0.55	0.25	0.3	0.57	1.19	0.77	1.5	1.74	2.18	2.03	0.37	0.33	1.35	0.6	3.03	0.48	0.5	0.8	0.22	0.84	1.48	1.66	1.54	0.53	0.48	0.15	0.62	0.23	0.46	0.88	0.81	1.39	0.91	0.55	1.36	1.27	0.31	0.11	0.6	0.57	0.55	0.71
NM_001164825	0.57	0.77	0.37	0.67	0.78	0.45	0.58	0.61	0.32	0.36	0.61	1.22	0.62	1.24	0.47	1.39	0.36	0.41	0.51	0.65	0.85	0.64	0.8	0.38	0.66	0.72	0.84	0.35	0.59	0.41	0.35	0.42	0.23	0.37	0.25	0.39	0.5	0.51	0.74	0.66	0.4	0.49	0.66	0.43	0.3	0.63	0.4	0.39	0.41
NM_001164824	0.59	0.79	0.38	0.69	0.82	0.46	0.59	0.64	0.33	0.36	0.64	1.27	0.64	1.29	0.49	1.45	0.37	0.42	0.53	0.68	0.89	0.67	0.83	0.39	0.69	0.76	0.88	0.36	0.6	0.43	0.37	0.44	0.24	0.37	0.26	0.4	0.53	0.53	0.77	0.69	0.41	0.5	0.68	0.45	0.3	0.67	0.43	0.4	0.44
NM_138428	0.56	0.76	0.37	0.66	0.77	0.45	0.58	0.6	0.32	0.35	0.6	1.21	0.62	1.23	0.47	1.38	0.36	0.41	0.5	0.65	0.84	0.63	0.79	0.38	0.65	0.72	0.83	0.34	0.58	0.41	0.35	0.41	0.23	0.36	0.24	0.38	0.5	0.51	0.73	0.65	0.4	0.49	0.66	0.43	0.3	0.63	0.4	0.39	0.41
NM_001080418	0	0	0.01	0	0.01	0	0	0.01	0.01	0	0	0.02	0.01	0.02	0.01	0.01	0	0.01	0.01	0	0.01	0	0	0	0	0	0.01	0	0.01	0	0.02	0.01	0	0.01	0.01	0	0	0	0.01	0	0	0	0	0.01	0.01	0.01	0	0	0.02
NR_037869	0.04	0.14	0.05	0.1	0.1	0.05	0.03	0.15	0.13	0.11	0.04	0.06	0.1	0.07	0.12	0.22	0.07	0.18	0.23	0.23	0.22	0.18	0.15	0.12	0.22	0.1	0.52	0.15	0.18	0.08	0.12	0.07	0.03	0.13	0.11	0.07	0.15	0.08	0.04	0.19	0.06	0.03	0.21	0.15	0.03	0.16	0.13	0.14	0.18
NM_001195156	0.84	1.6	0.51	1.45	0.95	0.78	1.44	2.23	0.91	1.18	0.7	2.86	1.48	2.87	0.78	3.09	0.67	1.05	1.35	2.81	1.92	1.45	1.84	1.3	1.97	0.99	3.66	1.09	1.13	1.83	0.85	0.34	0.51	1.42	1.09	0.56	1.39	0.66	1.99	1.17	0.73	1.28	1.83	1.67	0.56	1.15	0.75	0.86	1.05
NM_007167	0.08	0.1	0.08	0.08	0.08	0.06	0.05	0.07	0.08	0.06	0.13	0.14	0.08	0.15	0.06	0.16	0.05	0.11	0.12	0.13	0.14	0.1	0.1	0.05	0.14	0.1	0.24	0.05	0.08	0.06	0.08	0.06	0.04	0.09	0.08	0.06	0.06	0.08	0.06	0.12	0.07	0.05	0.1	0.1	0.05	0.1	0.08	0.06	0.09
NM_024772	0.08	0.13	0.1	0.11	0.11	0.09	0.07	0.12	0.1	0.1	0.14	0.17	0.08	0.21	0.08	0.13	0.06	0.13	0.16	0.11	0.18	0.09	0.11	0.06	0.09	0.09	0.28	0.05	0.1	0.06	0.12	0.08	0.06	0.1	0.09	0.13	0.07	0.09	0.1	0.14	0.12	0.07	0.12	0.11	0.06	0.12	0.07	0.12	0.12
NM_005066	2.8	2.52	2.67	3.57	3.51	2.9	3.39	2.62	2.78	2.68	3.46	3.71	2.17	4.17	3.3	4.65	1.54	2.58	2.65	3.1	3.05	1.97	3.18	1.82	2.62	4.01	4.72	2.02	3.64	1.57	2.49	3.34	2.63	2.53	2.67	3.46	1.69	2.71	3.69	3.2	4.04	2.86	2.98	3.22	2.71	3.22	3.29	3.33	2.73
NM_005095	0.21	0.22	0.39	0.23	0.33	0.27	0.24	0.48	0.16	0.24	0.29	0.35	0.13	0.35	0.23	0.39	0.15	0.26	0.28	0.3	0.48	0.19	0.29	0.29	0.28	0.33	0.36	0.14	0.24	0.27	0.25	0.16	0.18	0.18	0.29	0.21	0.22	0.29	0.3	0.27	0.23	0.26	0.22	0.19	0.18	0.19	0.17	0.21	0.25
NM_024874	0.08	0.13	0.09	0.14	0.09	0.09	0.09	0.13	0.12	0.12	0.09	0.2	0.13	0.22	0.12	0.15	0.09	0.07	0.08	0.18	0.18	0.14	0.11	0.07	0.14	0.14	0.19	0.13	0.14	0.09	0.1	0.08	0.07	0.12	0.12	0.12	0.1	0.08	0.07	0.12	0.15	0.05	0.13	0.15	0.07	0.11	0.08	0.12	0.12
NM_014284	0.41	0.67	0.62	0.46	0.64	0.32	0.42	0.44	0.31	0.41	0.36	0.67	0.6	0.75	0.55	0.9	0.5	0.3	0.27	0.66	0.58	0.74	0.51	0.41	0.64	0.32	0.67	0.49	0.6	0.42	0.36	0.52	0.32	0.38	0.34	0.67	0.29	0.28	0.39	0.7	0.72	0.37	0.8	0.33	0.3	0.34	0.5	0.45	0.46
NM_001014841	0.41	0.67	0.62	0.46	0.64	0.32	0.42	0.44	0.31	0.41	0.36	0.67	0.6	0.75	0.55	0.9	0.5	0.3	0.27	0.66	0.58	0.74	0.51	0.41	0.64	0.32	0.67	0.49	0.6	0.42	0.36	0.52	0.32	0.38	0.34	0.67	0.29	0.28	0.39	0.7	0.72	0.37	0.8	0.33	0.3	0.34	0.5	0.45	0.46
NM_001014839	0.41	0.67	0.62	0.46	0.64	0.32	0.42	0.44	0.31	0.41	0.36	0.67	0.6	0.75	0.55	0.9	0.5	0.3	0.27	0.66	0.58	0.74	0.51	0.41	0.64	0.32	0.67	0.49	0.6	0.42	0.36	0.52	0.32	0.38	0.34	0.67	0.29	0.28	0.39	0.7	0.72	0.37	0.8	0.33	0.3	0.34	0.5	0.45	0.46
NM_178548	0.01	0.02	0.03	0.03	0.08	0	0.01	0.02	0.02	0.01	0.01	0.06	0.01	0.07	0.03	0.08	0.01	0.01	0.02	0.02	0.03	0.02	0.03	0.01	0.04	0.01	0.06	0.03	0.03	0.01	0.04	0.03	0.02	0.03	0.01	0.02	0	0.01	0.03	0.01	0.02	0.02	0.02	0.04	0.02	0.03	0.05	0.01	0.03
NM_002794	0.69	0.69	0.46	0.94	0.51	0.73	1.22	0.85	0.47	0.59	0.82	1.52	0.39	1.64	0.5	1.25	0.28	0.7	0.72	0.59	1.45	0.41	0.97	0.47	0.6	1.11	1.23	0.36	0.54	0.46	0.65	0.92	0.45	0.59	0.56	0.9	0.67	0.72	0.99	0.65	0.99	0.81	0.73	0.58	0.48	0.83	0.63	0.59	0.74
NM_001199779	0.7	0.69	0.46	0.95	0.51	0.74	1.23	0.86	0.48	0.6	0.82	1.53	0.4	1.65	0.5	1.25	0.28	0.7	0.72	0.59	1.46	0.41	0.98	0.48	0.6	1.12	1.24	0.36	0.54	0.47	0.66	0.93	0.46	0.59	0.57	0.91	0.68	0.72	1	0.65	1	0.82	0.73	0.58	0.48	0.84	0.64	0.59	0.75
NM_001199780	0.74	0.74	0.51	1.05	0.56	0.81	1.33	0.93	0.51	0.65	0.92	1.66	0.44	1.83	0.54	1.33	0.3	0.8	0.8	0.62	1.55	0.42	1.04	0.52	0.64	1.19	1.33	0.38	0.59	0.49	0.73	1.01	0.5	0.64	0.63	1	0.7	0.78	1.05	0.7	1.09	0.86	0.76	0.61	0.53	0.91	0.7	0.63	0.8
NM_152374	0.18	0.43	0.21	0.39	0.33	0.13	0.22	0.23	0.19	0.16	0.19	0.35	0.38	0.33	0.38	0.96	0.19	0.1	0.17	0.36	0.31	0.4	0.23	0.23	0.49	0.15	0.87	0.24	0.48	0.3	0.27	0.16	0.06	0.26	0.09	0.18	0.21	0.19	0.34	0.53	0.18	0.24	0.58	0.2	0.07	0.25	0.35	0.1	0.26
NM_022111	0.05	0.03	0.07	0.05	0.12	0.05	0.06	0.09	0.04	0.06	0.08	0.13	0.03	0.15	0.06	0.11	0.01	0.04	0.05	0.02	0.1	0.02	0.13	0.03	0.05	0.06	0.12	0.02	0.07	0.02	0.09	0.1	0.05	0.08	0.03	0.09	0.01	0.07	0.07	0.06	0.12	0.05	0.04	0.06	0.05	0.11	0.04	0.06	0.08
NM_001190481	0.05	0.03	0.07	0.05	0.12	0.05	0.06	0.09	0.04	0.06	0.08	0.13	0.03	0.15	0.06	0.11	0.01	0.04	0.05	0.02	0.1	0.02	0.13	0.03	0.05	0.06	0.12	0.02	0.07	0.02	0.09	0.1	0.05	0.08	0.03	0.09	0.01	0.07	0.07	0.06	0.12	0.05	0.04	0.06	0.05	0.11	0.04	0.06	0.08
NM_017629	0.09	0.13	0.09	0.19	0.14	0.09	0.04	0.08	0.09	0.1	0.08	0.15	0.1	0.16	0.12	0.32	0.13	0.16	0.2	0.24	0.15	0.21	0.12	0.07	0.27	0.19	0.42	0.13	0.14	0.12	0.15	0.09	0.06	0.12	0.11	0.09	0.06	0.13	0.08	0.13	0.1	0.05	0.13	0.13	0.07	0.12	0.11	0.09	0.16
NM_012199	0.18	0.23	0.13	0.23	0.33	0.15	0.29	0.19	0.19	0.21	0.22	0.22	0.18	0.24	0.28	0.45	0.16	0.18	0.2	0.41	0.19	0.27	0.24	0.21	0.31	0.29	0.48	0.17	0.33	0.17	0.17	0.19	0.12	0.17	0.11	0.16	0.18	0.23	0.21	0.39	0.19	0.15	0.23	0.24	0.14	0.16	0.22	0.26	0.22
NM_024852	0.02	0.03	0.04	0.04	0.03	0.02	0.02	0.04	0.04	0.03	0.02	0.06	0.03	0.06	0.03	0.06	0.02	0.02	0.03	0.04	0.04	0.04	0.04	0.02	0.04	0.02	0.07	0.02	0.03	0.03	0.05	0.02	0.02	0.05	0.02	0.02	0.03	0.04	0.03	0.05	0.03	0.02	0.03	0.05	0.03	0.05	0.03	0.02	0.05
NM_177422	0.02	0.03	0.04	0.04	0.03	0.02	0.02	0.04	0.04	0.03	0.02	0.06	0.03	0.06	0.03	0.06	0.02	0.02	0.03	0.04	0.04	0.04	0.04	0.02	0.04	0.02	0.07	0.02	0.03	0.03	0.05	0.02	0.02	0.05	0.02	0.02	0.03	0.04	0.03	0.05	0.03	0.02	0.03	0.05	0.03	0.05	0.03	0.02	0.05
NM_014466	0.02	0.01	0.02	0.02	0.03	0	0	0.01	0.04	0	0.01	0.03	0.01	0.02	0.09	0.01	0	0.01	0	0	0.02	0	0.01	0	0.15	0	0.02	0.02	0.07	0.01	0.05	0.01	0.02	0.02	0.01	0	0	0	0	0.02	0	0.01	0.01	0.06	0	0.13	0.05	0	0.08
NM_017825	0.47	0.58	0.48	0.81	0.57	0.63	0.72	0.38	1.2	0.55	0.48	1.27	0.46	1.46	0.56	1.45	0.38	0.47	0.5	0.6	0.78	0.52	0.42	0.35	0.57	0.89	1.23	0.34	0.67	0.39	0.52	0.68	0.36	0.6	0.41	0.84	0.54	0.33	0.72	0.79	1.11	0.54	0.76	1.4	0.35	0.61	0.43	0.45	0.66
NM_005202	0.51	1.79	0.05	0.65	0.74	0.27	0.48	0.04	0.5	0.27	0.08	0.17	0.03	0.15	0.46	1.05	0.12	0.02	0.03	0.81	0.31	0.24	0.23	0.6	0.58	0.02	0.28	0.61	0.42	1.05	0.38	0.41	0.18	0.58	0.04	0.03	0.64	0.43	0.66	0.37	0.04	0.45	2.02	0.69	0.13	0.23	0.35	0.27	0.42
NM_014408	0.36	0.51	0.28	0.49	0.33	0.33	0.46	0.43	0.73	0.49	0.29	0.86	0.35	0.96	0.32	0.8	0.27	0.36	0.38	0.56	0.63	0.38	0.51	0.32	0.46	0.45	0.95	0.26	0.36	0.35	0.38	0.31	0.21	0.4	0.27	0.35	0.42	0.37	0.55	0.44	0.4	0.36	0.55	0.98	0.21	0.48	0.33	0.33	0.43
NM_018067	0.53	0.65	0.27	0.48	0.51	0.38	0.31	0.31	0.48	0.45	0.23	0.62	0.21	0.7	0.39	0.73	0.58	0.33	0.3	0.68	0.4	0.74	0.59	0.4	0.85	0.34	0.7	0.38	0.41	0.35	0.3	0.47	0.29	0.49	0.22	0.52	0.59	0.43	0.58	0.58	0.54	0.47	0.84	0.52	0.26	0.54	0.49	0.29	0.4
NM_005119	0.22	0.24	0.28	0.29	0.27	0.25	0.17	0.21	0.37	0.23	0.32	0.29	0.26	0.3	0.22	0.45	0.14	0.23	0.25	0.36	0.34	0.26	0.35	0.18	0.37	0.35	0.61	0.16	0.26	0.18	0.31	0.24	0.15	0.25	0.23	0.18	0.23	0.24	0.24	0.33	0.23	0.17	0.25	0.48	0.16	0.28	0.23	0.21	0.35
NM_001162530	0.1	0.05	0.1	0.26	0.04	0.12	0.04	0.07	0.71	0.17	0.13	0.06	0.11	0.07	0.04	0.07	0.05	0.14	0.14	0.03	0.05	0.07	0.11	0.01	0.3	0.13	0.21	0.04	0.06	0.02	0.29	0.22	0.09	0.11	0.15	0.13	0.04	0.09	0.08	0.17	0.15	0.07	0.05	0.81	0.1	0.07	0.18	0.06	0.41
NM_024676	0.1	0.05	0.1	0.26	0.04	0.13	0.04	0.07	0.72	0.17	0.13	0.06	0.11	0.08	0.05	0.07	0.05	0.14	0.15	0.03	0.05	0.07	0.11	0.01	0.31	0.13	0.22	0.04	0.06	0.02	0.3	0.22	0.09	0.12	0.15	0.13	0.04	0.09	0.08	0.17	0.15	0.08	0.05	0.83	0.11	0.08	0.19	0.06	0.42
NM_018166	0.69	1.32	0.36	1.06	1.26	0.73	1.13	0.56	1.38	0.85	0.34	0.92	0.53	0.99	0.7	1.68	1.22	0.45	0.51	0.72	0.67	1.63	0.54	0.73	1.49	0.6	0.81	1.05	0.96	0.93	0.98	0.67	0.23	0.66	0.46	0.65	0.77	0.49	1.5	1.31	0.69	1.51	1.91	1.28	0.31	0.51	0.86	0.53	1.26
NM_032017	0.26	0.23	0.2	0.4	0.18	0.2	0.27	0.19	0.49	0.23	0.16	0.52	0.17	0.6	0.26	0.46	0.21	0.17	0.18	0.27	0.27	0.29	0.23	0.19	0.25	0.34	0.28	0.19	0.27	0.21	0.17	0.37	0.22	0.22	0.12	0.34	0.45	0.19	0.3	0.25	0.4	0.22	0.25	0.58	0.21	0.31	0.19	0.31	0.23
NM_032881	0.6	1.02	0.53	0.5	0.71	0.43	0.74	0.83	0.65	0.57	0.51	2.03	0.63	2.33	0.41	1.64	0.46	0.58	0.59	0.82	1.15	0.7	0.93	0.67	0.78	0.76	1	0.39	0.46	0.7	0.51	0.57	0.22	0.76	0.28	0.49	0.88	0.64	1.07	0.81	0.71	0.85	0.92	0.91	0.36	0.9	0.61	0.64	0.61
NM_145047	0.03	0.04	0.03	0.02	0.03	0.01	0.02	0.06	0.05	0.02	0.03	0.07	0.04	0.07	0.02	0.03	0.04	0.05	0.06	0.03	0.09	0.05	0.02	0.01	0.02	0.03	0.04	0.04	0.02	0.02	0.03	0.03	0.01	0.04	0.03	0.03	0.03	0.03	0.01	0.03	0.03	0.01	0.04	0.05	0.01	0.06	0.03	0.02	0.03
NM_206837	0.03	0.03	0.02	0.01	0.02	0.01	0.02	0.05	0.05	0.02	0.02	0.06	0.03	0.06	0.01	0.02	0.03	0.04	0.05	0.02	0.07	0.04	0.02	0.01	0.02	0.02	0.02	0.02	0.02	0.01	0.02	0.02	0.01	0.03	0.02	0.02	0.02	0.02	0.01	0.02	0.03	0	0.03	0.04	0.01	0.05	0.03	0.01	0.02
NM_031280	1.21	1.68	1.21	1.06	0.9	1.14	2	1.62	2.42	1.38	1.22	2.89	1.16	3.03	0.76	1.67	0.48	0.95	1.01	0.71	1.85	0.67	1.47	0.89	0.8	1.51	1.34	0.74	0.91	0.76	0.9	1.19	0.52	1.13	0.71	1.48	1.34	1.18	1.7	1.09	1.43	1.4	1.78	2.88	0.57	1.19	0.99	0.78	1.09
NM_172313	0.46	0.36	0.2	0.66	0.16	0.2	0.21	0.11	0.7	0.39	0.17	0.16	0.05	0.19	0.35	2.39	0.86	0.34	0.36	0.18	0.38	1.25	0.44	0.11	0.72	0.2	0.75	0.48	0.38	0.17	0.21	0.41	0.07	0.33	0.06	0.35	0.26	0.41	0.78	0.22	0.42	0.58	0.37	0.83	0.1	0.49	0.33	0.24	0.29
NM_156039	0.46	0.36	0.2	0.66	0.16	0.2	0.21	0.11	0.7	0.39	0.17	0.16	0.05	0.19	0.35	2.39	0.86	0.34	0.36	0.18	0.38	1.25	0.44	0.11	0.72	0.2	0.75	0.48	0.38	0.17	0.21	0.41	0.07	0.33	0.06	0.35	0.26	0.41	0.78	0.22	0.42	0.58	0.37	0.83	0.1	0.49	0.33	0.24	0.29
NM_000760	0.46	0.36	0.2	0.66	0.16	0.2	0.21	0.11	0.7	0.39	0.17	0.16	0.05	0.19	0.35	2.39	0.86	0.34	0.36	0.18	0.38	1.25	0.44	0.11	0.72	0.2	0.75	0.48	0.38	0.17	0.21	0.41	0.07	0.33	0.06	0.35	0.26	0.41	0.78	0.22	0.42	0.58	0.37	0.83	0.1	0.49	0.33	0.24	0.29
NM_000831	0	0	0	0	0	0	0	0	0	0	0	0.01	0.01	0.01	0	0	0	0	0	0	0	0	0	0	0	0	0	0	0	0	0.01	0	0	0	0	0	0	0	0	0	0	0	0	0	0	0	0	0	0.01
NR_036217	0	0	0	0	0	0	0	0	0	0	0	0	0	0	0	0	0	0	0	0	0	0	0	0	0	0	0	0	0	0	0	0	0	0	0	0	0	0	0	0	0	0	0	0	0	0	0	0	0.16
NR_038842	0.04	0.07	0.03	0.1	0.06	0.06	0.04	0.07	0.08	0.05	0.07	0.09	0.07	0.07	0.03	0.07	0.03	0.04	0.06	0.1	0.11	0.03	0.04	0.04	0.11	0.07	0.07	0.05	0.03	0.02	0.04	0.09	0.02	0.06	0.03	0.06	0.07	0.03	0.07	0.05	0.07	0.07	0.09	0.07	0.04	0.07	0.05	0.03	0.06
NM_025079	1.02	0.86	0.34	1	0.58	0.92	0.34	1.74	0.98	1.96	2.22	1.7	0.29	1.93	0.41	1.69	0.49	1.02	1.09	0.79	2.07	0.77	1.06	0.33	2.82	2.93	0.91	0.61	0.43	0.06	1.63	3.01	0.19	0.54	0.54	0.56	1.05	0.35	1.33	0.64	0.65	1.15	0.91	1.19	0.21	1.11	1.4	0.59	2.15
NM_022756	0.43	0.47	0.24	0.51	0.29	0.16	0.33	0.48	0.32	0.34	0.37	0.46	0.4	0.47	0.36	0.7	0.23	0.36	0.43	0.51	0.49	0.33	0.54	0.47	0.7	0.61	0.95	0.39	0.33	0.34	0.31	0.31	0.25	0.46	0.35	0.17	0.53	0.54	0.32	0.51	0.19	0.21	0.51	0.39	0.26	0.4	0.37	0.48	0.32
NM_024700	0.12	0.13	0.13	0.15	0.16	0.09	0.08	0.15	0.15	0.13	0.14	0.19	0.12	0.19	0.13	0.25	0.08	0.11	0.12	0.18	0.14	0.14	0.13	0.1	0.15	0.14	0.27	0.09	0.14	0.1	0.17	0.14	0.07	0.13	0.08	0.09	0.12	0.12	0.16	0.17	0.12	0.1	0.13	0.21	0.08	0.18	0.11	0.13	0.17
NM_003462	0.07	0.35	0.04	0.07	0.09	0.02	0.05	0.02	0.32	0.14	0.17	0.44	1.03	0.52	0.26	0.22	0.11	0.03	0.04	0.25	0.25	0.17	0.04	0.09	0.1	0.02	0.04	0.16	0.34	0.13	0.04	0.01	0.04	0.38	0.05	0.02	0.45	0.07	0.16	0.08	0.03	0.12	0.37	0.41	0.07	1.28	0.52	0.03	0.03
NM_013285	0.28	0.22	0.2	0.35	0.34	0.18	0.19	0.34	0.32	0.31	0.28	0.42	0.18	0.43	0.25	0.47	0.12	0.24	0.28	0.26	0.31	0.17	0.41	0.18	0.28	0.27	0.57	0.17	0.31	0.14	0.24	0.25	0.16	0.2	0.23	0.27	0.23	0.32	0.29	0.3	0.31	0.21	0.22	0.37	0.16	0.29	0.24	0.34	0.24
NM_001038633	0.17	0.15	0.13	0.14	0.07	0.05	0.14	0.2	0.1	0.17	0.24	0.12	0.22	0.1	0.07	0.22	0.06	0.1	0.16	0.27	0.16	0.14	0.08	0.16	0.35	0.2	0.1	0.22	0.06	0.28	0.09	0.16	0.05	0.08	0.16	0.08	0.17	0.12	0.12	0.21	0.1	0.09	0.12	0.14	0.05	0.11	0.43	0.1	0.08
NM_001242908	0.17	0.15	0.13	0.14	0.07	0.05	0.14	0.2	0.1	0.17	0.24	0.12	0.22	0.1	0.07	0.22	0.06	0.1	0.16	0.27	0.16	0.14	0.08	0.16	0.35	0.2	0.1	0.22	0.06	0.28	0.09	0.16	0.05	0.08	0.16	0.08	0.17	0.12	0.12	0.21	0.1	0.09	0.12	0.14	0.05	0.11	0.43	0.1	0.08
NM_001242909	0.17	0.15	0.13	0.14	0.07	0.05	0.14	0.2	0.1	0.17	0.24	0.12	0.22	0.1	0.07	0.22	0.06	0.1	0.16	0.27	0.16	0.14	0.08	0.16	0.35	0.2	0.1	0.22	0.06	0.28	0.09	0.16	0.05	0.08	0.16	0.08	0.17	0.12	0.12	0.21	0.1	0.09	0.12	0.14	0.05	0.11	0.43	0.1	0.08
NM_001242910	0.17	0.15	0.13	0.14	0.07	0.05	0.14	0.2	0.1	0.17	0.24	0.12	0.22	0.1	0.07	0.22	0.06	0.1	0.16	0.27	0.16	0.14	0.08	0.16	0.35	0.2	0.1	0.22	0.06	0.28	0.09	0.16	0.05	0.08	0.16	0.08	0.17	0.12	0.12	0.21	0.1	0.09	0.12	0.14	0.05	0.11	0.43	0.1	0.08
NM_017850	0.28	0.5	0.19	0.32	0.35	0.35	0.28	0.51	0.32	0.27	0.36	0.57	0.47	0.64	0.23	0.36	0.12	0.33	0.34	0.38	0.36	0.18	0.49	0.29	0.23	0.37	0.75	0.2	0.29	0.33	0.3	0.48	0.16	0.19	0.22	0.61	0.34	0.32	0.5	0.4	0.74	0.4	0.45	0.42	0.17	0.24	0.19	0.3	0.33
NM_018101	0.29	0.15	0.16	0.4	0.39	0.38	0.43	0.31	0.39	0.37	0.57	0.87	0.15	0.94	0.25	0.39	0.05	0.32	0.43	0.18	0.42	0.09	0.72	0.18	0.14	0.37	0.5	0.11	0.3	0.13	0.27	0.85	0.19	0.23	0.2	0.59	0.29	0.22	0.34	0.19	0.69	0.28	0.2	0.43	0.24	0.32	0.5	0.4	0.33
NM_001099439	0.02	0.03	0.03	0.03	0.02	0.06	0.01	0.04	0.04	0.05	0.04	0.08	0.03	0.09	0.01	0.02	0.03	0.11	0.11	0.06	0.06	0.04	0	0.03	0.03	0.08	0.11	0.02	0.01	0.01	0.06	0.04	0.02	0.03	0.07	0.01	0.06	0.02	0	0.03	0.01	0.01	0.03	0.05	0.02	0.05	0.01	0.02	0.06
NM_173641	0	0	0.01	0	0	0.01	0	0.01	0.03	0.01	0.01	0.08	0.02	0.08	0	0.01	0	0.01	0.03	0	0.03	0	0	0	0	0	0.03	0	0	0	0.04	0.01	0.02	0.01	0.03	0	0	0	0	0	0	0	0	0.04	0.01	0.03	0	0	0.05
NM_001113482	0.26	0.2	0.25	0.09	0.16	0.38	0.56	0.53	0.22	0.51	0.2	0.13	0.52	0.17	0.34	0.43	0.15	0.28	0.3	0.53	0.45	0.15	0.89	0.11	0.32	0.72	1.52	0.15	0.31	0.13	0.35	0.52	0.06	0.73	0.68	0.17	0.22	0.29	0.21	0.96	0.17	0.15	0.21	0.29	0.05	0.2	0.06	0.08	0.43
NM_001031740	0.26	0.2	0.25	0.09	0.16	0.38	0.56	0.53	0.22	0.51	0.2	0.13	0.52	0.17	0.34	0.43	0.15	0.28	0.3	0.53	0.45	0.15	0.89	0.11	0.32	0.72	1.52	0.15	0.31	0.13	0.35	0.52	0.06	0.73	0.68	0.17	0.22	0.29	0.21	0.96	0.17	0.15	0.21	0.29	0.05	0.2	0.06	0.08	0.43
NM_152496	0.25	0.2	0.27	0.11	0.13	0.38	0.49	0.54	0.21	0.49	0.21	0.13	0.53	0.17	0.37	0.43	0.15	0.28	0.31	0.55	0.46	0.15	0.86	0.12	0.32	0.72	1.6	0.15	0.32	0.12	0.37	0.51	0.07	0.73	0.68	0.17	0.22	0.31	0.22	1.02	0.17	0.16	0.2	0.29	0.06	0.2	0.06	0.08	0.44
NM_024640	0.61	0.75	0.56	0.95	0.59	0.68	0.85	1.31	0.63	0.92	0.75	1.68	0.78	2.02	0.85	1.57	0.53	0.53	0.68	0.54	1.88	0.66	1.02	0.61	0.69	1.07	1.74	0.44	0.81	0.37	0.52	1.03	0.32	0.78	0.6	0.7	0.74	0.56	0.91	1.22	0.85	0.77	0.82	0.8	0.38	0.51	0.41	0.7	0.65
NM_198446	2.06	3.46	1.82	2.37	2.71	3.38	4.76	5.79	1.83	4.18	1.44	6	5.35	7.49	2.66	5.28	2.63	2.4	2.24	2.33	4.49	3.4	2.22	2.13	2.14	3.37	3.36	1.9	2.85	2	1.71	3.79	1.11	3.03	2	1.89	4.25	1.34	3.98	3.06	2.19	3.35	4.71	2.21	1.29	2.32	1.72	2.28	2.72
NM_001142726	2.06	3.46	1.82	2.37	2.71	3.38	4.76	5.79	1.83	4.18	1.44	6	5.35	7.49	2.66	5.28	2.63	2.4	2.24	2.33	4.49	3.4	2.22	2.13	2.14	3.37	3.36	1.9	2.85	2	1.71	3.79	1.11	3.03	2	1.89	4.25	1.34	3.98	3.06	2.19	3.35	4.71	2.21	1.29	2.32	1.72	2.28	2.72
NM_005955	0.08	0.08	0.09	0.1	0.09	0.09	0.07	0.06	0.09	0.16	0.07	0.1	0.07	0.13	0.07	0.23	0.08	0.08	0.09	0.11	0.11	0.15	0.13	0.07	0.1	0.08	0.16	0.05	0.08	0.07	0.09	0.07	0.06	0.09	0.07	0.08	0.09	0.08	0.09	0.1	0.11	0.06	0.08	0.13	0.06	0.13	0.07	0.11	0.11
NM_005540	0.04	0.06	0.03	0.07	0.05	0.02	0.02	0.05	0.06	0.03	0.04	0.06	0.05	0.07	0.05	0.06	0.04	0.04	0.04	0.05	0.07	0.05	0.07	0.03	0.07	0.03	0.11	0.04	0.05	0.04	0.06	0.03	0.03	0.07	0.04	0.04	0.04	0.04	0.04	0.07	0.03	0.03	0.06	0.08	0.04	0.04	0.05	0.04	0.06
NM_006802	0.27	0.15	0.22	0.33	0.28	0.24	0.29	0.24	0.25	0.25	0.28	0.4	0.27	0.41	0.26	0.37	0.12	0.19	0.23	0.31	0.32	0.18	0.24	0.23	0.22	0.43	0.46	0.13	0.28	0.22	0.25	0.23	0.19	0.19	0.21	0.34	0.29	0.28	0.26	0.27	0.4	0.22	0.14	0.33	0.17	0.23	0.21	0.23	0.28
NM_001243878	0.75	0.87	0.43	0.86	0.89	0.33	0.41	0.63	0.41	0.29	0.28	0.43	0.56	0.49	0.84	1.54	0.54	0.23	0.27	0.91	0.49	0.75	0.16	0.38	1.18	0.27	1.44	0.68	0.84	0.65	0.27	0.52	0.24	0.56	0.35	0.69	0.75	0.51	1.07	0.99	0.83	0.87	0.99	0.42	0.23	0.33	0.69	0.29	0.36
NM_004468	0.75	0.87	0.43	0.86	0.89	0.33	0.41	0.63	0.41	0.29	0.28	0.43	0.56	0.49	0.84	1.54	0.54	0.23	0.27	0.91	0.49	0.75	0.16	0.38	1.18	0.27	1.44	0.68	0.84	0.65	0.27	0.52	0.24	0.56	0.35	0.69	0.75	0.51	1.07	0.99	0.83	0.87	0.99	0.42	0.23	0.33	0.69	0.29	0.36
NM_016037	0.51	0.35	0.47	0.48	0.51	0.49	0.48	0.5	0.35	0.38	0.59	0.65	0.4	0.69	0.43	0.72	0.23	0.36	0.34	0.48	0.68	0.3	0.8	0.39	0.41	0.51	0.73	0.27	0.48	0.35	0.34	0.39	0.23	0.36	0.26	0.51	0.39	0.56	0.61	0.55	0.61	0.4	0.42	0.53	0.24	0.49	0.32	0.42	0.34
NM_002699	0.01	0.04	0.01	0.01	0.02	0	0	0.01	0.04	0.04	0	0.07	0.1	0.02	0.02	0.04	0.01	0.02	0.02	0.01	0.01	0.01	0.03	0	0.01	0.01	0.01	0	0.02	0.02	0.02	0.04	0.03	0.02	0.03	0	0	0.01	0.02	0.01	0.01	0.01	0.02	0.02	0.01	0.02	0.01	0.01	0.02
NR_037432	0	0	0	0	0	0	0	0	0	0	0	0	0	0	0	0	0	0	0	0	0	0	0	0	0	0	0	0	0	0	0	0	0	0	0	0	0	0	0	0	0	0	0	0	0	0	0	0	0.12
NR_038928	0	0	0	0	0	0	0	0	0	0	0	0	0	0	0	0	0	0	0	0	0	0	0	0	0	0	0	0	0	0	0	0	0	0	0	0	0	0	0	0	0	0	0	0	0	0	0	0	0
NM_022157	0.12	0.15	0.09	0.18	0.12	0.12	0.14	0.1	0.11	0.11	0.1	0.19	0.06	0.2	0.1	0.27	0.08	0.09	0.11	0.17	0.17	0.16	0.16	0.11	0.2	0.09	0.32	0.1	0.11	0.15	0.13	0.12	0.09	0.11	0.08	0.09	0.2	0.17	0.2	0.16	0.12	0.15	0.18	0.16	0.08	0.12	0.1	0.09	0.15
NR_037636	0.3	0.3	0.17	0.42	0.21	0.28	0.37	0.34	0.2	0.39	0.43	0.73	0.23	0.81	0.2	0.6	0.12	0.31	0.37	0.35	0.64	0.26	0.45	0.24	0.22	0.51	0.58	0.15	0.23	0.25	0.28	0.44	0.17	0.28	0.28	0.3	0.35	0.31	0.35	0.34	0.38	0.22	0.28	0.29	0.19	0.3	0.2	0.33	0.29
NR_037635	0.3	0.3	0.17	0.42	0.21	0.28	0.37	0.34	0.2	0.39	0.43	0.73	0.23	0.81	0.2	0.6	0.12	0.31	0.37	0.35	0.64	0.26	0.45	0.24	0.22	0.51	0.58	0.15	0.23	0.25	0.28	0.44	0.17	0.28	0.28	0.3	0.35	0.31	0.35	0.34	0.38	0.22	0.28	0.29	0.19	0.3	0.2	0.33	0.29
NR_037634	0.3	0.3	0.17	0.42	0.21	0.28	0.37	0.34	0.2	0.39	0.43	0.73	0.23	0.81	0.2	0.6	0.12	0.31	0.37	0.35	0.64	0.26	0.45	0.24	0.22	0.51	0.58	0.15	0.23	0.25	0.28	0.44	0.17	0.28	0.28	0.3	0.35	0.31	0.35	0.34	0.38	0.22	0.28	0.29	0.19	0.3	0.2	0.33	0.29
NR_037633	0.3	0.3	0.17	0.42	0.21	0.28	0.37	0.34	0.2	0.39	0.43	0.73	0.23	0.81	0.2	0.6	0.12	0.31	0.37	0.35	0.64	0.26	0.45	0.24	0.22	0.51	0.58	0.15	0.23	0.25	0.28	0.44	0.17	0.28	0.28	0.3	0.35	0.31	0.35	0.34	0.38	0.22	0.28	0.29	0.19	0.3	0.2	0.33	0.29
NR_037632	0.51	0.47	0.29	0.72	0.34	0.49	0.64	0.57	0.33	0.66	0.74	1.21	0.32	1.35	0.34	1.02	0.19	0.52	0.62	0.55	1.06	0.44	0.76	0.41	0.33	0.89	0.89	0.25	0.38	0.42	0.46	0.75	0.28	0.47	0.44	0.5	0.6	0.52	0.61	0.59	0.64	0.38	0.45	0.49	0.32	0.5	0.33	0.56	0.47
NM_012333	0.51	0.47	0.29	0.72	0.34	0.49	0.64	0.57	0.33	0.66	0.74	1.21	0.32	1.35	0.34	1.02	0.19	0.52	0.62	0.55	1.06	0.44	0.76	0.41	0.33	0.89	0.89	0.25	0.38	0.42	0.46	0.75	0.28	0.47	0.44	0.5	0.6	0.52	0.61	0.59	0.64	0.38	0.45	0.49	0.32	0.5	0.33	0.56	0.47
NR_037637	0.3	0.3	0.17	0.42	0.21	0.28	0.37	0.34	0.2	0.39	0.43	0.73	0.23	0.81	0.2	0.6	0.12	0.31	0.37	0.35	0.64	0.26	0.45	0.24	0.22	0.51	0.58	0.15	0.23	0.25	0.28	0.44	0.17	0.28	0.28	0.3	0.35	0.31	0.35	0.34	0.38	0.22	0.28	0.29	0.19	0.3	0.2	0.33	0.29
NM_030772	0.01	0.08	0.03	0.02	0.02	0.01	0	0.03	0.03	0.03	0.03	0.09	0.11	0.11	0.01	0.04	0.02	0.04	0.04	0.08	0.08	0.03	0.04	0.02	0.07	0.01	0.19	0.02	0.02	0.04	0.05	0.02	0.02	0.02	0.07	0.03	0.03	0.02	0.01	0.02	0.03	0.01	0.07	0.03	0.02	0.03	0.03	0.01	0.04
NM_017821	0.03	0.08	0.08	0.01	0.11	0.01	0.02	0.02	0.02	0.08	0.04	0.14	0.09	0.15	0.01	0.05	0.04	0.07	0.07	0.11	0.09	0.05	0.04	0.05	0.13	0.01	0.15	0.03	0.02	0.04	0.06	0.01	0.02	0.04	0.12	0.02	0.06	0.04	0.03	0.06	0.02	0.02	0.07	0.03	0.02	0.04	0.03	0.01	0.06
NM_024595	0.5	0.69	0.57	0.66	0.4	0.4	0.59	0.92	0.8	0.74	0.39	1.15	0.62	1.27	0.49	1.35	0.34	0.37	0.41	0.57	0.95	0.53	0.57	0.46	0.59	0.61	0.9	0.47	0.63	0.41	0.62	0.66	0.48	0.81	0.41	0.51	0.7	0.43	1.33	0.66	0.62	0.94	0.81	1.12	0.49	0.9	0.37	0.4	0.64
NM_001136275	0.5	0.69	0.57	0.66	0.4	0.4	0.59	0.92	0.8	0.74	0.39	1.15	0.62	1.27	0.49	1.35	0.34	0.37	0.41	0.57	0.95	0.53	0.57	0.46	0.59	0.61	0.9	0.47	0.63	0.41	0.62	0.66	0.48	0.81	0.41	0.51	0.7	0.43	1.33	0.66	0.62	0.94	0.81	1.12	0.49	0.9	0.37	0.4	0.64
NM_004552	1.16	1.81	0.72	1.23	0.57	1.24	1.75	1.84	1.13	0.94	1.46	2.49	1.58	2.6	0.87	1.68	0.73	0.99	1.18	1.64	2.06	1.02	2.13	1.25	1.41	1.45	1.9	0.87	1.06	0.57	1.16	0.73	0.53	1.09	0.86	0.68	0.78	1.47	1.69	1.07	0.84	1.24	1.9	1.52	0.59	1.41	0.7	0.81	1.34
NM_001184979	1.16	1.81	0.72	1.23	0.57	1.24	1.75	1.84	1.13	0.94	1.46	2.49	1.58	2.6	0.87	1.68	0.73	0.99	1.18	1.64	2.06	1.02	2.13	1.25	1.41	1.45	1.9	0.87	1.06	0.57	1.16	0.73	0.53	1.09	0.86	0.68	0.78	1.47	1.69	1.07	0.84	1.24	1.9	1.52	0.59	1.41	0.7	0.81	1.34
NM_012090	0.14	0.14	0.08	0.12	0.13	0.06	0.04	0.09	0.11	0.09	0.05	0.1	0.1	0.11	0.09	0.25	0.11	0.07	0.09	0.18	0.11	0.17	0.08	0.09	0.26	0.08	0.22	0.08	0.1	0.09	0.09	0.09	0.06	0.14	0.07	0.05	0.1	0.14	0.09	0.18	0.07	0.06	0.15	0.14	0.06	0.1	0.08	0.06	0.1
NM_015038	0.63	0.74	0.4	0.29	0.7	0.28	0.12	0.47	0.51	0.32	0.15	0.42	0.21	0.42	0.37	1.01	0.45	0.28	0.37	0.83	0.32	0.88	0.28	0.43	0.86	0.39	0.96	0.34	0.45	0.39	0.19	0.35	0.21	0.25	0.36	0.19	0.46	0.64	0.35	0.75	0.24	0.19	0.79	0.62	0.19	0.36	0.18	0.25	0.22
NM_181809	0.17	0.08	0.11	0.18	0.32	0.25	0.14	0.06	0.15	0.09	0.06	0.07	0.06	0.07	0.12	0.18	0.15	0.06	0.06	0.12	0.14	0.18	0.1	0.05	0.29	0.1	0.14	0.1	0.12	0.1	0.12	0.15	0.07	0.11	0.04	0.06	0.09	0.27	0.14	0.11	0.08	0.12	0.07	0.19	0.07	0.08	0.07	0.09	0.13
NR_003929	0.15	0.08	0.13	0.15	0.3	0.22	0.13	0.06	0.14	0.08	0.07	0.07	0.08	0.09	0.1	0.16	0.14	0.06	0.07	0.15	0.15	0.17	0.11	0.04	0.27	0.1	0.15	0.1	0.1	0.09	0.13	0.13	0.07	0.12	0.05	0.06	0.09	0.25	0.12	0.12	0.08	0.1	0.08	0.19	0.07	0.09	0.06	0.1	0.14
NM_003819	0.78	0.78	0.92	1.18	0.84	0.65	0.99	1.15	1.07	1.04	1.47	1.27	0.47	1.51	1.32	1.58	0.79	1	1.12	1.22	1.06	1.05	0.87	0.91	1.42	1	2.16	0.9	1.51	0.83	0.74	1.22	0.55	0.78	0.93	1.21	0.89	0.79	1.65	2.72	1.32	1.26	0.88	1.3	0.56	0.86	1.06	0.67	0.88
NM_001135654	0.78	0.78	0.92	1.18	0.84	0.65	0.99	1.15	1.07	1.04	1.47	1.27	0.47	1.51	1.32	1.58	0.79	1	1.12	1.22	1.06	1.05	0.87	0.91	1.42	1	2.16	0.9	1.51	0.83	0.74	1.22	0.55	0.78	0.93	1.21	0.89	0.79	1.65	2.72	1.32	1.26	0.88	1.3	0.56	0.86	1.06	0.67	0.88
NM_001135653	0.78	0.78	0.92	1.18	0.84	0.65	0.99	1.15	1.07	1.04	1.47	1.27	0.47	1.51	1.32	1.58	0.79	1	1.12	1.22	1.06	1.05	0.87	0.91	1.42	1	2.16	0.9	1.51	0.83	0.74	1.22	0.55	0.78	0.93	1.21	0.89	0.79	1.65	2.72	1.32	1.26	0.88	1.3	0.56	0.86	1.06	0.67	0.88
NR_002983	0	0	0	0.27	0	0	0	0.22	0.09	0	0.15	0	0.09	0	0.09	0	0.12	0	0.6	0.17	0.26	0.18	0.27	0	0.09	0.18	0.45	0.29	0.09	0	0.17	0.19	0	0	0.27	0	0	0.08	0	0.25	0	0	0.13	0.4	0	0.09	0.41	0.19	0.17
NM_014571	0.49	0.27	0.16	0.37	0.76	0.16	0.32	0.26	0.14	0.29	0.07	0.2	0.36	0.25	0.48	0.57	1.26	0.08	0.12	0.85	0.35	2.22	0.21	0.3	0.26	0.16	0.24	0.34	0.55	0.42	0.12	0.19	0.16	0.13	0.04	0.23	0.63	0.55	0.28	0.36	0.28	0.2	0.28	0.21	0.17	0.37	0.19	0.21	0.17
NM_032526	0	0	0	0	0	0	0	0	0	0	0	0.01	0	0.01	0	0	0	0	0	0	0	0	0	0	0	0	0	0	0	0	0	0.01	0	0	0	0	0	0	0	0	0	0	0	0	0	0	0	0	0
NM_016257	0.01	0	0.01	0.02	0	0	0	0.01	0.03	0	0	0.02	0	0.01	0.01	0.01	0	0	0	0.02	0.01	0	0	0	0	0	0	0	0.01	0.01	0.01	0.01	0	0.01	0.01	0	0	0.01	0.01	0	0	0	0	0.03	0	0.01	0	0	0.01
NR_036544	0.19	0.24	0.1	0.36	0.22	0.18	0.26	0.28	0.37	0.27	0.18	0.38	0.24	0.36	0.36	0.31	0.16	0.28	0.31	0.19	0.25	0.24	0.24	0.16	0.22	0.17	0.49	0.14	0.36	0.19	0.1	0.21	0.16	0.18	0.08	0.25	0.15	0.19	0.27	0.2	0.27	0.19	0.3	0.42	0.18	0.27	0.17	0.23	0.1
NR_036543	0.19	0.24	0.1	0.36	0.22	0.18	0.26	0.28	0.37	0.27	0.18	0.38	0.24	0.36	0.36	0.31	0.16	0.28	0.31	0.19	0.25	0.24	0.24	0.16	0.22	0.17	0.49	0.14	0.36	0.19	0.1	0.21	0.16	0.18	0.08	0.25	0.15	0.19	0.27	0.2	0.27	0.19	0.3	0.42	0.18	0.27	0.17	0.23	0.1
NM_203456	0.19	0.22	0.12	0.4	0.25	0.26	0.21	0.26	0.49	0.27	0.18	0.31	0.19	0.29	0.33	0.28	0.15	0.29	0.33	0.21	0.23	0.22	0.2	0.14	0.25	0.21	0.47	0.13	0.33	0.17	0.11	0.23	0.16	0.17	0.08	0.22	0.13	0.24	0.27	0.17	0.24	0.2	0.26	0.62	0.16	0.24	0.17	0.26	0.13
NM_001195007	0.19	0.22	0.12	0.4	0.25	0.26	0.21	0.26	0.49	0.27	0.18	0.31	0.19	0.29	0.33	0.28	0.15	0.29	0.33	0.21	0.23	0.22	0.2	0.14	0.25	0.21	0.47	0.13	0.33	0.17	0.11	0.23	0.16	0.17	0.08	0.22	0.13	0.24	0.27	0.17	0.24	0.2	0.26	0.62	0.16	0.24	0.17	0.26	0.13
NM_006112	0.19	0.24	0.1	0.36	0.22	0.18	0.26	0.28	0.37	0.27	0.18	0.38	0.24	0.36	0.36	0.31	0.16	0.28	0.31	0.19	0.25	0.24	0.24	0.16	0.22	0.17	0.49	0.14	0.36	0.19	0.1	0.21	0.16	0.18	0.08	0.25	0.15	0.19	0.27	0.2	0.27	0.19	0.3	0.42	0.18	0.27	0.17	0.23	0.1
NM_001720	0.06	0.06	0.05	0.14	0.11	0.12	0.03	0.05	0.19	0.08	0.04	0.05	0.02	0.05	0.07	0.06	0.04	0.08	0.09	0.06	0.06	0.06	0.03	0.02	0.09	0.07	0.11	0.03	0.09	0.02	0.05	0.09	0.05	0.04	0.03	0.04	0.03	0.09	0.07	0.03	0.06	0.06	0.05	0.24	0.04	0.05	0.05	0.08	0.06
NM_022120	0.07	0	0.03	0.08	0.07	0.03	0.04	0.02	0.2	0.16	0.02	0.06	0.01	0.02	0.09	0.15	0.05	0.04	0.06	0	0.03	0.11	0.01	0.01	0.11	0.02	0.05	0	0.08	0.02	0.03	0.1	0.04	0.04	0.03	0.05	0.01	0.05	0.04	0.04	0.13	0.03	0.04	0.18	0	0.02	0.02	0.1	0.02
NM_017646	0.07	0.05	0.08	0.08	0.05	0.04	0.04	0.09	0.08	0.06	0.07	0.13	0.06	0.16	0.07	0.09	0.02	0.05	0.07	0.07	0.1	0.05	0.08	0.04	0.07	0.12	0.11	0.05	0.06	0.05	0.12	0.06	0.07	0.07	0.06	0.1	0.05	0.08	0.06	0.1	0.11	0.05	0.07	0.11	0.07	0.11	0.06	0.09	0.12
NM_001033082	0.2	0.1	0.06	0.21	0.18	0.11	0.1	0.25	0.2	0.43	0.13	0.14	0.02	0.15	0.28	0.22	0.13	0.36	0.39	0.35	0.1	0.19	0.1	0.08	0.12	0.58	0.23	0.06	0.26	0.31	0.13	0.08	0.09	0.15	0.24	0.03	0.24	0.46	0.17	0.08	0.07	0.14	0.13	0.22	0.12	0.22	0.11	0.32	0.16
NM_001033081	0.2	0.1	0.06	0.21	0.18	0.11	0.1	0.25	0.2	0.43	0.13	0.14	0.02	0.15	0.28	0.22	0.13	0.36	0.39	0.35	0.1	0.19	0.1	0.08	0.12	0.58	0.23	0.06	0.26	0.31	0.13	0.08	0.09	0.15	0.24	0.03	0.24	0.46	0.17	0.08	0.07	0.14	0.13	0.22	0.12	0.22	0.11	0.32	0.16
NM_005376	0.18	0.11	0.04	0.14	0.13	0.02	0.08	0.14	0.19	0.24	0.1	0.04	0.01	0.11	0.23	0.08	0.11	0.24	0.26	0.13	0.06	0.08	0.05	0.03	0.06	0.23	0.09	0.01	0.23	0.14	0.05	0.06	0.04	0.08	0.17	0.02	0.09	0.27	0.09	0.04	0.07	0.08	0.17	0.22	0.03	0.15	0.05	0.19	0.07
NM_001136493	0.34	0.19	0.32	0.2	0.39	0.44	0.23	0.55	0.15	0.85	0.58	0.32	0.35	0.37	0.23	0.36	0.13	0.36	0.33	0.32	0.32	0.23	0.22	0.28	0.16	0.61	0.39	0.19	0.19	0.26	0.37	0.37	0.15	0.32	0.32	0.38	0.23	0.25	0.37	0.49	0.42	0.28	0.16	0.18	0.16	0.34	0.24	0.37	0.48
NM_032793	0.34	0.19	0.32	0.2	0.39	0.44	0.23	0.55	0.15	0.85	0.58	0.32	0.35	0.37	0.23	0.36	0.13	0.36	0.33	0.32	0.32	0.23	0.22	0.28	0.16	0.61	0.39	0.19	0.19	0.26	0.37	0.37	0.15	0.32	0.32	0.38	0.23	0.25	0.37	0.49	0.42	0.28	0.16	0.18	0.16	0.34	0.24	0.37	0.48
NM_001105530	1.94	1.91	1.16	2.2	1.68	2.11	1.7	1.35	1.41	1.93	1.73	3.59	0.62	3.92	1.24	3.49	1.11	1.08	1.28	2.29	2.39	1.76	2.14	2.6	2.41	1.54	1.78	1.11	1.36	1.81	1.19	1.46	1.29	1.48	1.01	2.09	2.24	2.16	2.49	1.7	2.47	1.86	2.03	1.78	1.26	1.37	1.49	1.38	1.28
NM_006367	1.94	1.91	1.16	2.2	1.68	2.11	1.7	1.35	1.41	1.93	1.73	3.59	0.62	3.92	1.24	3.49	1.11	1.08	1.28	2.29	2.39	1.76	2.14	2.6	2.41	1.54	1.78	1.11	1.36	1.81	1.19	1.46	1.29	1.48	1.01	2.09	2.24	2.16	2.49	1.7	2.47	1.86	2.03	1.78	1.26	1.37	1.49	1.38	1.28
NM_001142604	1.25	2.27	1.01	2.01	1.12	1.22	1.78	1.64	1.1	1.29	1	2.18	1.04	2.31	1.52	3	0.92	0.56	0.64	2.7	1.54	1.46	2.52	1.64	1.44	1.05	1.72	1.19	1.75	2.1	0.68	0.7	0.96	2.11	0.7	1.15	2.28	1.51	3.05	1.18	1.32	2.43	2.3	1.53	1.01	1.17	1.57	0.75	0.67
NM_000310	1.25	2.27	1.01	2.01	1.12	1.22	1.78	1.64	1.1	1.29	1	2.18	1.04	2.31	1.52	3	0.92	0.56	0.64	2.7	1.54	1.46	2.52	1.64	1.44	1.05	1.72	1.19	1.75	2.1	0.68	0.7	0.96	2.11	0.7	1.15	2.28	1.51	3.05	1.18	1.32	2.43	2.3	1.53	1.01	1.17	1.57	0.75	0.67
NM_012421	0.06	0.06	0.06	0.1	0.06	0.06	0.05	0.09	0.06	0.09	0.07	0.09	0.05	0.1	0.06	0.17	0.03	0.06	0.07	0.12	0.09	0.06	0.09	0.07	0.11	0.09	0.2	0.05	0.08	0.06	0.09	0.06	0.05	0.09	0.07	0.06	0.06	0.11	0.09	0.09	0.09	0.05	0.07	0.1	0.05	0.09	0.06	0.07	0.09
NM_001008740	0	0	0.02	0	0	0	0	0.01	0	0	0	0.02	0	0.03	0	0	0	0	0	0	0.02	0	0	0	0	0	0	0	0	0	0.03	0	0.02	0	0.01	0	0	0	0	0	0	0	0.01	0.01	0.01	0.01	0.01	0	0.03
NM_005857	0.31	0.52	0.2	0.31	0.27	0.31	0.28	0.29	0.26	0.33	0.32	0.58	0.26	0.67	0.22	0.48	0.17	0.22	0.27	0.33	0.44	0.3	0.42	0.48	0.31	0.36	0.47	0.2	0.25	0.29	0.21	0.19	0.15	0.24	0.2	0.25	0.38	0.38	0.39	0.27	0.32	0.26	0.57	0.37	0.17	0.26	0.18	0.23	0.21
NM_001852	0.03	0.02	0.03	0.01	0.04	0.14	0.02	0.24	0.08	0.04	0.1	0.12	0.17	0.13	0.09	0.08	0.01	0.05	0.05	0.09	0.06	0.02	0.01	0.11	0.07	0.22	0.01	0.05	0.09	0.01	0.06	0.56	0.01	0.03	0.03	0.01	0.03	0.01	0.06	0.01	0.01	0.05	0.02	0.09	0.02	0.16	0.06	0.02	0.07
NM_022733	0.26	0.22	0.07	0.19	0.15	0.14	0.19	0.12	0.12	0.17	0.18	0.25	0.15	0.31	0.23	0.45	0.23	0.08	0.1	0.3	0.39	0.38	0.34	0.22	0.27	0.3	0.35	0.2	0.25	0.21	0.15	0.23	0.07	0.31	0.1	0.14	0.27	0.18	0.24	0.2	0.18	0.18	0.23	0.16	0.09	0.52	0.19	0.11	0.17
NM_001198978	0.24	0.21	0.07	0.19	0.14	0.13	0.18	0.12	0.11	0.16	0.17	0.24	0.14	0.29	0.22	0.43	0.22	0.08	0.1	0.29	0.38	0.36	0.33	0.2	0.26	0.28	0.34	0.19	0.24	0.2	0.14	0.22	0.07	0.3	0.09	0.13	0.27	0.17	0.23	0.19	0.17	0.17	0.22	0.16	0.09	0.51	0.18	0.1	0.17
NM_001198979	0.38	0.33	0.1	0.29	0.21	0.21	0.29	0.18	0.17	0.25	0.27	0.37	0.23	0.46	0.34	0.68	0.34	0.12	0.15	0.46	0.59	0.55	0.5	0.32	0.4	0.45	0.54	0.3	0.38	0.3	0.22	0.34	0.11	0.47	0.15	0.2	0.42	0.26	0.36	0.3	0.27	0.27	0.35	0.23	0.13	0.8	0.28	0.16	0.25
NM_001198980	0.43	0.37	0.11	0.33	0.24	0.24	0.32	0.2	0.2	0.29	0.3	0.42	0.26	0.51	0.38	0.76	0.38	0.14	0.17	0.52	0.66	0.62	0.56	0.36	0.45	0.51	0.6	0.34	0.43	0.34	0.24	0.38	0.12	0.53	0.17	0.23	0.48	0.3	0.4	0.34	0.31	0.3	0.39	0.26	0.15	0.89	0.32	0.18	0.28
NM_023070	0.03	0.03	0.03	0.03	0.02	0.02	0.02	0.05	0.03	0.01	0.05	0.04	0.02	0.06	0.04	0.06	0.02	0.04	0.04	0.02	0.03	0.02	0.02	0.04	0.04	0.06	0.09	0.02	0.03	0.02	0.03	0.03	0.02	0.02	0.03	0.03	0.01	0.02	0.04	0.03	0.02	0.02	0.04	0.05	0.02	0.03	0.01	0.02	0.02
NM_198494	0.04	0.04	0.04	0.05	0.06	0.02	0.03	0.07	0.06	0.04	0.05	0.08	0.03	0.09	0.05	0.12	0.03	0.03	0.04	0.07	0.07	0.04	0.04	0.07	0.07	0.04	0.06	0.05	0.07	0.05	0.07	0.03	0.02	0.06	0.04	0.03	0.04	0.03	0.05	0.04	0.04	0.03	0.05	0.09	0.03	0.07	0.02	0.02	0.05
NM_022774	0.12	0.15	0.03	0.21	0.17	0.06	0.12	0.16	0.15	0.13	0.08	0.17	0.07	0.23	0.22	0.11	0.05	0.01	0.02	0.13	0.17	0.08	0.08	0.14	0.1	0.22	0.27	0.09	0.24	0.14	0.06	0.14	0.09	0.2	0.1	0.16	0.17	0.09	0.13	0.22	0.16	0.14	0.16	0.2	0.08	0.16	0.13	0.04	0.08
NM_152373	0.03	0.02	0.03	0.03	0.05	0.02	0.02	0.04	0.04	0.04	0.04	0.13	0.07	0.11	0.06	0.07	0.01	0.03	0.03	0.06	0.06	0.03	0.06	0.03	0.04	0.05	0.08	0.03	0.05	0.04	0.08	0.03	0.02	0.06	0.04	0.02	0.04	0.03	0.04	0.04	0.03	0.02	0.03	0.08	0.03	0.1	0.04	0.03	0.07
NM_014747	0.08	0.01	0.01	0.02	0.03	0.01	0.01	0.02	0.02	0.05	0.01	0.03	0.01	0.04	0.02	0.04	0.01	0.01	0.01	0.05	0.01	0.02	0.01	0.03	0.02	0.07	0.04	0.01	0.03	0.02	0.03	0.01	0.01	0.02	0.02	0.01	0.01	0.04	0.01	0.03	0.01	0.01	0.01	0.03	0.01	0.02	0.02	0.04	0.03
NR_024567	0.15	0.21	0.1	0.12	0.18	0.15	0.07	0.11	0.22	0.14	0.18	0.18	0.3	0.2	0.21	0.16	0.14	0.24	0.24	0.19	0.31	0.15	0.26	0.19	0.24	0.23	0.34	0.14	0.23	0.08	0.12	0.16	0.16	0.21	0.16	0.2	0.15	0.13	0.13	0.18	0.19	0.12	0.16	0.4	0.13	0.2	0.08	0.14	0.14
NM_001142589	0.09	0.1	0.07	0.12	0.09	0.08	0.08	0.08	0.15	0.11	0.09	0.12	0.11	0.13	0.07	0.14	0.07	0.1	0.12	0.14	0.14	0.1	0.1	0.1	0.11	0.1	0.17	0.07	0.08	0.07	0.09	0.09	0.06	0.1	0.08	0.09	0.09	0.08	0.09	0.12	0.09	0.08	0.1	0.19	0.06	0.1	0.08	0.09	0.1
NM_014223	0.09	0.1	0.07	0.12	0.09	0.08	0.08	0.08	0.15	0.11	0.09	0.12	0.11	0.13	0.07	0.14	0.07	0.1	0.12	0.14	0.14	0.1	0.1	0.1	0.11	0.1	0.17	0.07	0.08	0.07	0.09	0.09	0.06	0.1	0.08	0.09	0.09	0.08	0.09	0.12	0.09	0.08	0.1	0.19	0.06	0.1	0.08	0.09	0.1
NM_001142588	0.09	0.1	0.07	0.12	0.09	0.08	0.08	0.08	0.15	0.11	0.09	0.12	0.11	0.13	0.07	0.14	0.07	0.1	0.12	0.14	0.14	0.1	0.1	0.1	0.11	0.1	0.17	0.07	0.08	0.07	0.09	0.09	0.06	0.1	0.08	0.09	0.09	0.08	0.09	0.12	0.09	0.08	0.1	0.19	0.06	0.1	0.08	0.09	0.1
NM_001142587	0.09	0.1	0.07	0.12	0.09	0.08	0.08	0.08	0.15	0.11	0.09	0.12	0.11	0.13	0.07	0.14	0.07	0.1	0.12	0.14	0.14	0.1	0.1	0.1	0.11	0.1	0.17	0.07	0.08	0.07	0.09	0.09	0.06	0.1	0.08	0.09	0.09	0.08	0.09	0.12	0.09	0.08	0.1	0.19	0.06	0.1	0.08	0.09	0.1
NM_001142590	0.08	0.1	0.07	0.12	0.09	0.08	0.08	0.08	0.15	0.1	0.09	0.12	0.1	0.13	0.07	0.13	0.07	0.1	0.11	0.14	0.13	0.09	0.1	0.09	0.1	0.1	0.16	0.07	0.08	0.07	0.09	0.08	0.05	0.09	0.08	0.08	0.09	0.07	0.08	0.11	0.09	0.08	0.1	0.18	0.05	0.1	0.08	0.09	0.09
NR_029846	0	0	0	0	0	0	0	0	0	0	0.11	0	0	0	0	0	0	0	0	0	0	0.13	0	0	0	0	0	0	0	0	0	0	0	0	0	0	0	0	0	0	0	0	0	0	0	0	0	0	0
NR_029833	0	0	0	0	0	0	0	0	0	0	0	0	0	0	0	0	0	0	0	0	0	0	0	0	0	0	0	0	0	0	0	0	0	0	0	0	0	0	0	0	0.14	0	0	0.25	0	0	0	0	0
NM_004700	0.02	0.01	0.05	0.02	0.03	0	0.01	0.01	0.01	0.01	0	0.03	0.01	0.03	0.01	0.05	0.01	0.05	0.05	0.04	0.01	0.02	0	0.05	0.04	0.03	0.09	0.02	0.02	0.01	0.07	0.04	0.01	0.01	0.02	0.04	0.01	0.01	0.01	0.07	0.05	0.01	0	0.02	0.01	0.01	0.03	0.01	0.09
NM_172163	0.02	0.01	0.05	0.02	0.03	0	0.01	0.01	0.01	0.01	0	0.03	0.01	0.03	0.01	0.05	0.01	0.05	0.05	0.04	0.01	0.02	0	0.05	0.04	0.03	0.09	0.02	0.02	0.01	0.07	0.04	0.01	0.01	0.02	0.04	0.01	0.01	0.01	0.07	0.05	0.01	0	0.02	0.01	0.01	0.03	0.01	0.09
NM_133467	0.93	1.2	1.51	1.45	2.49	0.46	2.4	2.82	0.65	1.97	0.65	3.01	2.19	3.67	3.02	2.32	1	1.06	0.53	2.82	2.52	1.2	3.4	1.42	1.59	1.87	10.53	4.6	2.84	0.7	0.45	1.37	1.94	1.8	0.97	1.76	2.2	0.09	2.32	2.46	2.23	2.32	1.56	0.7	1.8	1.7	4.56	2.41	0.54
NM_001905	0.22	0.11	0.19	0.23	0.22	0.13	0.22	0.23	0.23	0.22	0.21	0.31	0.11	0.31	0.16	0.34	0.08	0.16	0.17	0.1	0.34	0.1	0.41	0.22	0.14	0.22	0.28	0.12	0.2	0.07	0.17	0.21	0.13	0.21	0.11	0.38	0.13	0.21	0.21	0.26	0.46	0.18	0.11	0.29	0.14	0.2	0.15	0.19	0.21
NR_037868	0.13	0.11	0.09	0.16	0.18	0.06	0.04	0.1	0.27	0.07	0.11	0.12	0.1	0.14	0.11	0.2	0.07	0.13	0.14	0.27	0.23	0.11	0.04	0.24	0.21	0.1	0.27	0.12	0.13	0.09	0.13	0.09	0.05	0.1	0.12	0.12	0.12	0.1	0.09	0.17	0.12	0.07	0.13	0.33	0.04	0.14	0.11	0.12	0.13
NM_001168247	0.01	0.04	0.03	0.02	0.05	0.02	0.01	0.02	0.07	0.02	0.02	0.02	0.03	0.03	0.02	0.01	0.02	0.04	0.02	0.03	0.02	0.02	0.05	0.05	0.03	0.03	0.06	0.03	0.05	0.03	0.06	0.02	0.01	0.02	0.03	0.02	0.01	0.03	0.02	0.08	0.03	0.02	0.05	0.09	0.01	0.02	0.02	0.07	0.04
NM_144990	0.01	0.04	0.03	0.02	0.05	0.02	0.01	0.02	0.07	0.02	0.02	0.02	0.03	0.03	0.02	0.01	0.02	0.04	0.02	0.03	0.02	0.02	0.05	0.05	0.03	0.03	0.06	0.03	0.05	0.03	0.06	0.02	0.01	0.02	0.03	0.02	0.01	0.03	0.02	0.07	0.03	0.02	0.05	0.09	0.01	0.02	0.02	0.07	0.04
NM_001172222	0.06	0.05	0.04	0.07	0.06	0.02	0.03	0.05	0.1	0.03	0.04	0.07	0.04	0.07	0.05	0.09	0.03	0.05	0.06	0.11	0.09	0.05	0.01	0.1	0.09	0.04	0.12	0.05	0.06	0.04	0.06	0.04	0.03	0.04	0.05	0.04	0.05	0.05	0.04	0.07	0.05	0.03	0.05	0.13	0.02	0.06	0.05	0.05	0.06
NM_001172221	0.06	0.05	0.04	0.07	0.06	0.03	0.03	0.05	0.1	0.03	0.04	0.07	0.04	0.07	0.05	0.09	0.03	0.05	0.06	0.11	0.09	0.05	0.01	0.1	0.09	0.04	0.12	0.05	0.06	0.04	0.06	0.04	0.03	0.04	0.05	0.04	0.05	0.05	0.04	0.07	0.05	0.03	0.05	0.13	0.02	0.06	0.05	0.05	0.06
NM_001172220	0.04	0.03	0.03	0.05	0.04	0.02	0.02	0.04	0.07	0.02	0.03	0.05	0.03	0.06	0.04	0.07	0.02	0.04	0.04	0.08	0.07	0.03	0.01	0.07	0.07	0.03	0.09	0.04	0.04	0.04	0.05	0.03	0.02	0.03	0.04	0.03	0.04	0.03	0.03	0.05	0.03	0.02	0.04	0.09	0.02	0.05	0.03	0.03	0.05
NM_001172219	0.04	0.03	0.03	0.05	0.04	0.02	0.02	0.04	0.07	0.02	0.03	0.05	0.03	0.06	0.04	0.07	0.02	0.04	0.04	0.08	0.07	0.03	0.01	0.07	0.07	0.03	0.09	0.04	0.04	0.04	0.05	0.03	0.02	0.03	0.04	0.03	0.04	0.03	0.03	0.05	0.03	0.02	0.04	0.09	0.02	0.05	0.03	0.03	0.05
NM_001172218	0.04	0.03	0.03	0.05	0.04	0.02	0.02	0.04	0.07	0.02	0.03	0.05	0.03	0.06	0.04	0.07	0.02	0.04	0.04	0.08	0.07	0.03	0.01	0.07	0.07	0.03	0.09	0.04	0.04	0.04	0.05	0.03	0.02	0.03	0.04	0.03	0.04	0.03	0.03	0.05	0.03	0.02	0.04	0.09	0.02	0.05	0.03	0.03	0.05
NM_012236	0.04	0.03	0.03	0.05	0.04	0.02	0.02	0.04	0.07	0.02	0.03	0.05	0.03	0.06	0.04	0.07	0.02	0.04	0.04	0.08	0.07	0.03	0.01	0.07	0.07	0.03	0.09	0.04	0.04	0.04	0.05	0.03	0.02	0.03	0.04	0.03	0.04	0.03	0.03	0.05	0.03	0.02	0.04	0.09	0.02	0.05	0.03	0.03	0.05
NM_001031694	0.06	0.05	0.04	0.07	0.06	0.03	0.03	0.05	0.1	0.03	0.04	0.07	0.04	0.07	0.05	0.09	0.03	0.05	0.06	0.11	0.09	0.05	0.01	0.1	0.09	0.04	0.12	0.05	0.06	0.04	0.06	0.04	0.03	0.04	0.05	0.04	0.05	0.05	0.04	0.07	0.05	0.03	0.05	0.13	0.02	0.06	0.05	0.05	0.06
NM_001956	0.08	0.02	0.01	0	0	0.02	0.02	0.02	0	0.19	0.05	0.01	0.04	0.01	0	0.03	0	0	0	0	0.03	0	0	0.01	0.02	0.04	0	0.01	0	0	0.44	0	0.03	0.02	0.01	0.01	0.01	0.03	0	0	0	0	0.02	0.01	0.02	0.11	0.01	0	0.55
NM_001127714	0.01	0.01	0.01	0.01	0.01	0.01	0.01	0.01	0.01	0.01	0.01	0.02	0.01	0.02	0.01	0.02	0.01	0.01	0.01	0.03	0.02	0.02	0.03	0.01	0.02	0.01	0.01	0.01	0.01	0.02	0.02	0.01	0.01	0.02	0.01	0.01	0.01	0.02	0.02	0.01	0.01	0.01	0.01	0.02	0.01	0.01	0.02	0	0.02
NM_024503	0.01	0.01	0.01	0.01	0.01	0.01	0.01	0.01	0.01	0.01	0.01	0.02	0.01	0.02	0.01	0.02	0.01	0.01	0.01	0.03	0.02	0.02	0.03	0.01	0.02	0.01	0.01	0.01	0.01	0.02	0.02	0.01	0.01	0.02	0.01	0.01	0.01	0.02	0.02	0.01	0.01	0.01	0.01	0.02	0.01	0.01	0.02	0	0.02
NR_038261	0	0	0	0.01	0	0	0	0.01	0.01	0.01	0	0.02	0.01	0.02	0	0.01	0	0	0	0.02	0.01	0.01	0	0	0.01	0	0	0.01	0	0.01	0.01	0	0.01	0.01	0.01	0.01	0	0.01	0	0	0.01	0	0	0.01	0.01	0.01	0.01	0	0.01
NR_038260	0.01	0	0.01	0.02	0.01	0	0	0.01	0.01	0.02	0	0.04	0.01	0.05	0.01	0.01	0.01	0	0	0.04	0.01	0.01	0.01	0	0.02	0	0.01	0.01	0.01	0.01	0.02	0	0.01	0.01	0.02	0.02	0.01	0.02	0.01	0	0.02	0.01	0.01	0.02	0.01	0.01	0.02	0	0.02
NM_007102	0	0	0	0	0.21	0.53	0.01	0.01	0.13	0.01	0	0.01	0	0.01	0.02	0	0.01	0.01	0.02	0.02	0.01	0	0	0	0	0	0	0.01	0.01	0.01	0	0	0.04	0	0.02	0.05	0.04	0	0.76	0	0.01	0.75	0	0.09	0.03	0.01	0	0	0
NM_033553	0.07	0	0.01	0.61	0.35	0.52	0.02	0.26	1.34	0.03	0.01	0	0.01	0	0.31	0	0	0.06	0.06	0.01	0.13	0	0.01	0	0	0	0.01	0	0.46	0.03	0.01	0.01	1.31	0.01	0.94	0.01	0.11	0.05	1.46	0	0	1.06	0	1.23	1.45	0	0.01	0.07	0.01
NM_014947	0.06	0.07	0.07	0.09	0.08	0.07	0.06	0.09	0.1	0.06	0.07	0.11	0.07	0.12	0.06	0.13	0.06	0.06	0.08	0.12	0.09	0.09	0.08	0.1	0.09	0.09	0.15	0.05	0.08	0.05	0.08	0.07	0.05	0.07	0.07	0.07	0.07	0.08	0.06	0.11	0.09	0.04	0.06	0.13	0.05	0.09	0.06	0.08	0.09
NM_001198851	0.06	0.07	0.07	0.09	0.08	0.07	0.06	0.09	0.1	0.06	0.07	0.11	0.07	0.12	0.06	0.13	0.06	0.06	0.08	0.12	0.09	0.09	0.08	0.1	0.09	0.09	0.15	0.05	0.08	0.05	0.08	0.07	0.05	0.07	0.07	0.07	0.07	0.08	0.06	0.1	0.09	0.04	0.06	0.13	0.05	0.09	0.06	0.08	0.09
NM_001198850	0.06	0.07	0.07	0.09	0.08	0.07	0.07	0.09	0.1	0.06	0.08	0.11	0.07	0.12	0.06	0.13	0.06	0.07	0.08	0.12	0.09	0.09	0.08	0.1	0.09	0.09	0.15	0.06	0.08	0.05	0.08	0.07	0.05	0.07	0.07	0.07	0.07	0.08	0.06	0.11	0.09	0.04	0.06	0.13	0.05	0.09	0.06	0.08	0.09
NM_001198852	0.06	0.07	0.07	0.09	0.08	0.07	0.06	0.09	0.1	0.06	0.07	0.11	0.07	0.12	0.06	0.13	0.06	0.06	0.08	0.12	0.09	0.09	0.08	0.1	0.09	0.09	0.15	0.05	0.08	0.05	0.08	0.07	0.05	0.07	0.07	0.07	0.07	0.08	0.06	0.11	0.09	0.04	0.06	0.13	0.05	0.09	0.06	0.08	0.09
NM_173642	0.02	0.01	0.02	0.01	0.03	0.01	0.06	0.02	0.05	0.05	0.03	0.09	0.05	0.11	0.01	0.05	0.02	0.02	0.02	0.08	0.03	0.03	0	0.04	0.05	0.08	0.01	0.01	0.02	0.02	0.04	0.11	0.02	0.01	0.09	0.03	0.01	0.01	0.02	0.07	0.03	0.02	0.01	0.08	0.03	0.02	0.03	0.04	0.05
NM_032257	0.01	0.02	0.02	0.01	0.01	0.03	0.01	0.02	0.02	0.01	0.04	0.04	0.05	0.04	0.01	0.02	0.02	0.01	0.01	0.01	0.06	0.02	0.02	0.01	0.02	0.01	0.05	0.03	0.02	0.01	0.02	0.02	0.01	0.02	0.01	0.01	0.02	0	0.01	0.03	0.01	0.01	0.03	0.02	0.01	0.03	0.03	0.02	0.02
NM_001146192	0.01	0.02	0.02	0.01	0.01	0.03	0.01	0.02	0.02	0.01	0.04	0.04	0.05	0.04	0.01	0.02	0.02	0.01	0.01	0.01	0.06	0.02	0.02	0.01	0.02	0.01	0.05	0.03	0.02	0.01	0.02	0.02	0.01	0.02	0.01	0.01	0.02	0	0.01	0.03	0.01	0.01	0.03	0.02	0.01	0.03	0.03	0.02	0.02
NM_001077447	1.03	2.05	1.34	1.57	1.06	1.85	2.23	1.94	1.45	1.28	1.69	3.62	1.8	4.09	0.8	3.44	0.6	1.85	2.07	2.04	2.82	1.14	1.63	2.45	1.33	2.22	3.68	1.29	1.18	1.25	1.58	1.26	0.89	1.58	1.6	1.06	1.62	1.16	1.82	1.41	1.2	1.41	2.31	2.01	0.81	1.31	1	1.14	1.54
NM_024664	1.03	2.05	1.34	1.57	1.06	1.85	2.23	1.94	1.45	1.28	1.69	3.62	1.8	4.09	0.8	3.44	0.6	1.85	2.07	2.04	2.82	1.14	1.63	2.45	1.33	2.22	3.68	1.29	1.18	1.25	1.58	1.26	0.89	1.58	1.6	1.06	1.62	1.16	1.82	1.41	1.2	1.41	2.31	2.01	0.81	1.31	1	1.14	1.54
NM_001080850	0	0.01	0.01	0	0	0	0	0.01	0.01	0	0.01	0.03	0.02	0.03	0	0	0.01	0.01	0.01	0.01	0.02	0.01	0	0	0	0	0.01	0.01	0	0.01	0.02	0.01	0.01	0.01	0.01	0	0	0	0	0.01	0	0	0.01	0.02	0.01	0.02	0	0	0.02
NM_006347	0.13	0.12	0.09	0.25	0.15	0.12	0.1	0.13	0.24	0.09	0.15	0.26	0.12	0.27	0.18	0.15	0.06	0.26	0.26	0.21	0.3	0.13	0.26	0.19	0.11	0.19	0.26	0.12	0.23	0.07	0.18	0.17	0.1	0.14	0.14	0.23	0.11	0.15	0.18	0.16	0.25	0.13	0.11	0.3	0.1	0.16	0.15	0.19	0.2
NM_004559	1.24	1.03	1	1.27	0.93	1.16	1.67	1.69	1.18	1.17	1.02	2.1	0.99	2.38	0.87	2.86	0.52	0.95	1.1	1.39	1.85	0.96	1.67	2.25	1.13	1.87	2.22	0.89	1.03	0.96	1.05	1.38	0.61	1.33	0.98	1.72	1.44	1.2	2.01	1.78	2.18	1.27	1.14	1.44	0.68	0.99	1.03	0.99	1.17
NM_001185117	0	0	0	0.01	0.01	0	0.02	0.01	0.09	0.01	0.12	0.01	0.01	0	0.29	0	0	0	0	0	0.01	0	0	0	0	0	0	0	0.29	0	0	0	0	0	0	0	0	0	0.02	0.01	0.01	0.04	0	0.11	0.01	0	0.01	0.01	0.01
NM_001123395	0	0	0	0.01	0.01	0	0.02	0.01	0.09	0.01	0.12	0.01	0.01	0	0.29	0	0	0	0	0	0.01	0	0	0	0	0	0	0	0.29	0	0	0	0	0	0	0	0	0	0.02	0.01	0.01	0.04	0	0.11	0.01	0	0.01	0.01	0.01
NM_148960	0	0	0	0.01	0.01	0	0.02	0.01	0.09	0.01	0.12	0.01	0.01	0	0.29	0	0	0	0	0	0.01	0	0	0	0	0	0	0	0.29	0	0	0	0	0	0	0	0	0	0.02	0.01	0.01	0.04	0	0.11	0.01	0	0.01	0.01	0.01
NM_022356	0.31	0.59	0.26	0.32	0.51	0.25	0.23	0.16	0.36	0.33	0.19	0.18	0.24	0.23	0.34	0.62	0.53	0.15	0.14	0.25	0.34	0.68	0.2	0.15	0.49	0.19	0.31	0.36	0.37	0.18	0.16	0.22	0.08	0.28	0.14	0.45	0.18	0.32	0.45	0.3	0.52	0.35	0.65	0.36	0.09	0.2	0.25	0.14	0.23
NM_001146289	0.31	0.59	0.26	0.32	0.51	0.25	0.23	0.16	0.36	0.33	0.19	0.18	0.24	0.23	0.34	0.62	0.53	0.15	0.14	0.25	0.34	0.68	0.2	0.15	0.49	0.19	0.31	0.36	0.37	0.18	0.16	0.22	0.08	0.28	0.14	0.45	0.18	0.32	0.45	0.3	0.52	0.35	0.65	0.36	0.09	0.2	0.25	0.14	0.23
NM_001243246	0.31	0.59	0.26	0.32	0.51	0.25	0.23	0.16	0.36	0.33	0.19	0.18	0.24	0.23	0.34	0.62	0.53	0.15	0.14	0.25	0.34	0.68	0.2	0.15	0.49	0.19	0.31	0.36	0.37	0.18	0.16	0.22	0.08	0.28	0.14	0.45	0.18	0.32	0.45	0.3	0.52	0.35	0.65	0.36	0.09	0.2	0.25	0.14	0.23
NM_024097	0.16	0.23	0.14	0.17	0.13	0.13	0.11	0.12	0.16	0.12	0.14	0.28	0.12	0.28	0.1	0.34	0.09	0.13	0.12	0.24	0.25	0.13	0.17	0.12	0.19	0.17	0.21	0.12	0.15	0.14	0.12	0.17	0.08	0.17	0.11	0.13	0.14	0.15	0.16	0.15	0.17	0.13	0.22	0.23	0.08	0.2	0.1	0.14	0.13
NR_040733	0.16	0.23	0.14	0.17	0.13	0.13	0.11	0.12	0.16	0.12	0.14	0.28	0.12	0.28	0.1	0.34	0.09	0.13	0.12	0.24	0.25	0.13	0.17	0.12	0.19	0.17	0.21	0.12	0.15	0.14	0.12	0.17	0.08	0.17	0.11	0.13	0.14	0.15	0.16	0.15	0.17	0.13	0.22	0.23	0.08	0.2	0.1	0.14	0.13
NM_001242750	0	0	0.01	0	0.01	0.01	0	0	0.03	0	0.01	0.03	0	0.02	0.01	0.01	0	0.01	0.01	0.02	0	0.01	0.01	0.01	0.01	0	0.02	0	0	0	0.02	0.01	0.01	0.01	0.01	0	0	0	0	0.02	0.01	0	0.01	0.05	0.01	0.01	0	0	0.02
NM_199342	0.17	0.29	0.23	0.45	0.24	0.22	0.21	0.26	0.4	0.23	0.17	0.25	0.19	0.28	0.28	0.34	0.12	0.19	0.2	0.27	0.31	0.21	0.2	0.22	0.17	0.31	0.33	0.14	0.31	0.27	0.14	0.27	0.22	0.23	0.18	0.16	0.25	0.26	0.34	0.23	0.17	0.26	0.26	0.54	0.25	0.36	0.19	0.66	0.16
NM_001017922	0.07	0.12	0.13	0.07	0.12	0.08	0.05	0.09	0.13	0.08	0.07	0.18	0.11	0.19	0.08	0.23	0.07	0.14	0.16	0.14	0.11	0.15	0.11	0.06	0.16	0.13	0.22	0.08	0.09	0.1	0.12	0.07	0.04	0.13	0.09	0.07	0.1	0.05	0.08	0.12	0.08	0.05	0.13	0.17	0.05	0.13	0.07	0.06	0.14
NM_018538	0.09	0.16	0.17	0.07	0.14	0.11	0.06	0.1	0.16	0.1	0.09	0.22	0.13	0.24	0.1	0.3	0.09	0.16	0.19	0.19	0.12	0.19	0.14	0.07	0.2	0.15	0.27	0.11	0.11	0.13	0.15	0.09	0.04	0.17	0.12	0.08	0.13	0.06	0.1	0.15	0.09	0.06	0.16	0.19	0.05	0.15	0.09	0.08	0.17
NM_001242739	0.16	0.35	0.09	0.27	0.23	0.18	0.14	0.23	0.28	0.14	0.15	0.28	0.36	0.37	0.23	0.37	0.18	0.18	0.29	0.44	0.37	0.39	0.29	0.16	0.23	0.33	0.59	0.22	0.29	0.25	0.16	0.15	0.06	0.37	0.23	0.21	0.19	0.16	0.39	0.3	0.23	0.28	0.43	0.48	0.08	0.25	0.15	0.13	0.18
NM_015911	0.16	0.35	0.09	0.27	0.23	0.18	0.14	0.23	0.28	0.14	0.15	0.28	0.36	0.37	0.23	0.37	0.18	0.18	0.29	0.44	0.37	0.39	0.29	0.16	0.23	0.33	0.59	0.22	0.29	0.25	0.16	0.15	0.06	0.37	0.23	0.21	0.19	0.16	0.39	0.3	0.23	0.28	0.43	0.48	0.08	0.25	0.15	0.13	0.18
NM_006516	0.89	0.7	1.25	1.32	0.37	0.44	0.67	1.52	1.19	5.15	0.47	0.53	1.51	0.57	0.21	0.75	0.13	0.23	0.22	0.49	0.31	0.2	0.27	0.31	1	0.7	1.52	0.25	0.23	0.12	0.45	0.9	1.34	0.2	1.04	2.63	0.45	1.06	1.12	0.76	2.94	0.9	0.87	1.42	1.42	0.51	0.78	0.23	0.54
NR_033967	0.01	0.02	0.02	0.03	0	0	0	0.04	0.09	0.03	0.01	0.05	0.08	0.04	0	0.01	0.01	0.01	0.02	0.01	0.02	0	0	0	0.02	0.01	0.06	0.01	0.01	0	0.04	0.01	0.03	0.02	0.02	0.02	0	0.02	0.01	0.01	0.01	0.01	0.02	0.09	0.03	0.03	0.02	0	0.04
NM_001101376	0	0.01	0	0.01	0	0	0	0	0.06	0	0	0	0	0	0	0	0	0	0	0	0	0	0.01	0	0.04	0.01	0.14	0	0	0	0.01	0	0.01	0	0	0.01	0	0.01	0	0	0.02	0	0	0.08	0.01	0.06	0.01	0	0.01
NM_006824	1.37	1.34	0.84	1.41	1.44	1.15	1.43	0.95	0.87	1.42	1.79	2.45	1.4	2.63	0.92	2.19	0.72	1.05	1.12	0.96	2.19	0.85	1.48	1.91	0.99	1.6	1.33	0.51	1.09	0.66	0.77	1.22	0.7	0.61	1.12	1.85	1.34	1.33	1.5	1.36	2.04	1.32	1.45	1.09	0.72	1.11	0.78	1.65	0.84
NM_001159936	1.33	1.3	0.81	1.37	1.39	1.12	1.39	0.92	0.85	1.38	1.74	2.38	1.36	2.55	0.89	2.12	0.7	1.02	1.08	0.93	2.12	0.82	1.44	1.86	0.96	1.55	1.29	0.49	1.06	0.64	0.74	1.18	0.67	0.6	1.09	1.79	1.3	1.29	1.46	1.31	1.98	1.28	1.4	1.06	0.69	1.07	0.76	1.6	0.82
NM_152498	0	0.01	0.01	0	0	0	0	0.01	0.02	0	0	0.03	0.01	0.02	0	0	0	0	0	0	0.02	0	0	0	0.01	0.01	0.02	0	0	0	0.02	0.01	0.01	0.01	0.01	0	0	0	0.01	0	0	0.01	0	0.03	0.01	0.02	0	0	0.02
NM_001167965	0	0.01	0.01	0	0	0	0	0.01	0.02	0	0	0.03	0.01	0.02	0	0	0	0	0	0	0.02	0	0	0	0.01	0.01	0.02	0	0	0	0.02	0.01	0.01	0.01	0.01	0	0	0	0.01	0	0	0.01	0	0.03	0.01	0.02	0	0	0.02
NM_001195831	0	0.01	0.01	0	0	0	0	0.01	0.02	0	0	0.03	0.01	0.02	0	0	0	0	0	0	0.01	0	0	0	0.01	0.01	0.01	0	0	0	0.02	0.01	0.01	0.01	0.01	0	0	0	0.01	0	0	0.01	0	0.02	0.01	0.02	0	0	0.02
NM_144626	0.32	0.76	0.44	0.67	0.91	0.69	0.36	0.33	0.53	0.8	0.79	1.25	0.75	1.57	0.39	0.52	0.49	0.65	0.62	0.57	1.33	0.69	0.3	0.3	0.63	1.5	0.67	0.54	0.4	0.17	0.44	0.55	0.27	0.37	0.57	0.07	0.56	0.25	0.33	0.23	0.06	0.26	0.73	0.6	0.27	0.45	0.51	0.98	0.68
NM_001164829	0.53	1.06	0.55	1.25	1.47	1.41	0.75	0.38	0.8	0.26	1.19	2.52	1.3	2.91	1.07	0.93	0.62	1.36	1.39	0.89	1.29	0.69	1.15	0.72	0.87	1.92	1.88	0.74	1.12	0.4	0.62	0.8	0.47	0.64	0.79	0.07	1.17	0.55	0.67	0.46	0.08	0.62	1.09	0.95	0.54	1.52	0.89	0.75	0.64
NM_182517	0.54	1.08	0.56	1.26	1.49	1.42	0.75	0.38	0.81	0.26	1.2	2.55	1.32	2.94	1.08	0.94	0.62	1.37	1.4	0.9	1.3	0.69	1.16	0.73	0.88	1.94	1.9	0.74	1.13	0.4	0.62	0.81	0.47	0.64	0.8	0.07	1.18	0.55	0.67	0.46	0.08	0.62	1.11	0.95	0.55	1.53	0.9	0.75	0.64
NM_005424	0.16	0.15	0.04	0.1	0.24	0.08	0.07	0.06	0.04	0.07	0.05	0.15	0.12	0.15	0.19	0.5	0.32	0.09	0.08	0.19	0.11	0.47	0.08	0.09	0.24	0.04	0.16	0.29	0.18	0.15	0.08	0.15	0.03	0.12	0.03	0.06	0.11	0.12	0.17	0.17	0.07	0.14	0.16	0.03	0.03	0.11	0.07	0.09	0.1
NM_005373	0.01	0	0.02	0	0.01	0.01	0	0.01	0.04	0	0.01	0.02	0.02	0.04	0.02	0.02	0	0.03	0.03	0.03	0.03	0.01	0.01	0.02	0.01	0	0.02	0.01	0.02	0.01	0.02	0.01	0.01	0.01	0.01	0.01	0.01	0.01	0	0.01	0.01	0	0.01	0.04	0.01	0.04	0.01	0.01	0.03
NM_001255	0.97	0.46	1.1	1.92	2.01	1.31	2.15	1.01	1.48	0.94	1.3	2.49	0.37	2.73	1.66	2.68	0.18	0.72	0.76	0.46	1.67	0.23	1.32	0.56	0.55	1.41	2.7	0.38	1.74	0.29	1.19	1.55	1.13	1.02	0.56	3.1	1.03	0.7	1.83	0.7	3.42	1.41	0.4	1.94	1.11	1.34	1.72	1.23	1.57
NM_022821	2.81	3.36	2.55	3.97	2.91	2.12	2.73	1.53	1.94	3.53	3.24	6.36	2.69	6.68	1.83	6.58	2.06	2.79	3.02	3.35	5.06	3.53	3.19	2.44	5.21	2.8	6.77	1.88	1.97	1.74	1.57	2.76	1.33	2.18	2.55	3.16	3.35	2.51	3.4	3.57	3.76	2.61	3.84	2.46	1.28	3.54	2.54	2.56	1.59
NM_052877	0.9	0.93	0.56	1.33	0.94	0.77	1.06	0.75	0.8	0.77	0.88	2.17	0.66	2.31	0.91	1.69	0.45	0.69	0.63	1.08	1.71	0.79	1.15	0.65	1.03	1.17	2.27	0.54	0.85	0.65	0.68	0.99	0.54	0.85	0.66	0.69	0.94	0.82	1.6	0.96	0.97	1.13	1.09	0.91	0.65	1	0.75	0.83	0.75
NM_201542	0.91	0.92	0.57	1.26	0.96	0.77	1.05	0.8	0.79	0.67	0.81	2.09	0.57	2.26	0.87	1.56	0.44	0.66	0.55	0.88	1.62	0.76	1.13	0.58	1.03	1.13	2.1	0.53	0.8	0.59	0.62	1.01	0.54	0.8	0.67	0.71	0.9	0.77	1.6	0.93	0.96	1.09	0.99	0.89	0.69	0.96	0.69	0.79	0.73
NM_015284	0.12	0.14	0.11	0.19	0.2	0.13	0.09	0.08	0.24	0.09	0.1	0.11	0.15	0.11	0.15	0.2	0.14	0.18	0.17	0.22	0.18	0.19	0.16	0.08	0.21	0.15	0.32	0.11	0.15	0.09	0.13	0.14	0.11	0.15	0.12	0.12	0.13	0.1	0.09	0.17	0.14	0.07	0.15	0.28	0.11	0.16	0.15	0.16	0.15
NM_001190880	0.62	0.8	0.8	0.81	0.58	1.02	0.82	0.62	1.27	0.61	0.4	0.54	0.66	0.57	0.88	1.04	0.54	1.23	0.93	1.03	0.77	0.69	0.69	0.43	0.9	1.1	1.49	0.54	0.82	0.58	0.76	0.86	0.48	0.87	0.76	0.7	1.23	0.5	0.62	0.7	0.69	0.61	0.65	1.49	0.42	0.62	0.52	0.86	0.81
NM_031207	0.62	0.8	0.8	0.81	0.58	1.02	0.82	0.62	1.27	0.61	0.4	0.54	0.66	0.57	0.88	1.04	0.54	1.23	0.93	1.03	0.77	0.69	0.69	0.43	0.9	1.1	1.49	0.54	0.82	0.58	0.76	0.86	0.48	0.87	0.76	0.7	1.23	0.5	0.62	0.7	0.69	0.61	0.65	1.49	0.42	0.62	0.52	0.86	0.81
NM_001243526	0.62	0.8	0.8	0.81	0.58	1.02	0.82	0.62	1.27	0.61	0.4	0.54	0.66	0.57	0.88	1.04	0.54	1.23	0.93	1.03	0.77	0.69	0.69	0.43	0.9	1.1	1.49	0.54	0.82	0.58	0.76	0.86	0.48	0.87	0.76	0.7	1.23	0.5	0.62	0.7	0.69	0.61	0.65	1.49	0.42	0.62	0.52	0.86	0.81
NM_002840	0.69	0.74	0.4	0.98	0.38	0.6	0.8	0.55	0.92	1.23	0.88	0.38	0.98	0.46	0.83	0.32	0.5	0.97	1.01	1.02	0.49	0.66	0.38	0.44	1.04	0.69	1.01	0.43	0.87	0.28	0.38	0.37	0.4	0.52	0.64	0.74	0.62	0.73	0.47	0.59	0.86	0.38	0.82	1.02	0.41	0.47	0.58	0.79	0.47
NM_130440	0.69	0.74	0.4	0.98	0.38	0.6	0.8	0.55	0.92	1.23	0.88	0.38	0.98	0.46	0.83	0.32	0.5	0.97	1.01	1.02	0.49	0.66	0.38	0.44	1.04	0.69	1.01	0.43	0.87	0.28	0.38	0.37	0.4	0.52	0.64	0.74	0.62	0.73	0.47	0.59	0.86	0.38	0.82	1.02	0.41	0.47	0.58	0.79	0.47
NM_014663	0.15	0.17	0.14	0.16	0.22	0.12	0.15	0.11	0.2	0.15	0.18	0.19	0.17	0.21	0.14	0.26	0.1	0.18	0.2	0.23	0.17	0.19	0.24	0.11	0.15	0.21	0.35	0.1	0.16	0.12	0.2	0.11	0.09	0.18	0.15	0.1	0.11	0.15	0.14	0.22	0.13	0.11	0.17	0.24	0.1	0.14	0.12	0.16	0.22
NR_033827	0.35	0.4	0.34	0.36	0.48	0.29	0.42	0.28	0.44	0.39	0.39	0.47	0.39	0.47	0.28	0.62	0.21	0.42	0.45	0.6	0.41	0.38	0.57	0.23	0.33	0.56	0.91	0.25	0.33	0.3	0.41	0.29	0.17	0.39	0.34	0.21	0.28	0.32	0.35	0.5	0.27	0.27	0.4	0.5	0.16	0.33	0.28	0.38	0.46
NM_174966	0.02	0.02	0.03	0.02	0.02	0.02	0.03	0.03	0.03	0.02	0.02	0.04	0.03	0.05	0.02	0.03	0.02	0.01	0.02	0.02	0.03	0.02	0.01	0.02	0.02	0.02	0.03	0.02	0.03	0.02	0.04	0.02	0.01	0.04	0.02	0.03	0.02	0.02	0.02	0.02	0.04	0.02	0.03	0.03	0.01	0.03	0.03	0.02	0.04
NM_174965	0.02	0.02	0.03	0.02	0.02	0.02	0.03	0.03	0.03	0.02	0.02	0.04	0.03	0.05	0.02	0.03	0.02	0.01	0.02	0.02	0.03	0.02	0.01	0.02	0.02	0.02	0.03	0.02	0.03	0.02	0.04	0.02	0.01	0.04	0.02	0.03	0.02	0.02	0.02	0.02	0.04	0.02	0.03	0.03	0.01	0.03	0.03	0.02	0.04
NM_174964	0.02	0.02	0.03	0.02	0.02	0.02	0.03	0.03	0.03	0.02	0.02	0.04	0.03	0.05	0.02	0.03	0.02	0.01	0.02	0.02	0.03	0.02	0.01	0.02	0.02	0.02	0.03	0.02	0.03	0.02	0.04	0.02	0.01	0.04	0.02	0.03	0.02	0.02	0.02	0.02	0.04	0.02	0.03	0.03	0.01	0.03	0.03	0.02	0.04
NM_174963	0.02	0.02	0.03	0.02	0.02	0.02	0.03	0.03	0.03	0.02	0.02	0.04	0.03	0.05	0.02	0.03	0.02	0.01	0.02	0.02	0.03	0.02	0.01	0.02	0.02	0.02	0.03	0.02	0.03	0.02	0.04	0.02	0.01	0.04	0.02	0.03	0.02	0.02	0.02	0.02	0.04	0.02	0.03	0.03	0.01	0.03	0.03	0.02	0.04
NM_174967	0.02	0.02	0.03	0.02	0.02	0.02	0.03	0.03	0.03	0.02	0.02	0.04	0.03	0.05	0.02	0.03	0.02	0.01	0.02	0.02	0.03	0.02	0.01	0.02	0.02	0.02	0.03	0.02	0.03	0.02	0.04	0.02	0.01	0.04	0.02	0.03	0.02	0.02	0.02	0.02	0.04	0.02	0.03	0.03	0.01	0.03	0.03	0.02	0.04
NM_174968	0.02	0.02	0.03	0.02	0.02	0.02	0.03	0.03	0.03	0.02	0.02	0.04	0.03	0.05	0.02	0.03	0.02	0.01	0.02	0.02	0.03	0.02	0.01	0.02	0.02	0.02	0.03	0.02	0.03	0.02	0.04	0.02	0.01	0.04	0.02	0.03	0.02	0.02	0.02	0.02	0.04	0.02	0.03	0.03	0.01	0.03	0.03	0.02	0.04
NM_174970	0.02	0.02	0.03	0.02	0.02	0.02	0.03	0.03	0.03	0.02	0.02	0.04	0.03	0.05	0.02	0.03	0.02	0.01	0.02	0.02	0.03	0.02	0.01	0.02	0.02	0.02	0.03	0.02	0.03	0.02	0.04	0.02	0.01	0.04	0.02	0.03	0.02	0.02	0.02	0.02	0.04	0.02	0.03	0.03	0.01	0.03	0.03	0.02	0.04
NM_174969	0.02	0.02	0.03	0.02	0.02	0.02	0.03	0.03	0.03	0.02	0.02	0.04	0.03	0.05	0.02	0.03	0.02	0.01	0.02	0.02	0.03	0.02	0.01	0.02	0.02	0.02	0.03	0.02	0.03	0.02	0.04	0.02	0.01	0.04	0.02	0.03	0.02	0.02	0.02	0.02	0.04	0.02	0.03	0.03	0.01	0.03	0.03	0.02	0.04
NM_006279	0.02	0.02	0.03	0.02	0.02	0.02	0.03	0.03	0.03	0.02	0.02	0.04	0.03	0.05	0.02	0.03	0.02	0.01	0.02	0.02	0.03	0.02	0.01	0.02	0.02	0.02	0.03	0.02	0.03	0.02	0.04	0.02	0.01	0.04	0.02	0.03	0.02	0.02	0.02	0.02	0.04	0.02	0.03	0.03	0.01	0.03	0.03	0.02	0.04
NM_174971	0.02	0.02	0.03	0.02	0.02	0.02	0.03	0.03	0.03	0.02	0.02	0.04	0.03	0.05	0.02	0.03	0.02	0.01	0.02	0.02	0.03	0.02	0.01	0.02	0.02	0.02	0.03	0.02	0.03	0.02	0.04	0.02	0.01	0.04	0.02	0.03	0.02	0.02	0.02	0.02	0.04	0.02	0.03	0.03	0.01	0.03	0.03	0.02	0.04
NM_057091	0.04	0.11	0.11	0.02	0.02	0	0.04	0.06	0.03	0.04	0.02	0.06	0.21	0.05	0.05	0.09	0.02	0	0	0.04	0.05	0.05	0.01	0.05	0.02	0.01	0.06	0.09	0.04	0	0.04	0.01	0.01	0.01	0.01	0	0.02	0.02	0.02	0.05	0.01	0.02	0.08	0.05	0.01	0.04	0.09	0.05	0.04
NM_057090	0.04	0.11	0.11	0.02	0.02	0	0.04	0.06	0.03	0.04	0.02	0.06	0.21	0.05	0.05	0.09	0.02	0	0	0.04	0.05	0.05	0.01	0.05	0.02	0.01	0.06	0.09	0.04	0	0.04	0.01	0.01	0.01	0.01	0	0.02	0.02	0.02	0.05	0.01	0.02	0.08	0.05	0.01	0.04	0.09	0.05	0.04
NM_001136215	0.04	0.11	0.11	0.02	0.02	0	0.04	0.06	0.03	0.04	0.02	0.06	0.21	0.05	0.05	0.09	0.02	0	0	0.04	0.05	0.05	0.01	0.05	0.02	0.01	0.06	0.09	0.04	0	0.04	0.01	0.01	0.01	0.01	0	0.02	0.02	0.02	0.05	0.01	0.02	0.08	0.05	0.01	0.04	0.09	0.05	0.04
NM_014652	0.23	0.32	0.15	0.28	0.42	0.19	0.23	0.15	0.23	0.2	0.24	0.3	0.26	0.36	0.25	0.45	0.26	0.19	0.19	0.3	0.36	0.36	0.25	0.18	0.28	0.25	0.48	0.25	0.32	0.22	0.21	0.22	0.11	0.26	0.15	0.32	0.25	0.19	0.3	0.29	0.34	0.22	0.35	0.27	0.13	0.21	0.21	0.24	0.23
NM_001384	1.29	1.05	0.98	1.79	1.88	1.24	1.46	0.96	0.92	1.05	1.47	1.98	1.69	2.49	1.65	2.53	0.63	1.2	1.41	1.16	2.2	1.01	1.54	1.29	0.78	2.34	2.08	0.72	1.94	0.67	1.04	1.8	0.68	0.94	1.11	1.96	1.1	1.1	1.71	1.62	2.49	1.37	1.21	1.18	0.64	1.27	0.85	1.66	1.33
NM_001039589	1.29	1.05	0.98	1.79	1.88	1.24	1.46	0.96	0.92	1.05	1.47	1.98	1.69	2.49	1.65	2.53	0.63	1.2	1.41	1.16	2.2	1.01	1.54	1.29	0.78	2.34	2.08	0.72	1.94	0.67	1.04	1.8	0.68	0.94	1.11	1.96	1.1	1.1	1.71	1.62	2.49	1.37	1.21	1.18	0.64	1.27	0.85	1.66	1.33
NM_001039457	3.53	4.64	2.13	4.08	2.29	4.43	6.83	2.2	2.65	2.46	4.17	10.13	4.82	11.11	2.12	7.1	2.29	1.93	2.3	3.29	10.01	3.3	4.15	3.26	3.35	3.96	4.73	3.13	2.11	1.89	2.56	4.08	2.04	3.8	2.13	4.81	6.7	3.35	5.7	3.27	5.68	4.4	4.64	2.65	2.16	2.67	4.02	2.98	3.47
NM_004047	3.53	4.64	2.13	4.08	2.29	4.43	6.83	2.2	2.65	2.46	4.17	10.13	4.82	11.11	2.12	7.1	2.29	1.93	2.3	3.29	10.01	3.3	4.15	3.26	3.35	3.96	4.73	3.13	2.11	1.89	2.56	4.08	2.04	3.8	2.13	4.81	6.7	3.35	5.7	3.27	5.68	4.4	4.64	2.65	2.16	2.67	4.02	2.98	3.47
NM_003780	0.49	0.64	0.52	0.76	0.73	0.51	0.59	0.53	0.46	0.38	0.4	0.84	0.45	0.93	0.71	1.03	0.46	0.39	0.4	0.66	0.6	0.63	0.46	0.56	0.81	0.56	1.16	0.56	0.81	0.28	0.34	0.57	0.26	0.38	0.31	1.1	0.61	0.33	0.54	1.04	1.24	0.52	0.72	0.56	0.3	0.33	0.43	0.57	0.49
NM_030587	0.51	0.66	0.54	0.81	0.76	0.53	0.62	0.55	0.48	0.4	0.42	0.87	0.47	0.96	0.75	1.08	0.48	0.4	0.42	0.7	0.64	0.66	0.48	0.58	0.84	0.59	1.21	0.58	0.84	0.29	0.36	0.6	0.27	0.4	0.32	1.16	0.63	0.35	0.57	1.1	1.31	0.54	0.74	0.58	0.32	0.35	0.44	0.59	0.52
NM_001005417	0.52	0.68	0.56	0.84	0.8	0.55	0.65	0.57	0.5	0.42	0.43	0.9	0.49	1	0.77	1.13	0.5	0.42	0.44	0.74	0.66	0.69	0.5	0.61	0.88	0.61	1.26	0.6	0.86	0.31	0.37	0.62	0.28	0.42	0.34	1.2	0.66	0.36	0.59	1.15	1.34	0.56	0.76	0.61	0.33	0.36	0.46	0.61	0.54
NM_152499	0.09	0.38	0.1	0.44	0.31	0.2	0.2	0.18	0.43	0.3	0.5	0.26	0.36	0.26	0.47	0.18	0.17	0.15	0.17	0.16	0.42	0.2	0.11	0.15	0.31	0.18	0.46	0.2	0.39	0.05	0.34	0.17	0.19	0.23	0.16	0.27	0.17	0.09	0.15	0.51	0.27	0.14	0.41	0.59	0.15	0.25	0.43	0.19	0.42
NM_006934	0.09	0.07	0.05	0.19	0.31	0.06	0.12	0.06	0.11	0.03	0.06	0.2	0.08	0.24	0.12	0.15	0.07	0.07	0.07	0.07	0.36	0.12	0.36	0.13	0.12	0.12	0.11	0.09	0.14	0.07	0.08	0.24	0.07	0.07	0.05	0.03	0.28	0.03	0.18	0.12	0.03	0.14	0.06	0.14	0.08	0.08	0.05	0.13	0.1
NM_201649	0.09	0.07	0.05	0.19	0.31	0.06	0.12	0.06	0.11	0.03	0.06	0.2	0.08	0.24	0.12	0.15	0.07	0.07	0.07	0.07	0.36	0.12	0.36	0.13	0.12	0.12	0.11	0.09	0.14	0.07	0.08	0.24	0.07	0.07	0.05	0.03	0.28	0.03	0.18	0.12	0.03	0.14	0.06	0.14	0.08	0.08	0.05	0.13	0.1
NM_001024845	0.06	0.05	0.04	0.12	0.2	0.04	0.08	0.04	0.07	0.02	0.04	0.13	0.05	0.16	0.07	0.1	0.04	0.05	0.05	0.05	0.23	0.07	0.23	0.08	0.07	0.07	0.07	0.06	0.09	0.04	0.05	0.15	0.05	0.05	0.03	0.02	0.17	0.02	0.11	0.07	0.02	0.09	0.04	0.09	0.05	0.06	0.03	0.08	0.07
NM_173484	0.68	0.95	1.11	1.14	0.96	1.33	1.18	1.09	0.75	0.93	1.22	1.35	0.64	1.33	0.86	0.93	0.42	1.51	1.62	1.29	1.72	0.45	1.83	1.39	0.49	1.26	1.19	0.56	0.87	0.92	0.92	1.2	0.9	0.93	1.09	1.86	0.83	1.05	2.57	0.91	1.93	2.56	0.93	0.8	0.93	0.8	0.98	0.8	1
NM_019100	0.34	0.48	0.27	0.47	0.43	0.2	0.28	0.3	0.65	0.2	0.26	0.35	0.6	0.35	0.47	0.56	0.22	0.38	0.4	0.48	0.54	0.36	0.4	0.34	0.48	0.58	0.52	0.4	0.5	0.23	0.35	0.36	0.19	0.49	0.38	0.36	0.29	0.26	0.3	0.46	0.42	0.25	0.57	0.75	0.21	0.38	0.46	0.29	0.39
NM_001034024	0.34	0.48	0.27	0.47	0.43	0.2	0.28	0.3	0.65	0.2	0.26	0.35	0.6	0.35	0.47	0.56	0.22	0.38	0.4	0.48	0.54	0.36	0.4	0.34	0.48	0.58	0.52	0.4	0.5	0.23	0.35	0.36	0.19	0.49	0.38	0.36	0.29	0.26	0.3	0.46	0.42	0.25	0.57	0.75	0.21	0.38	0.46	0.29	0.39
NM_001034023	0.34	0.48	0.27	0.47	0.43	0.2	0.28	0.3	0.65	0.2	0.26	0.35	0.6	0.35	0.47	0.56	0.22	0.38	0.4	0.48	0.54	0.36	0.4	0.34	0.48	0.58	0.52	0.4	0.5	0.23	0.35	0.36	0.19	0.49	0.38	0.36	0.29	0.26	0.3	0.46	0.42	0.25	0.57	0.75	0.21	0.38	0.46	0.29	0.39
NM_024066	0.06	0.08	0.04	0.08	0.06	0.04	0.07	0.05	0.06	0.05	0.05	0.07	0.06	0.09	0.06	0.1	0.04	0.06	0.06	0.09	0.1	0.06	0.06	0.05	0.06	0.08	0.1	0.05	0.07	0.04	0.05	0.05	0.03	0.05	0.05	0.06	0.06	0.06	0.06	0.08	0.08	0.04	0.09	0.08	0.03	0.06	0.05	0.05	0.06
NM_018150	0.04	0.03	0.03	0.05	0.04	0.04	0.02	0.03	0.04	0.04	0.03	0.06	0.06	0.07	0.04	0.06	0.02	0.04	0.04	0.05	0.04	0.04	0.04	0.03	0.04	0.05	0.07	0.04	0.04	0.02	0.04	0.03	0.02	0.03	0.04	0.04	0.04	0.04	0.03	0.04	0.05	0.03	0.03	0.06	0.02	0.03	0.03	0.04	0.04
NM_024587	0.1	0.09	0.06	0.11	0.06	0.12	0.06	0.07	0.07	0.1	0.1	0.16	0.13	0.17	0.05	0.09	0.04	0.08	0.07	0.1	0.09	0.08	0.08	0.05	0.07	0.14	0.1	0.06	0.06	0.04	0.06	0.07	0.06	0.09	0.06	0.13	0.09	0.06	0.07	0.06	0.12	0.06	0.09	0.1	0.06	0.08	0.09	0.07	0.06
NM_001145636	0	0.01	0.02	0.01	0.01	0.01	0	0.01	0.03	0	0.01	0.05	0.02	0.05	0.01	0.03	0	0.02	0.02	0.01	0.03	0	0.01	0	0.01	0.01	0.03	0.01	0.01	0	0.03	0.02	0.01	0.03	0.01	0	0	0.01	0	0.01	0.01	0	0.01	0.04	0.01	0.03	0.04	0.01	0.03
NM_006845	0.22	0.08	0.19	0.32	0.26	0.17	0.23	0.19	0.22	0.14	0.34	0.37	0.12	0.41	0.21	0.28	0.04	0.17	0.19	0.07	0.28	0.05	0.34	0.09	0.12	0.25	0.44	0.06	0.24	0.04	0.18	0.45	0.18	0.18	0.14	0.29	0.17	0.21	0.22	0.16	0.34	0.16	0.09	0.29	0.2	0.22	0.45	0.26	0.19
NM_001012	13.29	11.54	17.98	13.11	8.57	12.39	18.55	21.62	16.87	10.78	19.9	26.59	9.99	29.61	11.04	27.8	5.82	16.57	20.12	23.23	26.44	10.83	19.54	17.94	12.86	23.14	23.86	7.08	12.91	15.31	9.41	10.95	6.3	10.75	15.98	10.15	22.45	11.31	21.34	21.06	12.32	15.64	11.74	23.5	6.94	10.74	11.15	17.38	9.86
NR_000015	0	0.7	0.34	0.34	0.32	0.2	1.07	0.2	0.16	0	0.28	0.69	0.17	0.94	0.35	1.17	0.88	0.2	0	0.16	0.16	0.5	0.5	0.36	0	0.34	0.83	0	0.33	0.36	2.01	0.36	0	1.24	0	0.19	0	0	0.83	0.61	1.2	0.54	0.47	1.18	0.36	0	0.25	0.35	1.26
NR_000024	0	0.13	0.39	0.13	0.36	0.15	0	0	0.24	0.13	0.11	0.26	0	0.28	0.13	0.13	0	0.15	0.24	0	0.12	0	0.25	0.27	0.12	0.38	0.5	0	0.38	0	0.59	0	0	0.24	0.25	0	0	0.11	0	0.81	0.13	0.14	0	0.11	0	0.12	0.38	0	0.72
NR_001456	0.19	0.18	0.71	0.53	0.83	0.21	0.19	0.41	0.17	0	0.44	0.36	0.53	0.78	0.36	0.35	0	0.2	0.98	0.32	0.99	0.7	0.35	0	1.18	0.35	1.72	0.18	1.04	0.19	1.45	0.75	0.23	0.49	0.51	0.39	0.21	0.87	0.65	0.8	0.18	0	0	0.61	0.37	0.33	0.53	0.18	0.82
NR_001457	0.2	0.37	1.82	0.18	1.55	0.85	0	1.49	0.86	0	0.76	1.1	1.63	0.4	0.37	0.72	0	0.21	0.5	0.17	0.85	0	0.36	0	1.04	2	1.77	0.19	0.18	0.19	0.83	3.27	0.24	1	1.22	0.2	0.43	0.3	0.67	2.79	0.92	0.19	0	0.63	0.19	0.17	0.54	0.19	0.51
NM_153274	0	0.02	0.07	0.05	0	0	0.03	0.04	0.1	0.01	0.01	0.02	0.01	0.02	0.09	0.06	0.02	0.05	0.06	0.08	0.02	0.05	0.01	0	0.03	0.03	0.01	0.01	0.04	0	0.01	0.01	0.06	0.02	0.04	0.02	0	0	0.02	0.02	0.01	0.01	0.01	0.17	0.03	0.01	0.05	0.01	0.02
NM_004073	0.82	0.57	0.78	0.98	0.43	0.7	0.32	0.12	0.43	0.46	0.32	0.8	0.31	0.95	0.32	1.76	0.48	0.36	0.41	0.4	0.67	0.6	0.57	0.28	1.63	0.41	1.16	0.31	0.41	0.25	0.59	1.28	0.26	0.78	0.21	0.52	0.46	0.44	0.67	1.7	0.58	0.5	0.63	0.46	0.28	1.22	0.72	0.44	0.83
NM_001013632	0.09	0.27	0.1	0.2	0.09	0.05	0.07	0.02	0.18	0.05	0.12	0.09	0.16	0.18	0.08	0.38	0.06	0.12	0.09	0.1	0.09	0.12	0.07	0.03	0.55	0.09	0.14	0.06	0.07	0.06	0.07	0.21	0.07	0.2	0.03	0.09	0.08	0.11	0.15	0.54	0.1	0.05	0.23	0.17	0.02	0.21	0.15	0.06	0.1
NM_001136537	0.07	0.18	0.07	0.12	0.1	0.06	0.02	0.02	0.23	0.03	0.04	0.05	0.06	0.03	0.17	0.18	0.1	0.04	0.08	0.06	0.08	0.15	0.08	0.03	0.4	0.05	0.15	0.13	0.17	0.02	0.12	0.13	0.03	0.1	0.03	0.05	0.02	0.09	0.07	0.3	0.06	0.07	0.24	0.28	0.03	0.19	0.12	0.05	0.18
NM_001166292	0.04	0.04	0.02	0.04	0.05	0.01	0.02	0.01	0.04	0.01	0.01	0.04	0.02	0.04	0.06	0.02	0.15	0.01	0.02	0.12	0.05	0.24	0.02	0.06	0.03	0.01	0.02	0.02	0.06	0.05	0.06	0.02	0.03	0.03	0.02	0.02	0.04	0.03	0.02	0.03	0.02	0.02	0.03	0.05	0.03	0.04	0.05	0.03	0.07
NM_003738	0.05	0.04	0.02	0.04	0.05	0.01	0.02	0.01	0.04	0.01	0.01	0.04	0.02	0.05	0.06	0.02	0.16	0.01	0.02	0.13	0.06	0.25	0.02	0.06	0.03	0.01	0.02	0.02	0.06	0.05	0.07	0.02	0.03	0.03	0.01	0.02	0.04	0.03	0.01	0.03	0.02	0.01	0.03	0.06	0.03	0.04	0.05	0.02	0.07
NM_020365	0.06	0.04	0.05	0.05	0.05	0.04	0.03	0.06	0.04	0.03	0.05	0.1	0.05	0.11	0.06	0.05	0.02	0.04	0.05	0.03	0.07	0.04	0.06	0.03	0.03	0.05	0.06	0.03	0.06	0.04	0.06	0.05	0.04	0.05	0.05	0.05	0.04	0.05	0.06	0.05	0.05	0.05	0.04	0.06	0.04	0.04	0.05	0.06	0.06
NM_001166588	0.07	0.04	0.06	0.05	0.05	0.04	0.04	0.07	0.04	0.03	0.06	0.11	0.05	0.11	0.06	0.05	0.02	0.04	0.05	0.03	0.07	0.04	0.06	0.03	0.03	0.06	0.06	0.03	0.07	0.05	0.07	0.05	0.04	0.06	0.05	0.05	0.04	0.05	0.07	0.06	0.05	0.06	0.04	0.06	0.04	0.05	0.05	0.06	0.07
NM_024602	1.58	1.7	1.33	2.03	1.52	2.51	1.06	0.59	1.88	1.18	2.27	2.72	2.07	3.06	0.84	2.48	1.46	1.95	1.93	2.21	2.58	1.96	1.71	1.58	2.06	2.81	1.61	0.98	0.91	1.27	1.27	1.67	1.16	1.3	1.28	2.15	1.82	1.2	1.19	1.33	2.39	1.04	1.68	2.1	1.2	1.76	1.18	1.99	1.44
NM_000374	1.05	1.56	0.73	1.17	0.94	0.87	1.25	0.37	0.82	0.75	1.05	1.69	0.96	1.83	1.02	1.86	0.9	0.46	0.49	1.32	1.33	1.25	1.14	1.11	1.27	1.18	1.62	0.73	1.29	0.91	0.53	0.84	0.54	1.21	0.62	1.65	1.01	0.75	1.16	1.19	1.85	1.14	1.71	1.09	0.56	0.74	0.84	0.95	0.52
NR_036510	1.05	1.56	0.73	1.17	0.94	0.87	1.25	0.37	0.82	0.75	1.05	1.69	0.96	1.83	1.02	1.86	0.9	0.46	0.49	1.32	1.33	1.25	1.14	1.11	1.27	1.18	1.62	0.73	1.29	0.91	0.53	0.84	0.54	1.21	0.62	1.65	1.01	0.75	1.16	1.19	1.85	1.14	1.71	1.09	0.56	0.74	0.84	0.95	0.52
NM_020883	0.04	0.04	0.06	0.05	0.05	0.05	0.04	0.06	0.05	0.05	0.06	0.07	0.05	0.08	0.04	0.05	0.03	0.05	0.06	0.07	0.06	0.04	0.04	0.04	0.05	0.05	0.02	0.02	0.04	0.04	0.06	0.03	0.03	0.05	0.05	0.03	0.04	0.06	0.05	0.03	0.03	0.05	0.04	0.06	0.03	0.04	0.03	0.05	0.06
NR_024270	0.04	0.05	0.01	0.04	0.11	0.04	0.02	0.11	0.07	0.02	0.04	0.07	0.3	0.02	0.18	0.01	0.05	0.04	0.03	0.08	0.05	0.07	0.02	0.02	0.02	0.08	0.29	0.06	0.17	0.04	0.05	0	0.04	0.05	0.04	0.02	0.03	0.04	0.02	0.1	0	0.01	0.05	0.1	0.01	0.15	0.06	0.04	0.06
NM_032756	0.86	0.01	0.83	1	1.11	0.45	0.74	1.29	0.84	0.2	0.66	5.98	0.02	6.75	1.29	0.03	0.12	1.42	1.35	1.36	1.01	0.24	3.44	1.01	0.13	0.86	2.98	0.16	1.3	0.04	0.15	0.78	0.71	0.67	0.69	0.72	1.29	0.48	1.06	0.79	0.82	0.98	0.05	1.11	0.76	0.61	0.37	2.31	0.26
NM_001048174	0.14	0.11	0.17	0.24	0.21	0.22	0.11	0.16	0.31	0.16	0.14	0.34	0.26	0.39	0.23	0.15	0.12	0.24	0.28	0.25	0.42	0.18	0.19	0.1	0.21	0.21	0.41	0.18	0.2	0.06	0.18	0.17	0.14	0.28	0.21	0.18	0.18	0.1	0.17	0.25	0.23	0.14	0.11	0.4	0.12	0.23	0.16	0.27	0.19
NM_012222	0.14	0.11	0.17	0.24	0.21	0.22	0.12	0.16	0.31	0.17	0.14	0.34	0.26	0.39	0.23	0.15	0.13	0.24	0.28	0.25	0.42	0.18	0.2	0.09	0.21	0.23	0.4	0.18	0.2	0.06	0.18	0.18	0.15	0.28	0.21	0.18	0.17	0.1	0.18	0.26	0.23	0.14	0.12	0.4	0.12	0.23	0.16	0.26	0.2
NM_001048172	0.14	0.11	0.17	0.24	0.21	0.22	0.11	0.16	0.31	0.16	0.14	0.33	0.26	0.38	0.23	0.15	0.12	0.23	0.27	0.25	0.42	0.17	0.19	0.1	0.21	0.21	0.4	0.17	0.19	0.06	0.18	0.17	0.14	0.28	0.21	0.18	0.17	0.1	0.17	0.25	0.23	0.14	0.11	0.4	0.12	0.22	0.16	0.26	0.19
NM_001048171	0.14	0.11	0.17	0.24	0.21	0.22	0.12	0.16	0.31	0.17	0.14	0.34	0.26	0.39	0.23	0.15	0.13	0.24	0.28	0.25	0.42	0.18	0.2	0.09	0.21	0.23	0.4	0.18	0.2	0.06	0.18	0.18	0.15	0.28	0.21	0.18	0.17	0.1	0.18	0.26	0.23	0.14	0.12	0.4	0.12	0.23	0.16	0.26	0.2
NM_001128425	0.14	0.11	0.17	0.24	0.21	0.22	0.12	0.16	0.31	0.17	0.14	0.34	0.26	0.39	0.23	0.15	0.13	0.24	0.28	0.25	0.42	0.18	0.2	0.09	0.21	0.23	0.4	0.18	0.2	0.06	0.18	0.18	0.15	0.28	0.21	0.18	0.17	0.1	0.18	0.26	0.23	0.14	0.12	0.4	0.12	0.23	0.16	0.26	0.2
NM_001048173	0.14	0.11	0.17	0.24	0.21	0.22	0.11	0.16	0.31	0.16	0.14	0.33	0.26	0.38	0.23	0.15	0.12	0.23	0.27	0.25	0.42	0.17	0.19	0.1	0.21	0.21	0.4	0.17	0.19	0.06	0.18	0.17	0.14	0.28	0.21	0.18	0.17	0.1	0.17	0.25	0.23	0.14	0.11	0.4	0.12	0.22	0.16	0.26	0.19
NM_025077	0.37	0.36	0.59	0.55	0.46	0.69	0.52	0.47	0.64	0.59	0.52	1.19	0.28	1.29	0.46	0.84	0.28	0.57	0.54	0.67	0.73	0.5	0.93	0.41	0.42	0.7	0.7	0.25	0.49	0.31	0.23	0.58	0.22	0.55	0.43	0.47	0.51	0.28	0.6	0.46	0.61	0.44	0.39	0.77	0.28	0.59	0.2	0.54	0.43
NM_007170	0.01	0.01	0.05	0.04	0.03	0.01	0.02	0.02	0.06	0.01	0.03	0.07	0.03	0.07	0.03	0.03	0.01	0.02	0.03	0.03	0.03	0.01	0.01	0.01	0.02	0.02	0.06	0.01	0.04	0.02	0.05	0.03	0.03	0.03	0.03	0.01	0.02	0.02	0.02	0.02	0.01	0.02	0.01	0.07	0.03	0.03	0.02	0.03	0.05
NR_033296	0.06	0.06	0.09	0.06	0.1	0.05	0.03	0.1	0.14	0.02	0.14	0.14	0.3	0.18	0.22	0.1	0.03	0.05	0.08	0.09	0.13	0.03	0.09	0.03	0.07	0.12	0.08	0.02	0.23	0.05	0.09	0.06	0.04	0.11	0.03	0.03	0.05	0.09	0.07	0.04	0.04	0.04	0.05	0.15	0.02	0.11	0.08	0.05	0.17
NR_033297	0.06	0.06	0.09	0.06	0.1	0.05	0.03	0.1	0.14	0.02	0.14	0.14	0.3	0.18	0.22	0.1	0.03	0.05	0.08	0.09	0.13	0.03	0.09	0.03	0.07	0.12	0.08	0.02	0.23	0.05	0.09	0.06	0.04	0.11	0.03	0.03	0.05	0.09	0.07	0.04	0.04	0.04	0.05	0.15	0.02	0.11	0.08	0.05	0.17
NR_033298	0.06	0.06	0.09	0.06	0.1	0.05	0.03	0.1	0.14	0.02	0.14	0.14	0.3	0.18	0.22	0.1	0.03	0.05	0.08	0.09	0.13	0.03	0.09	0.03	0.07	0.12	0.08	0.02	0.23	0.05	0.09	0.06	0.04	0.11	0.03	0.03	0.05	0.09	0.07	0.04	0.04	0.04	0.05	0.15	0.02	0.11	0.08	0.05	0.17
NM_015506	0.18	0.27	0.37	0.22	0.23	0.36	0.49	0.21	0.22	0.16	0.24	0.42	0.37	0.45	0.21	0.35	0.15	0.2	0.21	0.26	0.31	0.19	0.35	0.21	0.2	0.57	0.45	0.17	0.21	0.13	0.3	0.28	0.13	0.33	0.24	0.23	0.24	0.21	0.34	0.24	0.31	0.26	0.26	0.3	0.14	0.31	0.24	0.29	0.31
NM_181697	3.26	6.99	4.64	4.72	3.99	4.31	14.39	3.32	3.04	3.05	6.87	7.47	4.91	8.11	2.51	6.37	1.77	2.88	3.21	3.97	10.52	2.75	2.54	3.83	3.77	3.6	5.92	2.31	2.79	2.51	2.64	5.11	2.66	4	2.35	5.14	5.12	3.76	10.11	6.39	6.04	7.69	7.02	3.99	2.75	4.15	3.91	3.17	2.7
NM_181696	3.26	6.99	4.64	4.72	3.99	4.31	14.39	3.32	3.04	3.05	6.87	7.47	4.91	8.11	2.51	6.37	1.77	2.88	3.21	3.97	10.52	2.75	2.54	3.83	3.77	3.6	5.92	2.31	2.79	2.51	2.64	5.11	2.66	4	2.35	5.14	5.12	3.76	10.11	6.39	6.04	7.69	7.02	3.99	2.75	4.15	3.91	3.17	2.7
NM_002574	3.26	6.99	4.64	4.72	3.99	4.31	14.39	3.32	3.04	3.05	6.87	7.47	4.91	8.11	2.51	6.37	1.77	2.88	3.21	3.97	10.52	2.75	2.54	3.83	3.77	3.6	5.92	2.31	2.79	2.51	2.64	5.11	2.66	4	2.35	5.14	5.12	3.76	10.11	6.39	6.04	7.69	7.02	3.99	2.75	4.15	3.91	3.17	2.7
NM_001202431	3	6.48	4.27	4.37	3.69	3.96	13.32	3.06	2.81	2.81	6.33	6.87	4.52	7.46	2.32	5.86	1.63	2.65	2.96	3.65	9.79	2.53	2.33	3.53	3.47	3.32	5.44	2.12	2.58	2.31	2.43	4.7	2.46	3.68	2.16	4.75	4.71	3.46	9.37	5.88	5.58	7.15	6.49	3.68	2.55	3.81	3.6	2.91	2.48
NM_001202414	0.81	1.1	0.65	0.68	1.12	1.12	0.98	0.3	0.63	0.69	1.29	1.36	0.68	1.57	0.49	1.37	0.56	0.72	0.73	0.76	1.43	0.8	1.15	0.87	0.75	1.41	1.34	0.53	0.54	0.86	0.89	0.78	0.42	0.88	0.7	0.42	0.9	0.8	1.32	0.67	0.44	1.06	1.25	0.75	0.42	0.78	0.79	0.78	1.02
NM_001202413	0.81	1.1	0.65	0.68	1.12	1.12	0.98	0.3	0.63	0.69	1.29	1.36	0.68	1.57	0.49	1.37	0.56	0.72	0.73	0.76	1.43	0.8	1.15	0.87	0.75	1.41	1.34	0.53	0.54	0.86	0.89	0.78	0.42	0.88	0.7	0.42	0.9	0.8	1.32	0.67	0.44	1.06	1.25	0.75	0.42	0.78	0.79	0.78	1.02
NM_006066	0.81	1.1	0.65	0.68	1.12	1.12	0.98	0.3	0.63	0.69	1.29	1.36	0.68	1.57	0.49	1.37	0.56	0.72	0.73	0.76	1.43	0.8	1.15	0.87	0.75	1.41	1.34	0.53	0.54	0.86	0.89	0.78	0.42	0.88	0.7	0.42	0.9	0.8	1.32	0.67	0.44	1.06	1.25	0.75	0.42	0.78	0.79	0.78	1.02
NM_153326	0.81	1.1	0.65	0.68	1.12	1.12	0.98	0.3	0.63	0.69	1.29	1.36	0.68	1.57	0.49	1.37	0.56	0.72	0.73	0.76	1.43	0.8	1.15	0.87	0.75	1.41	1.34	0.53	0.54	0.86	0.89	0.78	0.42	0.88	0.7	0.42	0.9	0.8	1.32	0.67	0.44	1.06	1.25	0.75	0.42	0.78	0.79	0.78	1.02
NM_152298	0.23	0.21	0.25	0.3	0.25	0.22	0.21	0.25	0.34	0.18	0.28	0.28	0.2	0.29	0.26	0.37	0.13	0.23	0.26	0.26	0.42	0.19	0.53	0.18	0.27	0.34	0.6	0.19	0.29	0.1	0.28	0.39	0.2	0.34	0.22	0.39	0.17	0.22	0.37	0.27	0.43	0.26	0.2	0.42	0.19	0.38	0.26	0.25	0.33
NM_002482	0.23	0.21	0.25	0.3	0.25	0.22	0.21	0.25	0.34	0.18	0.28	0.28	0.2	0.29	0.26	0.37	0.13	0.23	0.26	0.26	0.42	0.19	0.53	0.18	0.27	0.34	0.6	0.19	0.29	0.1	0.28	0.39	0.2	0.34	0.22	0.39	0.17	0.22	0.37	0.27	0.43	0.26	0.2	0.42	0.19	0.38	0.26	0.25	0.33
NM_001195193	0.23	0.21	0.25	0.3	0.25	0.22	0.21	0.25	0.34	0.18	0.28	0.28	0.2	0.29	0.26	0.37	0.13	0.23	0.26	0.26	0.42	0.19	0.53	0.18	0.27	0.34	0.6	0.19	0.29	0.1	0.28	0.39	0.2	0.34	0.22	0.39	0.17	0.22	0.37	0.27	0.43	0.26	0.2	0.42	0.19	0.38	0.26	0.25	0.33
NM_001114938	0.1	0.18	0.11	0.05	0.22	0.07	0.02	0.04	0.16	0.03	0.05	0.04	0.07	0.05	0.06	0.04	0.05	0.13	0.12	0.05	0.16	0.07	0.07	0.02	0.17	0.02	0.13	0.15	0.08	0.04	0.13	0.04	0.05	0.11	0.06	0.11	0.04	0.05	0.05	0.05	0.17	0.05	0.16	0.21	0.05	0.09	0.09	0.08	0.14
NM_001190182	0.1	0.18	0.11	0.05	0.22	0.07	0.02	0.04	0.16	0.03	0.05	0.04	0.07	0.05	0.06	0.04	0.05	0.13	0.12	0.05	0.16	0.07	0.07	0.02	0.17	0.02	0.13	0.15	0.08	0.04	0.13	0.04	0.05	0.11	0.06	0.11	0.04	0.05	0.05	0.05	0.17	0.05	0.16	0.21	0.05	0.09	0.09	0.08	0.14
NM_021639	0.27	0.31	0.35	0.65	0.35	0.34	0.22	0.21	0.29	0.23	0.31	0.45	0.32	0.47	0.37	0.45	0.18	0.39	0.45	0.43	0.42	0.3	0.39	0.22	0.38	0.58	0.84	0.21	0.42	0.24	0.36	0.32	0.2	0.3	0.37	0.23	0.28	0.32	0.23	0.41	0.31	0.17	0.3	0.4	0.21	0.33	0.25	0.3	0.42
NR_026768	0.08	0.17	0.11	0.18	0.11	0.11	0.03	0.18	0.21	0.13	0.11	0.23	0.13	0.16	0.12	0.21	0	0.24	0.22	0.15	0.12	0.08	0.07	0.03	0.15	0.06	0.27	0.14	0.14	0.34	0.26	0.01	0.17	0.08	0.19	0.02	0.21	0.14	0.05	0.05	0.04	0.16	0.14	0.22	0.09	0.07	0.15	0.04	0.29
NM_016486	0.58	0.96	0.51	1.4	0.88	0.75	0.77	0.69	1.06	0.58	0.8	1.03	0.89	1.09	0.7	1.57	0.33	0.77	0.92	1.05	1.28	0.59	1.15	0.48	0.89	1.48	1.97	0.4	0.83	0.6	0.51	0.43	0.32	0.84	0.72	0.58	0.66	0.61	1.55	1.08	0.71	1.02	0.93	1.57	0.36	0.96	0.61	0.44	0.57
NM_001145349	0.05	0.06	0.05	0.09	0.05	0.07	0.04	0.05	0.07	0.04	0.08	0.13	0.12	0.12	0.05	0.09	0.03	0.1	0.12	0.07	0.1	0.06	0.06	0.03	0.09	0.09	0.23	0.04	0.05	0.05	0.11	0.07	0.05	0.07	0.08	0.06	0.04	0.06	0.06	0.07	0.06	0.05	0.05	0.1	0.05	0.09	0.05	0.04	0.11
NM_005897	0.03	0.03	0.04	0.06	0.04	0.04	0.03	0.03	0.05	0.02	0.05	0.1	0.08	0.09	0.03	0.06	0.02	0.06	0.07	0.05	0.07	0.04	0.04	0.02	0.06	0.05	0.16	0.03	0.03	0.03	0.07	0.04	0.04	0.05	0.04	0.03	0.03	0.04	0.03	0.05	0.03	0.03	0.02	0.08	0.03	0.06	0.03	0.02	0.08
NM_015112	0.08	0.07	0.06	0.12	0.07	0.11	0.04	0.05	0.09	0.06	0.07	0.1	0.08	0.11	0.05	0.09	0.06	0.09	0.1	0.06	0.06	0.08	0.08	0.05	0.13	0.11	0.17	0.07	0.05	0.04	0.11	0.1	0.06	0.06	0.09	0.08	0.05	0.07	0.07	0.07	0.08	0.05	0.08	0.11	0.06	0.08	0.07	0.09	0.12
NM_003629	0.06	0.05	0.05	0.04	0.09	0.05	0.04	0.03	0.05	0.04	0.08	0.11	0.04	0.13	0.04	0.1	0.06	0.05	0.06	0.08	0.09	0.1	0.16	0.05	0.1	0.06	0.09	0.06	0.05	0.08	0.14	0.08	0.04	0.09	0.04	0.02	0.06	0.09	0.06	0.04	0.02	0.04	0.04	0.06	0.04	0.08	0.06	0.04	0.16
NM_001114172	0.06	0.05	0.05	0.04	0.09	0.05	0.04	0.03	0.05	0.04	0.08	0.11	0.04	0.13	0.04	0.1	0.06	0.05	0.06	0.08	0.09	0.1	0.15	0.05	0.1	0.06	0.09	0.06	0.05	0.08	0.14	0.08	0.04	0.09	0.04	0.02	0.05	0.09	0.06	0.04	0.02	0.04	0.04	0.06	0.04	0.08	0.06	0.04	0.16
NM_005727	1.96	2.73	5.05	5.78	3.3	14.37	0.44	0.11	0.67	1.22	2.74	10.97	0.02	12.05	0.27	0.47	3.26	2.44	2.75	4.1	3.04	4.98	3.74	1.72	7.43	3.4	8.14	1.3	0.25	1.57	0.72	3.78	1.74	0.08	1.6	1.15	5.47	1.01	0.07	1.92	1.4	0.05	2.83	0.77	1.76	2.44	1.33	2.23	0.92
NM_017739	0.76	0.93	0.77	0.91	1.06	0.98	0.68	0.63	0.76	0.8	1.36	1.16	1.03	1.32	0.74	1.23	0.5	0.72	0.71	0.9	1.12	0.73	0.79	0.72	1.93	1.15	1.62	0.61	0.69	0.44	0.63	0.59	0.25	0.7	0.61	0.78	0.69	0.68	0.51	1.59	0.9	0.43	1.05	0.87	0.28	0.71	0.81	0.56	0.76
NM_001243766	0.24	0.29	0.26	0.29	0.34	0.33	0.21	0.2	0.28	0.26	0.43	0.4	0.34	0.45	0.24	0.41	0.17	0.24	0.23	0.3	0.36	0.24	0.25	0.24	0.63	0.36	0.52	0.2	0.23	0.15	0.24	0.21	0.1	0.24	0.2	0.25	0.22	0.22	0.17	0.5	0.29	0.14	0.33	0.33	0.1	0.25	0.27	0.18	0.28
NM_001013615	0.01	0.01	0.02	0.02	0.02	0.03	0	0.01	0.06	0.01	0.02	0.05	0.03	0.05	0.02	0.06	0.01	0.02	0.02	0.04	0.02	0.03	0.02	0.03	0.04	0	0.02	0.01	0.02	0.02	0.05	0.03	0.02	0.03	0.01	0.01	0.02	0.02	0.02	0.02	0.02	0.01	0.01	0.09	0.02	0.03	0.03	0.01	0.06
NM_003579	0.05	0.03	0.09	0.11	0.08	0.07	0.07	0.07	0.07	0.03	0.09	0.11	0.04	0.14	0.09	0.11	0.01	0.07	0.06	0.02	0.11	0.02	0.13	0.03	0.05	0.1	0.14	0.03	0.09	0.03	0.12	0.16	0.04	0.09	0.06	0.09	0.03	0.05	0.07	0.08	0.12	0.06	0.04	0.12	0.05	0.12	0.11	0.08	0.16
NM_001142548	0.05	0.03	0.09	0.11	0.08	0.07	0.07	0.07	0.07	0.03	0.09	0.11	0.04	0.14	0.09	0.11	0.01	0.07	0.06	0.02	0.11	0.02	0.13	0.03	0.05	0.1	0.14	0.03	0.09	0.03	0.12	0.16	0.04	0.09	0.06	0.09	0.03	0.05	0.07	0.08	0.12	0.06	0.04	0.12	0.05	0.12	0.11	0.08	0.16
NM_006369	0.44	0.58	0.41	0.52	0.57	0.46	0.55	0.27	0.41	0.36	0.57	0.67	0.5	0.79	0.55	0.88	0.28	0.44	0.47	0.54	0.72	0.49	0.53	0.35	0.63	0.72	1.28	0.4	0.57	0.44	0.52	0.47	0.15	0.46	0.36	0.36	0.43	0.35	0.52	0.72	0.42	0.39	0.65	0.52	0.17	0.49	0.46	0.37	0.64
NM_006004	0.69	0.62	0.65	0.71	0.47	0.66	0.87	0.85	0.75	0.47	1.26	1.3	0.88	1.44	0.52	1.17	0.25	0.75	0.87	0.69	1.78	0.43	1.04	0.68	0.66	1.14	1.51	0.46	0.54	0.4	0.67	0.81	0.35	0.54	0.59	0.89	0.79	0.74	0.92	1.26	1.12	0.69	0.65	0.99	0.38	0.76	0.5	0.76	0.76
NM_199044	0.16	0.2	0.21	0.21	0.22	0.14	0.13	0.18	0.16	0.11	0.19	0.35	0.21	0.34	0.15	0.36	0.18	0.19	0.19	0.29	0.21	0.23	0.26	0.13	0.23	0.23	0.39	0.19	0.17	0.13	0.24	0.21	0.11	0.18	0.21	0.17	0.17	0.17	0.23	0.29	0.23	0.16	0.2	0.21	0.12	0.18	0.16	0.14	0.26
NM_001441	0.2	0.07	0.12	0.11	0.13	0.15	0.06	0.1	0.09	0.11	0.16	0.17	0.1	0.21	0.07	0.08	0.07	0.15	0.15	0.09	0.19	0.08	0.11	0.08	0.21	0.46	0.22	0.12	0.08	0.09	0.13	0.19	0.11	0.1	0.17	0.06	0.15	0.12	0.06	0.08	0.08	0.06	0.09	0.11	0.11	0.2	0.11	0.12	0.12
NM_172225	0.05	0	0	0.04	0.01	0.03	0.01	0	0.01	0.08	0.08	0.01	0.02	0	0.01	0.02	0	0.12	0.13	0.02	0.01	0	0	0.01	0.1	0.04	0.07	0	0	0	0.05	0.01	0	0.01	0.03	0.01	0.01	0.08	0	0.06	0.03	0	0	0.03	0	0.01	0.12	0.04	0.07
NM_147192	0.05	0	0	0.04	0.01	0.03	0.01	0	0.01	0.08	0.08	0.01	0.02	0	0.01	0.02	0	0.12	0.13	0.02	0.01	0	0	0.01	0.1	0.04	0.07	0	0	0	0.05	0.01	0	0.01	0.03	0.01	0.01	0.08	0	0.06	0.03	0	0	0.03	0	0.01	0.12	0.04	0.07
NR_038403	0.1	0.11	0.07	0.13	0.13	0.06	0.08	0.06	0.11	0.06	0.1	0.13	0.1	0.13	0.08	0.22	0.07	0.1	0.1	0.15	0.16	0.11	0.15	0.08	0.16	0.11	0.2	0.08	0.1	0.09	0.1	0.1	0.06	0.15	0.07	0.07	0.12	0.11	0.14	0.13	0.1	0.09	0.12	0.13	0.06	0.12	0.1	0.1	0.13
NM_001097611	0	0	0	0	0.01	0	0	0	0	0	0	0.01	0.01	0.01	0	0	0	0	0	0	0	0	0	0	0	0	0	0	0	0	0.01	0	0	0	0	0	0	0.01	0	0	0	0	0	0	0	0	0	0	0
NM_001135553	0.13	0.13	0.1	0.18	0.15	0.09	0.09	0.07	0.14	0.07	0.14	0.16	0.14	0.17	0.12	0.25	0.09	0.14	0.15	0.2	0.21	0.16	0.22	0.09	0.22	0.13	0.25	0.12	0.13	0.09	0.14	0.13	0.07	0.2	0.09	0.11	0.13	0.14	0.15	0.16	0.13	0.1	0.14	0.17	0.08	0.15	0.13	0.14	0.18
NR_024174	0.13	0.13	0.1	0.18	0.15	0.09	0.09	0.07	0.14	0.07	0.14	0.16	0.14	0.17	0.12	0.25	0.09	0.14	0.15	0.2	0.21	0.16	0.22	0.09	0.22	0.13	0.25	0.12	0.13	0.09	0.14	0.13	0.07	0.2	0.09	0.11	0.13	0.14	0.15	0.16	0.13	0.1	0.14	0.17	0.08	0.15	0.13	0.14	0.18
NR_024176	0.13	0.13	0.1	0.18	0.15	0.09	0.09	0.07	0.14	0.07	0.14	0.16	0.14	0.17	0.12	0.25	0.09	0.14	0.15	0.2	0.21	0.16	0.22	0.09	0.22	0.13	0.25	0.12	0.13	0.09	0.14	0.13	0.07	0.2	0.09	0.11	0.13	0.14	0.15	0.16	0.13	0.1	0.14	0.17	0.08	0.15	0.13	0.14	0.18
NM_003684	0.13	0.13	0.1	0.18	0.15	0.09	0.09	0.07	0.14	0.07	0.14	0.16	0.14	0.17	0.12	0.25	0.09	0.14	0.15	0.2	0.21	0.16	0.22	0.09	0.22	0.13	0.25	0.12	0.13	0.09	0.14	0.13	0.07	0.2	0.09	0.11	0.13	0.14	0.15	0.16	0.13	0.1	0.14	0.17	0.08	0.15	0.13	0.14	0.18
NM_198973	0.13	0.13	0.1	0.18	0.15	0.09	0.09	0.07	0.14	0.07	0.14	0.16	0.14	0.17	0.12	0.25	0.09	0.14	0.15	0.2	0.21	0.16	0.22	0.09	0.22	0.13	0.25	0.12	0.13	0.09	0.14	0.13	0.07	0.2	0.09	0.11	0.13	0.14	0.15	0.16	0.13	0.1	0.14	0.17	0.08	0.15	0.13	0.14	0.18
NM_201403	0.29	0.53	0.27	0.32	0.36	0.31	0.22	0.19	0.19	0.23	0.22	0.54	0.27	0.56	0.31	0.69	0.28	0.25	0.26	0.59	0.38	0.44	0.49	0.2	0.39	0.45	0.94	0.22	0.31	0.38	0.26	0.23	0.15	0.53	0.28	0.14	0.37	0.27	0.27	0.33	0.14	0.25	0.49	0.3	0.12	0.35	0.36	0.29	0.35
NM_145279	0.35	0.63	0.33	0.37	0.43	0.37	0.26	0.24	0.23	0.27	0.26	0.66	0.33	0.67	0.36	0.83	0.34	0.31	0.3	0.71	0.45	0.52	0.58	0.24	0.46	0.54	1.12	0.26	0.36	0.47	0.31	0.28	0.17	0.65	0.31	0.16	0.45	0.32	0.32	0.38	0.17	0.3	0.59	0.36	0.15	0.42	0.44	0.34	0.42
NM_001243728	0.16	0.26	0.13	0.24	0.11	0.21	0.27	0.25	0.14	0.13	0.26	0.29	0.35	0.28	0.2	0.34	0.1	0.15	0.19	0.29	0.3	0.16	0.3	0.16	0.19	0.3	0.34	0.15	0.2	0.14	0.21	0.18	0.08	0.21	0.17	0.19	0.19	0.13	0.2	0.27	0.21	0.13	0.25	0.2	0.1	0.2	0.2	0.12	0.18
NR_045030	0.16	0.26	0.13	0.24	0.11	0.21	0.27	0.25	0.14	0.13	0.26	0.29	0.35	0.28	0.2	0.34	0.1	0.15	0.19	0.29	0.3	0.16	0.3	0.16	0.19	0.3	0.34	0.15	0.2	0.14	0.21	0.18	0.08	0.21	0.17	0.19	0.19	0.13	0.2	0.27	0.21	0.13	0.25	0.2	0.1	0.2	0.2	0.12	0.18
NM_001042546	0.16	0.25	0.13	0.23	0.11	0.22	0.27	0.24	0.14	0.13	0.25	0.29	0.35	0.28	0.2	0.33	0.1	0.15	0.18	0.27	0.29	0.15	0.3	0.16	0.19	0.29	0.33	0.15	0.2	0.13	0.2	0.18	0.08	0.21	0.17	0.2	0.19	0.13	0.2	0.27	0.21	0.14	0.25	0.2	0.09	0.2	0.2	0.13	0.18
NM_022745	0.16	0.25	0.13	0.23	0.11	0.22	0.27	0.24	0.14	0.13	0.25	0.29	0.35	0.28	0.2	0.33	0.1	0.15	0.18	0.27	0.29	0.15	0.3	0.16	0.19	0.29	0.33	0.15	0.2	0.13	0.2	0.18	0.08	0.21	0.17	0.2	0.19	0.13	0.2	0.27	0.21	0.14	0.25	0.2	0.09	0.2	0.2	0.13	0.18
NM_001145474	0	0	0	0.01	0	0	0	0.02	0.03	0	0.01	0.1	0.02	0.08	0.01	0.02	0	0	0.01	0.03	0.01	0.01	0.02	0.02	0.01	0	0.04	0	0	0.01	0.03	0	0.01	0.01	0.01	0	0.03	0.01	0	0	0	0	0.01	0.02	0.02	0.07	0	0.02	0.04
NR_038828	1.52	1.8	0.85	1.47	2.02	0.97	1.44	1.11	1.16	1.18	2.45	2.19	1.38	2.25	0.95	3.2	1.15	1.52	1.97	3.37	2.8	2.13	2.34	1.52	2.25	2.4	2.16	1.37	1.12	1.43	0.97	1.45	0.63	1.33	1.33	0.8	1.98	1.65	1.21	1.74	0.94	0.9	1.75	1.6	0.7	2.03	1.34	1.6	1.08
NR_038827	1.52	1.8	0.85	1.47	2.02	0.97	1.44	1.11	1.16	1.18	2.45	2.19	1.38	2.25	0.95	3.2	1.15	1.52	1.97	3.37	2.8	2.13	2.34	1.52	2.25	2.4	2.16	1.37	1.12	1.43	0.97	1.45	0.63	1.33	1.33	0.8	1.98	1.65	1.21	1.74	0.94	0.9	1.75	1.6	0.7	2.03	1.34	1.6	1.08
NM_014774	0.8	0.89	0.42	0.74	1.08	0.51	0.73	0.54	0.6	0.61	1.24	1.14	0.7	1.19	0.51	1.63	0.63	0.77	0.97	1.65	1.4	1.12	1.22	0.77	1.1	1.2	1.15	0.74	0.59	0.72	0.51	0.81	0.33	0.68	0.69	0.42	0.98	0.82	0.63	0.91	0.5	0.47	0.9	0.82	0.37	1.03	0.73	0.86	0.55
NM_001099772	0	0	0	0	0	0	0.03	0.01	0.01	0	0.18	0	0.01	0.01	0	0	0	0.01	0.01	0.01	0.02	0	0	0.01	0	0	0	0.01	0	0	0.01	0	0	0.01	0.01	0	0	0	0	0	0	0	0.01	0.01	0.01	0.04	0.01	0.04	0.02
NM_000779	0	0	0	0	0	0	0.03	0.01	0.01	0	0.18	0	0.01	0.01	0	0	0	0.01	0.01	0.01	0.02	0	0	0.01	0	0	0	0.01	0	0	0.01	0	0	0.01	0.01	0	0	0	0	0	0	0	0.01	0.01	0.01	0.04	0.01	0.04	0.02
NR_002788	0	0	0	0	0	0	0	0	0.01	0	0.02	0.02	0.01	0.02	0	0	0	0	0	0	0.01	0	0	0	0	0	0.01	0	0	0	0.01	0	0	0	0	0	0	0	0	0	0	0	0	0.01	0	0.01	0	0.01	0.01
NM_000778	0	0.01	0	0	0	0	0.01	0	0	0	0	0	0	0	0.01	0	0	0	0	0	0	0.01	0	0	0	0	0	0	0.01	0	0	0	0	0	0	0	0	0	0	0	0	0	0.01	0	0	0	0	0	0
NM_178033	0.09	0.04	0	0	0.01	0.01	0.03	0.05	0.04	0.01	0.03	0.03	0.16	0.03	0.14	0.02	0.16	0	0	0.05	0.02	0.25	0.02	0.04	0.17	0.45	0.01	0.08	0.18	0.03	0.18	0.04	0	0	0.06	0.01	0.1	0.22	0.01	0	0	0	0.06	0.05	0	0.03	0.06	0.01	0.17
NM_178134	0	0.01	0.01	0	0	0	0	0.01	0.01	0.01	0.01	0.02	0.01	0.02	0.01	0	0	0.01	0.01	0.01	0.01	0	0.01	0	0.01	0.01	0.02	0	0	0.01	0.02	0.01	0	0.01	0.01	0	0	0.01	0.01	0	0	0.01	0.01	0.02	0.01	0.01	0	0.01	0.03
NM_001010969	0	0	0	0	0	0	0	0	0	0	0	0	0	0	0.01	0	0	0	0	0	0	0	0	0	0	0	0	0	0	0	0	0	0	0	0	0	0	0	0	0	0	0	0	0	0	0	0	0	0
NM_005764	2.87	6.67	0.16	1.24	0.81	5.87	0.94	0.95	0.11	2.42	6.97	2.24	0.09	2.62	0.36	0.75	2.14	3.94	4.15	6.73	4.34	3.38	4.89	2.27	3.8	6.04	8.38	1.57	0.4	0.9	1.36	5.5	0.82	0.31	1.01	1.02	9.35	1.32	0.56	0.17	1.16	0.47	7.56	0.13	0.8	3.54	2.79	0.65	1.76
NM_003189	0.03	0.01	0.01	0.03	0.02	0.02	0.01	0.01	0.04	0	0	0.03	0.01	0.01	0.02	0.06	0.04	0.01	0.02	0.06	0.03	0.06	0.02	0.02	0.03	0.01	0.03	0.05	0.02	0.02	0.01	0.07	0.01	0.01	0.01	0.01	0.02	0.02	0.05	0.04	0.01	0.04	0.03	0.05	0	0.03	0.02	0.01	0.01
NM_003035	0.09	0.06	0.07	0.1	0.16	0.09	0.08	0.1	0.1	0.06	0.2	0.17	0.05	0.19	0.07	0.16	0.02	0.09	0.12	0.07	0.17	0.02	0.24	0.04	0.09	0.11	0.2	0.03	0.07	0.03	0.12	0.27	0.07	0.11	0.1	0.07	0.07	0.13	0.09	0.06	0.08	0.07	0.07	0.12	0.07	0.14	0.15	0.14	0.12
NM_001048166	0.09	0.06	0.07	0.1	0.16	0.09	0.08	0.1	0.1	0.06	0.2	0.17	0.05	0.19	0.07	0.16	0.02	0.09	0.12	0.07	0.17	0.02	0.24	0.04	0.09	0.11	0.2	0.03	0.07	0.03	0.12	0.27	0.07	0.11	0.1	0.07	0.07	0.13	0.09	0.06	0.08	0.07	0.07	0.12	0.07	0.14	0.15	0.14	0.12
NM_001136140	1.17	1.11	0.75	0.73	1.09	0.99	0.93	0.57	0.49	0.6	2.57	2	1.06	2.1	0.42	1.62	0.57	1.1	1.34	1.23	1.84	0.89	1.23	1.01	1.27	1.49	2.08	0.65	0.47	0.8	0.96	1.27	0.45	0.69	1.08	0.88	1.11	1.29	0.87	0.8	1.04	0.59	1.19	0.65	0.45	0.88	0.75	1.01	0.98
NM_016308	1.17	1.11	0.75	0.73	1.09	0.99	0.93	0.57	0.49	0.6	2.57	2	1.06	2.1	0.42	1.62	0.57	1.1	1.34	1.23	1.84	0.89	1.23	1.01	1.27	1.49	2.08	0.65	0.47	0.8	0.96	1.27	0.45	0.69	1.08	0.88	1.11	1.29	0.87	0.8	1.04	0.59	1.19	0.65	0.45	0.88	0.75	1.01	0.98
NM_012186	0	0	0	0.01	0.1	0.01	0	0.02	0.08	0.01	0.01	0	0	0	0.05	0	0	0	0	0.06	0.02	0	0	0.01	0.01	0	0	0	0.07	0.01	0.01	0	0.01	0	0	0.01	0	0.01	0.04	0	0.01	0.03	0.02	0.08	0	0.05	0.02	0.05	0.01
NR_026878	0.3	0.32	0.14	0.82	0.32	0.12	0.23	0.15	0.44	0.09	0.33	0.3	0.38	0.34	0.3	0.24	0.24	0.36	0.39	0.33	0.78	0.31	0.71	0.1	0.39	0.49	0.98	0.12	0.37	0.14	0.35	0.26	0.09	0.23	0.42	0.32	0.1	0.43	0.12	0.78	0.4	0.14	0.28	0.62	0.18	0.14	0.45	0.3	0.33
NM_004474	0.16	0.18	0.1	0.35	0.35	0.12	0.49	0.21	0.59	0.12	0.22	0.39	0.25	0.44	0.2	0.16	0.11	0.5	0.39	0.55	0.32	0.18	0.37	0.11	0.17	0.31	0.59	0.05	0.21	0.05	0.1	0.53	0.14	0.07	0.44	0.14	0.31	0.17	0.16	0.2	0.21	0.13	0.28	0.62	0.1	0.07	0.3	0.25	0.13
NM_001194986	0.01	0	0	0.01	0	0	0	0.01	0.01	0	0	0.01	0	0.01	0.02	0	0.02	0	0	0.01	0	0.03	0	0	0.01	0	0	0	0.02	0	0.01	0	0.01	0	0.01	0	0	0	0	0	0	0	0	0.01	0.01	0.01	0	0	0.01
NR_026749	0	0	0	0	0	0	0	0.01	0.02	0	0	0.01	0	0.01	0	0	0	0	0	0.01	0.01	0	0	0	0	0	0	0	0	0	0.02	0	0	0	0.01	0	0	0	0.01	0	0	0	0	0.04	0.01	0.01	0	0	0.01
NM_001135181	0.02	0.05	0.01	0.21	0.01	0.03	0	0.06	0.23	0.01	0.02	0.02	0.03	0.01	0.12	0.01	0.01	0.01	0.01	0.02	0.06	0.03	0	0.01	0.02	0.04	0.01	0.01	0.11	0.01	0.03	0	0.06	0.01	0.03	0.01	0.01	0.01	0	0.01	0.02	0	0.05	0.3	0.06	0.03	0.01	0.01	0.04
NM_001011547	0.02	0.05	0.01	0.21	0.01	0.03	0	0.06	0.23	0.01	0.02	0.02	0.03	0.01	0.12	0.01	0.01	0.01	0.01	0.02	0.06	0.03	0	0.01	0.02	0.04	0.01	0.01	0.11	0.01	0.03	0	0.06	0.01	0.03	0.01	0.01	0.01	0	0.01	0.02	0	0.05	0.3	0.06	0.03	0.01	0.01	0.04
NM_019073	0.05	0.05	0.04	0.07	0.04	0.09	0.05	0.04	0.04	0.05	0.06	0.09	0.04	0.09	0.08	0.06	0.04	0.05	0.06	0.05	0.12	0.04	0.08	0.05	0.05	0.07	0.09	0.04	0.08	0.05	0.06	0.05	0.04	0.06	0.06	0.07	0.06	0.06	0.06	0.04	0.07	0.05	0.05	0.05	0.04	0.06	0.04	0.05	0.06
NM_032785	0	0	0	0	0	0	0	0	0	0	0	0.01	0	0.01	0	0	0	0	0	0	0	0	0	0	0	0	0	0	0	0	0.01	0	0	0	0	0	0	0	0	0	0	0	0	0.01	0	0.01	0	0	0.01
NM_024603	0.01	0.01	0	0	0.01	0	0	0	0.01	0	0	0.01	0	0.01	0.01	0.01	0	0	0	0.01	0	0	0	0.01	0.01	0	0	0	0.02	0.01	0.01	0	0	0	0	0	0.01	0	0	0.01	0	0	0.01	0.01	0	0	0	0	0
NM_001144777	0	0	0	0	0	0	0	0	0	0	0	0.01	0	0.01	0	0	0	0	0	0	0	0	0	0	0	0	0	0	0	0	0.01	0	0	0	0	0	0	0	0	0	0	0	0	0	0	0	0	0	0.01
NM_001144776	0	0	0	0	0	0	0	0	0	0	0	0.01	0	0.01	0	0	0	0	0	0	0.01	0	0	0	0	0	0	0	0	0	0.01	0	0	0	0	0	0	0	0	0	0	0	0	0	0	0	0	0	0.01
NM_001144775	0	0	0	0	0	0	0	0	0	0	0	0.01	0	0.01	0	0	0	0	0	0	0.01	0	0	0	0	0	0	0	0	0	0.01	0	0	0	0	0	0	0	0	0	0	0	0	0	0	0	0	0	0.01
NM_001144774	0	0	0	0	0	0	0	0	0	0	0	0.01	0	0.01	0	0	0	0	0	0	0.01	0	0	0	0	0	0	0	0	0	0.01	0	0	0	0	0	0	0	0	0	0	0	0	0	0	0	0	0	0.01
NM_021952	0	0	0	0	0	0	0	0	0	0	0	0.01	0	0.01	0	0	0	0	0	0	0.01	0	0	0	0	0	0	0	0	0	0.01	0	0	0	0	0	0	0	0	0	0	0	0	0	0	0	0	0	0.01
NM_032110	0	0	0.14	0.03	0	0	0	0	0.04	0	0	0	0	0	0	0	0	0	0	0.02	0.01	0	0	0	0.11	0	0	0	0.01	0	0	0	0	0	0	0	0	0	0	0	0	0	0	0.05	0	0.02	0	0.19	0
NM_007051	0.02	0.02	0.02	0.03	0.02	0.01	0.02	0.02	0.02	0.02	0.01	0.05	0.02	0.05	0.02	0.03	0.01	0.02	0.02	0.03	0.03	0.02	0.03	0.02	0.02	0.02	0.03	0.02	0.02	0.03	0.03	0.02	0.02	0.02	0.02	0.03	0.02	0.03	0.02	0.03	0.04	0.02	0.02	0.03	0.02	0.03	0.02	0.02	0.04
NM_001262	0.25	0.24	0.09	0.2	0.46	0.19	0.29	0.14	0.08	0.37	0.29	0.4	0.17	0.47	0.15	0.92	0.18	0.14	0.17	0.71	0.41	0.32	0.33	0.39	0.39	0.19	0.38	0.27	0.24	0.35	0.18	0.3	0.04	0.24	0.17	0.14	0.4	0.22	0.29	0.19	0.21	0.3	0.23	0.1	0.07	0.32	0.25	0.1	0.22
NM_078626	0.17	0.18	0.07	0.15	0.29	0.14	0.2	0.1	0.06	0.22	0.22	0.34	0.12	0.34	0.1	0.77	0.1	0.11	0.12	0.69	0.31	0.27	0.23	0.33	0.3	0.11	0.33	0.18	0.17	0.26	0.14	0.18	0.04	0.19	0.12	0.11	0.29	0.15	0.25	0.14	0.13	0.24	0.16	0.09	0.04	0.25	0.16	0.05	0.15
NM_001136508	0	0	0.01	0	0	0	0	0	0	0	0	0.01	0	0.02	0	0	0	0	0	0	0	0	0	0	0	0	0	0	0	0	0.01	0	0.01	0.01	0	0	0	0	0	0	0	0	0	0.01	0	0.01	0	0	0.01
NM_014372	0.42	0.57	0.37	0.44	0.38	0.32	0.39	0.4	0.26	0.41	0.42	0.54	0.32	0.55	0.36	0.91	0.26	0.33	0.34	0.67	0.53	0.43	0.44	0.48	0.61	0.43	0.95	0.36	0.4	0.45	0.36	0.39	0.19	0.36	0.39	0.27	0.57	0.47	0.51	0.58	0.34	0.38	0.61	0.37	0.19	0.45	0.31	0.32	0.38
NM_001144832	0.08	0.22	0.07	0.17	0.07	0.08	0.07	0.1	0.11	0.06	0.03	0.12	0.02	0.14	0.05	0.04	0.07	0.04	0.04	0.09	0.18	0.11	0.01	0.04	0.06	0.05	0.02	0.08	0.06	0.05	0.04	0.09	0.04	0.02	0.08	0.03	0.15	0.04	0.2	0.01	0.03	0.15	0.23	0.13	0.04	0.11	0.16	0.08	0.05
NM_001080494	0.13	0.33	0.11	0.28	0.09	0.13	0.11	0.14	0.16	0.09	0.04	0.16	0.03	0.19	0.08	0.07	0.11	0.06	0.06	0.13	0.28	0.17	0.01	0.06	0.09	0.08	0.03	0.11	0.09	0.07	0.06	0.15	0.05	0.02	0.12	0.04	0.23	0.06	0.32	0.01	0.05	0.24	0.34	0.18	0.06	0.16	0.26	0.11	0.06
NM_001159969	0.16	0.17	0.11	0.23	0.14	0.15	0.12	0.11	0.13	0.1	0.17	0.28	0.09	0.29	0.13	0.36	0.14	0.13	0.16	0.21	0.22	0.21	0.22	0.12	0.25	0.21	0.35	0.13	0.16	0.15	0.16	0.12	0.11	0.19	0.12	0.12	0.16	0.18	0.18	0.26	0.14	0.12	0.17	0.17	0.12	0.18	0.14	0.13	0.16
NM_001981	0.08	0.09	0.06	0.12	0.07	0.07	0.06	0.06	0.07	0.05	0.08	0.14	0.05	0.15	0.07	0.18	0.07	0.07	0.08	0.11	0.12	0.1	0.12	0.06	0.13	0.1	0.18	0.06	0.08	0.08	0.08	0.06	0.06	0.1	0.07	0.06	0.08	0.09	0.09	0.13	0.07	0.06	0.09	0.09	0.06	0.1	0.08	0.07	0.09
NM_148908	0.06	0.09	0.09	0.08	0.06	0.06	0.05	0.05	0.08	0.03	0.06	0.1	0.05	0.1	0.06	0.11	0.05	0.05	0.05	0.08	0.09	0.08	0.07	0.05	0.09	0.08	0.13	0.06	0.08	0.05	0.06	0.05	0.03	0.06	0.05	0.05	0.05	0.07	0.06	0.09	0.07	0.05	0.1	0.1	0.04	0.07	0.05	0.05	0.06
NM_148906	0.06	0.09	0.09	0.08	0.06	0.06	0.05	0.05	0.08	0.03	0.06	0.1	0.05	0.1	0.06	0.11	0.05	0.05	0.05	0.08	0.09	0.08	0.07	0.05	0.09	0.08	0.13	0.06	0.08	0.05	0.06	0.05	0.03	0.06	0.05	0.05	0.05	0.07	0.06	0.09	0.07	0.05	0.1	0.1	0.04	0.07	0.05	0.05	0.06
NM_024586	0.06	0.09	0.09	0.08	0.06	0.06	0.05	0.05	0.08	0.03	0.06	0.1	0.05	0.1	0.06	0.11	0.05	0.05	0.05	0.08	0.09	0.08	0.07	0.05	0.09	0.08	0.13	0.06	0.08	0.05	0.06	0.05	0.03	0.06	0.05	0.05	0.05	0.07	0.06	0.09	0.07	0.05	0.1	0.1	0.04	0.07	0.05	0.05	0.06
NM_148909	0.06	0.09	0.09	0.08	0.06	0.06	0.05	0.05	0.08	0.03	0.06	0.1	0.05	0.1	0.06	0.11	0.05	0.05	0.05	0.08	0.09	0.08	0.07	0.05	0.09	0.08	0.13	0.06	0.08	0.05	0.06	0.05	0.03	0.06	0.05	0.05	0.05	0.07	0.06	0.09	0.07	0.05	0.1	0.1	0.04	0.07	0.05	0.05	0.06
NR_036662	0.06	0.09	0.09	0.08	0.06	0.06	0.05	0.05	0.08	0.03	0.06	0.1	0.05	0.1	0.06	0.11	0.05	0.05	0.05	0.08	0.09	0.08	0.07	0.05	0.09	0.08	0.13	0.06	0.08	0.05	0.06	0.05	0.03	0.06	0.05	0.05	0.05	0.07	0.06	0.09	0.07	0.05	0.1	0.1	0.04	0.07	0.05	0.05	0.06
NM_148907	0.17	0.24	0.22	0.22	0.16	0.15	0.15	0.11	0.2	0.09	0.15	0.24	0.13	0.25	0.17	0.3	0.13	0.12	0.14	0.23	0.24	0.21	0.2	0.12	0.26	0.22	0.36	0.15	0.21	0.14	0.12	0.14	0.08	0.16	0.14	0.14	0.12	0.2	0.17	0.26	0.18	0.12	0.28	0.24	0.09	0.17	0.14	0.13	0.13
NM_148905	0.17	0.24	0.22	0.22	0.16	0.15	0.15	0.11	0.2	0.09	0.15	0.24	0.13	0.25	0.17	0.3	0.13	0.12	0.14	0.23	0.24	0.21	0.2	0.12	0.26	0.22	0.36	0.15	0.21	0.14	0.12	0.14	0.08	0.16	0.14	0.14	0.12	0.2	0.17	0.26	0.18	0.12	0.28	0.24	0.09	0.17	0.14	0.13	0.13
NM_148904	0.17	0.24	0.22	0.22	0.16	0.15	0.15	0.11	0.2	0.09	0.15	0.24	0.13	0.25	0.17	0.3	0.13	0.12	0.14	0.23	0.24	0.21	0.2	0.12	0.26	0.22	0.36	0.15	0.21	0.14	0.12	0.14	0.08	0.16	0.14	0.14	0.12	0.2	0.17	0.26	0.18	0.12	0.28	0.24	0.09	0.17	0.14	0.13	0.13
NM_001101662	0.25	0.23	0.17	0.3	0.25	0.23	0.22	0.13	0.32	0.21	0.2	0.26	0.18	0.28	0.26	0.41	0.17	0.22	0.27	0.26	0.33	0.23	0.27	0.18	0.32	0.26	0.58	0.17	0.29	0.18	0.23	0.25	0.18	0.27	0.22	0.31	0.26	0.25	0.25	0.28	0.37	0.2	0.23	0.4	0.19	0.28	0.2	0.26	0.24
NM_002525	0.25	0.23	0.17	0.3	0.25	0.23	0.22	0.13	0.32	0.21	0.2	0.26	0.18	0.28	0.26	0.41	0.17	0.22	0.27	0.26	0.33	0.23	0.27	0.18	0.32	0.26	0.58	0.17	0.29	0.18	0.23	0.25	0.18	0.27	0.22	0.31	0.26	0.25	0.25	0.28	0.37	0.2	0.23	0.4	0.19	0.28	0.2	0.26	0.24
NM_001242361	0.23	0.22	0.16	0.29	0.23	0.22	0.21	0.13	0.31	0.2	0.19	0.25	0.17	0.27	0.25	0.4	0.16	0.22	0.27	0.25	0.32	0.22	0.26	0.17	0.31	0.25	0.56	0.16	0.27	0.17	0.23	0.25	0.17	0.26	0.21	0.3	0.25	0.24	0.24	0.27	0.35	0.2	0.22	0.39	0.19	0.27	0.2	0.25	0.23
NR_031580	0.46	0.22	0.42	0.42	0.2	0.5	0.45	0	0.4	0.22	0	0	0.42	0	0	0.21	0	0	0.2	0	0.2	0	0.21	0	1.01	0	0.83	0	0.83	0.22	0	0.67	0	0.19	0.2	0.7	0.5	0.35	0	0.19	0.21	0	0.29	0	0.22	0.2	0.32	0.66	0.39
NM_002867	0.02	0.11	0.04	0.01	0.01	0.07	0.01	0.01	0.12	0.02	0.01	0.06	0.01	0.05	0.07	0.01	0.02	0.01	0.01	0.09	0.02	0.04	0	0.01	0.03	0.01	0.02	0.01	0.09	0.01	0.02	0.01	0.01	0.01	0.01	0.01	0	0.02	0.12	0.01	0.01	0.08	0.12	0.16	0.01	0.02	0.02	0.01	0.03
NM_015913	0.33	0.54	0.31	0.45	0.48	0.33	0.45	0.34	0.48	0.37	0.4	1.01	0.43	1.08	0.39	0.8	0.27	0.33	0.36	0.6	0.63	0.47	0.5	0.39	0.47	0.54	0.66	0.29	0.46	0.4	0.27	0.32	0.23	0.46	0.34	0.38	0.49	0.46	0.6	0.47	0.47	0.4	0.57	0.67	0.24	0.44	0.29	0.39	0.3
NM_138417	0.32	0.64	0.41	0.59	0.69	0.49	0.73	0.58	0.5	0.56	0.61	1.6	0.52	1.73	0.57	1.64	0.42	0.4	0.49	0.81	0.69	0.8	0.75	0.58	0.76	0.81	0.96	0.26	0.64	0.54	0.29	0.48	0.26	0.67	0.36	0.66	0.55	0.54	1.3	0.63	0.73	0.91	0.82	0.66	0.28	0.78	0.34	0.65	0.42
NM_001136497	0.14	0.19	0.12	0.19	0.14	0.07	0.11	0.14	0.18	0.14	0.11	0.27	0.22	0.26	0.14	0.34	0.08	0.11	0.13	0.24	0.34	0.16	0.25	0.13	0.27	0.14	0.44	0.1	0.17	0.14	0.15	0.13	0.09	0.17	0.11	0.08	0.17	0.21	0.2	0.26	0.1	0.14	0.22	0.28	0.09	0.21	0.14	0.11	0.14
NM_001243767	0.14	0.19	0.12	0.19	0.14	0.07	0.11	0.14	0.18	0.14	0.11	0.27	0.22	0.26	0.14	0.34	0.08	0.11	0.13	0.24	0.34	0.16	0.25	0.13	0.27	0.14	0.44	0.1	0.17	0.14	0.15	0.13	0.09	0.17	0.11	0.08	0.17	0.21	0.2	0.26	0.1	0.14	0.22	0.28	0.09	0.21	0.14	0.11	0.14
NM_152265	0.14	0.19	0.12	0.19	0.14	0.07	0.11	0.14	0.18	0.14	0.11	0.27	0.22	0.26	0.14	0.34	0.08	0.11	0.13	0.24	0.34	0.16	0.25	0.13	0.27	0.14	0.44	0.1	0.17	0.14	0.15	0.13	0.09	0.17	0.11	0.08	0.17	0.21	0.2	0.26	0.1	0.14	0.22	0.28	0.09	0.21	0.14	0.11	0.14
NM_004799	0.06	0.06	0.06	0.08	0.06	0.06	0.06	0.06	0.08	0.05	0.05	0.11	0.06	0.11	0.07	0.08	0.05	0.06	0.07	0.06	0.09	0.07	0.07	0.06	0.08	0.06	0.1	0.04	0.08	0.05	0.08	0.06	0.05	0.07	0.06	0.06	0.03	0.07	0.06	0.08	0.06	0.05	0.06	0.1	0.06	0.06	0.04	0.06	0.08
NM_007324	0.06	0.06	0.06	0.08	0.06	0.06	0.06	0.06	0.08	0.05	0.05	0.11	0.06	0.11	0.07	0.08	0.05	0.06	0.07	0.06	0.09	0.07	0.07	0.06	0.08	0.06	0.1	0.04	0.08	0.05	0.08	0.06	0.05	0.07	0.06	0.06	0.03	0.07	0.06	0.08	0.06	0.05	0.06	0.1	0.06	0.06	0.04	0.06	0.08
NM_007323	0.1	0.09	0.09	0.12	0.07	0.09	0.09	0.08	0.1	0.08	0.07	0.15	0.07	0.15	0.09	0.11	0.08	0.09	0.1	0.08	0.13	0.1	0.1	0.08	0.11	0.1	0.12	0.06	0.1	0.07	0.11	0.09	0.07	0.1	0.08	0.09	0.05	0.1	0.08	0.1	0.09	0.08	0.09	0.13	0.08	0.08	0.06	0.08	0.1
NM_032449	0.2	0.36	0.19	0.4	0.26	0.27	0.15	0.19	0.36	0.18	0.18	0.38	0.23	0.43	0.24	0.45	0.23	0.28	0.3	0.29	0.38	0.34	0.32	0.1	0.39	0.28	0.75	0.23	0.28	0.15	0.22	0.34	0.2	0.27	0.15	0.32	0.22	0.19	0.24	0.3	0.34	0.2	0.34	0.42	0.21	0.33	0.33	0.22	0.31
NM_001190818	0.07	0.04	0.06	0.07	0.05	0.07	0.08	0.06	0.08	0.04	0.11	0.14	0.03	0.15	0.09	0.11	0.01	0.05	0.06	0.02	0.09	0.02	0.15	0.04	0.03	0.12	0.11	0.02	0.08	0.02	0.09	0.14	0.05	0.09	0.04	0.09	0.05	0.07	0.07	0.06	0.12	0.06	0.04	0.1	0.04	0.09	0.04	0.08	0.1
NM_004153	0.07	0.04	0.06	0.07	0.05	0.07	0.08	0.06	0.08	0.04	0.11	0.14	0.03	0.15	0.09	0.11	0.01	0.05	0.06	0.02	0.09	0.02	0.15	0.04	0.03	0.12	0.11	0.02	0.08	0.02	0.09	0.14	0.05	0.09	0.04	0.09	0.05	0.07	0.07	0.06	0.12	0.06	0.04	0.1	0.04	0.09	0.04	0.08	0.1
NM_001190819	0.07	0.04	0.06	0.07	0.05	0.07	0.08	0.06	0.08	0.04	0.11	0.14	0.03	0.15	0.09	0.11	0.01	0.05	0.06	0.02	0.09	0.02	0.15	0.04	0.03	0.12	0.11	0.02	0.08	0.02	0.09	0.14	0.05	0.09	0.04	0.09	0.05	0.07	0.07	0.06	0.12	0.06	0.04	0.1	0.04	0.09	0.04	0.08	0.1
NM_032864	0.34	0.3	0.29	0.46	0.31	0.32	0.29	0.35	0.46	0.27	0.48	0.57	0.39	0.58	0.32	0.63	0.19	0.31	0.32	0.57	0.47	0.31	0.45	0.29	0.31	0.52	0.72	0.24	0.4	0.31	0.33	0.33	0.25	0.3	0.34	0.36	0.36	0.46	0.46	0.5	0.41	0.33	0.33	0.61	0.24	0.44	0.25	0.39	0.43
NM_015269	0.04	0.06	0.06	0.05	0.04	0.03	0.02	0.04	0.09	0.03	0.05	0.05	0.06	0.07	0.08	0.1	0.04	0.01	0.02	0.05	0.04	0.05	0.03	0.03	0.09	0.04	0.09	0.04	0.1	0.05	0.08	0.03	0.02	0.06	0.05	0.03	0.02	0.07	0.07	0.09	0.03	0.04	0.06	0.12	0.02	0.08	0.05	0.04	0.08
NM_001009881	0.04	0.06	0.06	0.05	0.04	0.03	0.02	0.04	0.09	0.03	0.05	0.05	0.06	0.07	0.08	0.1	0.04	0.01	0.02	0.05	0.04	0.05	0.03	0.03	0.09	0.04	0.09	0.04	0.1	0.05	0.08	0.03	0.02	0.06	0.05	0.03	0.02	0.07	0.07	0.09	0.03	0.04	0.06	0.12	0.02	0.08	0.05	0.04	0.08
NM_015696	0.27	0.32	0.07	0.44	0.56	0.18	0.37	0.11	0.83	0.5	0.12	0.19	0.09	0.25	0.91	0.62	0.43	0.05	0.06	0.29	0.18	0.52	0.19	0.2	0.5	0.07	0.19	0.41	0.84	0.29	0.12	0.12	0.05	0.27	0.41	0.06	0.25	0.34	0.73	0.11	0.06	0.52	0.41	0.93	0.07	0.37	0.14	0.08	0.18
NM_001042693	0.01	0.02	0.02	0.01	0	0	0.01	0.01	0.02	0	0.01	0.03	0.02	0.05	0.06	0.02	0	0	0	0.01	0.03	0	0.01	0	0.02	0	0.01	0.02	0.06	0.02	0.04	0.01	0.01	0.02	0.01	0	0.01	0.01	0.02	0.02	0.01	0.01	0.02	0.04	0.01	0.03	0.01	0.01	0.03
NM_023077	0.13	0.14	0.24	0.25	0.2	0.16	0.14	0.18	0.19	0.13	0.17	0.33	0.22	0.35	0.17	0.51	0.08	0.13	0.14	0.2	0.23	0.16	0.28	0.11	0.18	0.25	0.31	0.1	0.2	0.12	0.22	0.14	0.12	0.19	0.13	0.19	0.15	0.14	0.27	0.24	0.26	0.18	0.14	0.29	0.1	0.21	0.15	0.2	0.23
NM_024646	1.23	1.22	1.74	1.41	1.7	1.49	2.13	3.47	1.85	1.15	2.37	1.8	0.73	1.81	1.59	1.67	0.94	1.97	2.06	1.25	2.2	1.01	1.71	2.24	0.92	2.19	1.49	0.71	1.69	1.79	1	1.05	1.45	1.3	1.7	1.3	1.51	1.29	2.38	2.76	1.35	2.28	1.19	1.95	1.48	0.98	0.79	0.87	1.01
NM_001004339	0	0	0.02	0	0	0	0.02	0.01	0.04	0	0	0.04	0.02	0.05	0.02	0	0	0.01	0.01	0	0.02	0	0	0	0	0	0.01	0	0.03	0	0.04	0.03	0.02	0.02	0.02	0	0	0	0.03	0	0	0.01	0	0.05	0.02	0.07	0.01	0.03	0.04
NM_001198962	0.25	0.34	0.18	0.48	0.27	0.19	0.13	0.09	0.57	0.13	0.21	0.26	0.55	0.3	0.24	0.31	0.15	0.49	0.56	0.57	0.35	0.25	0.27	0.27	0.48	0.39	0.86	0.32	0.28	0.19	0.35	0.28	0.16	0.12	0.39	0.2	0.13	0.28	0.16	0.4	0.27	0.12	0.33	0.74	0.16	0.33	0.26	0.26	0.42
NM_018281	0.25	0.34	0.18	0.48	0.27	0.19	0.13	0.09	0.57	0.13	0.21	0.26	0.55	0.3	0.24	0.31	0.15	0.49	0.56	0.57	0.35	0.25	0.27	0.27	0.48	0.39	0.86	0.32	0.28	0.19	0.35	0.28	0.16	0.12	0.39	0.2	0.13	0.28	0.16	0.4	0.27	0.12	0.33	0.74	0.16	0.33	0.26	0.26	0.42
NM_001198961	0.25	0.34	0.18	0.48	0.27	0.19	0.13	0.09	0.57	0.13	0.21	0.26	0.55	0.3	0.24	0.31	0.15	0.49	0.56	0.57	0.35	0.25	0.27	0.27	0.48	0.39	0.86	0.32	0.28	0.19	0.35	0.28	0.16	0.12	0.39	0.2	0.13	0.28	0.16	0.4	0.27	0.12	0.33	0.74	0.16	0.33	0.26	0.26	0.42
NM_002979	0.15	0.16	0.1	0.2	0.14	0.16	0.15	0.14	0.18	0.14	0.22	0.35	0.22	0.39	0.11	0.3	0.07	0.15	0.18	0.26	0.24	0.12	0.24	0.19	0.21	0.22	0.31	0.11	0.13	0.19	0.15	0.09	0.1	0.11	0.16	0.11	0.12	0.18	0.18	0.18	0.14	0.14	0.17	0.24	0.11	0.18	0.11	0.15	0.15
NM_001193600	0.15	0.16	0.1	0.2	0.14	0.16	0.15	0.14	0.18	0.14	0.22	0.35	0.22	0.39	0.11	0.3	0.07	0.15	0.18	0.26	0.24	0.12	0.24	0.19	0.21	0.22	0.31	0.11	0.13	0.19	0.15	0.09	0.1	0.11	0.16	0.11	0.12	0.18	0.18	0.18	0.14	0.14	0.17	0.24	0.11	0.18	0.11	0.15	0.15
NM_001193599	0.15	0.16	0.1	0.2	0.14	0.16	0.15	0.14	0.18	0.14	0.22	0.35	0.22	0.39	0.11	0.3	0.07	0.15	0.18	0.26	0.24	0.12	0.24	0.19	0.21	0.22	0.31	0.11	0.13	0.19	0.15	0.09	0.1	0.11	0.16	0.11	0.12	0.18	0.18	0.18	0.14	0.14	0.17	0.24	0.11	0.18	0.11	0.15	0.15
NM_001193617	0.15	0.16	0.1	0.2	0.14	0.16	0.15	0.14	0.18	0.14	0.22	0.35	0.22	0.39	0.11	0.3	0.07	0.15	0.18	0.26	0.24	0.12	0.24	0.19	0.21	0.22	0.31	0.11	0.13	0.19	0.15	0.09	0.1	0.11	0.16	0.11	0.12	0.18	0.18	0.18	0.14	0.14	0.17	0.24	0.11	0.18	0.11	0.15	0.15
NM_001007098	0.07	0.07	0.07	0.12	0.08	0.08	0.08	0.06	0.11	0.09	0.06	0.12	0.1	0.15	0.09	0.14	0.04	0.05	0.05	0.08	0.1	0.05	0.1	0.09	0.08	0.1	0.15	0.04	0.1	0.08	0.11	0.07	0.08	0.05	0.09	0.08	0.03	0.04	0.12	0.15	0.09	0.11	0.07	0.13	0.08	0.06	0.06	0.08	0.11
NM_001007250	0.35	0.4	0.19	0.43	0.31	0.39	0.36	0.35	0.37	0.31	0.62	0.95	0.54	1.02	0.21	0.76	0.18	0.4	0.5	0.72	0.62	0.32	0.62	0.46	0.53	0.54	0.73	0.27	0.25	0.47	0.28	0.18	0.18	0.27	0.35	0.21	0.34	0.51	0.4	0.33	0.3	0.27	0.44	0.52	0.21	0.47	0.24	0.35	0.28
NM_001007099	0.35	0.4	0.19	0.43	0.31	0.39	0.36	0.35	0.37	0.31	0.62	0.95	0.54	1.02	0.21	0.76	0.18	0.4	0.5	0.72	0.62	0.32	0.62	0.46	0.53	0.54	0.73	0.27	0.25	0.47	0.28	0.18	0.18	0.27	0.35	0.21	0.34	0.51	0.4	0.33	0.3	0.27	0.44	0.52	0.21	0.47	0.24	0.35	0.28
NM_001007100	0.35	0.4	0.19	0.43	0.31	0.39	0.36	0.35	0.37	0.31	0.62	0.95	0.54	1.02	0.21	0.76	0.18	0.4	0.5	0.72	0.62	0.32	0.62	0.46	0.53	0.54	0.73	0.27	0.25	0.47	0.28	0.18	0.18	0.27	0.35	0.21	0.34	0.51	0.4	0.33	0.3	0.27	0.44	0.52	0.21	0.47	0.24	0.35	0.28
NM_001199082	0.76	0.49	0.03	0.46	0.52	0.2	0.36	0.06	0.79	0.06	0.03	0.3	0.07	0.39	0.61	1.34	1.16	0.01	0.01	1.05	0.37	1.62	0.13	1.04	0.96	0.06	0.24	0.33	0.62	0.47	0.22	0.12	0.12	0.26	0.08	0.08	0.87	0.44	0.33	0.72	0.09	0.25	0.57	0.9	0.11	0.27	0.31	0.39	0.3
NM_153703	0.76	0.49	0.03	0.46	0.52	0.2	0.36	0.06	0.79	0.06	0.03	0.3	0.07	0.39	0.61	1.34	1.16	0.01	0.01	1.05	0.37	1.62	0.13	1.04	0.96	0.06	0.24	0.33	0.62	0.47	0.22	0.12	0.12	0.26	0.08	0.08	0.87	0.44	0.33	0.72	0.09	0.25	0.57	0.9	0.11	0.27	0.31	0.39	0.3
NM_001199080	0.76	0.49	0.03	0.46	0.52	0.2	0.36	0.06	0.79	0.06	0.03	0.3	0.07	0.39	0.61	1.34	1.16	0.01	0.01	1.05	0.37	1.62	0.13	1.04	0.96	0.06	0.24	0.33	0.62	0.47	0.22	0.12	0.12	0.26	0.08	0.08	0.87	0.44	0.33	0.72	0.09	0.25	0.57	0.9	0.11	0.27	0.31	0.39	0.3
NM_001199081	0.77	0.49	0.04	0.47	0.53	0.2	0.36	0.06	0.79	0.06	0.03	0.31	0.07	0.39	0.61	1.35	1.17	0.01	0.01	1.06	0.37	1.63	0.13	1.05	0.97	0.06	0.24	0.33	0.62	0.48	0.22	0.12	0.12	0.26	0.08	0.08	0.87	0.44	0.33	0.72	0.09	0.25	0.57	0.9	0.11	0.27	0.32	0.39	0.31
NM_006671	0.01	0	0.01	0.01	0.04	0.08	0.01	0	0.04	0.02	0.01	0.02	0.01	0.02	0.02	0.01	0.02	0.14	0.13	0.02	0.01	0.02	0	0.02	0.02	0	0	0.01	0.02	0.01	0.02	0	0.01	0.01	0.01	0.07	0.01	0	0.01	0.01	0.07	0.01	0	0.05	0.02	0.02	0.01	0.01	0.02
NM_000098	0.25	0.28	0.31	0.38	0.19	0.46	0.27	0.33	0.29	0.25	0.38	0.66	0.53	0.74	0.22	0.75	0.17	0.43	0.56	0.44	0.55	0.32	0.47	0.24	0.39	0.5	0.56	0.2	0.28	0.21	0.2	0.48	0.12	0.36	0.21	0.3	0.6	0.25	0.31	0.36	0.36	0.22	0.27	0.37	0.11	0.35	0.19	0.23	0.22
NM_017887	0.76	0.95	0.62	0.82	0.62	0.61	0.63	0.66	0.88	0.64	0.64	1.54	1.12	1.77	0.65	1.46	0.69	0.67	0.79	1.25	1.21	0.9	0.9	0.75	1.02	0.7	0.98	0.57	0.77	0.73	0.47	0.45	0.29	0.68	0.43	1.03	1.13	0.66	0.79	0.89	1.13	0.65	0.99	1.06	0.37	0.85	0.5	0.59	0.48
NM_002370	0.28	0.26	0.27	0.49	0.48	0.38	0.44	0.31	0.46	0.25	0.29	0.64	0.37	0.59	0.24	0.36	0.18	0.36	0.42	0.36	0.65	0.24	0.55	0.32	0.23	0.43	0.48	0.27	0.28	0.21	0.41	0.39	0.22	0.37	0.37	0.49	0.27	0.36	0.41	0.45	0.56	0.4	0.28	0.48	0.26	0.45	0.26	0.48	0.53
NR_038953	0.02	0.07	0.05	0.05	0.07	0	0.03	0.04	0.02	0.08	0.05	0.15	0.25	0.13	0.04	0.07	0.01	0.03	0.05	0.06	0.08	0.04	0.03	0.02	0.05	0.11	0.27	0.05	0.08	0.03	0.13	0.09	0.06	0.24	0.08	0.07	0.03	0.04	0.06	0.05	0.06	0.01	0.07	0.08	0.05	0.13	0.05	0.03	0.15
NM_033300	0.05	0.09	0.04	0.05	0.1	0.02	0.01	0.03	0.03	0.08	0.02	0.05	0.16	0.06	0.02	0.09	0.01	0.03	0.04	0.06	0.09	0.02	0.02	0.02	0.03	0.12	0.07	0.04	0.02	0.01	0.09	0.06	0.03	0.23	0.06	0.16	0.03	0.05	0.02	0.07	0.2	0.02	0.09	0.04	0.04	0.1	0.09	0.06	0.1
NM_004631	0.05	0.09	0.04	0.05	0.1	0.02	0.01	0.03	0.03	0.08	0.02	0.05	0.16	0.06	0.02	0.09	0.01	0.03	0.04	0.06	0.09	0.02	0.02	0.02	0.03	0.12	0.07	0.04	0.02	0.01	0.09	0.06	0.03	0.23	0.06	0.16	0.03	0.05	0.02	0.07	0.2	0.02	0.09	0.04	0.04	0.1	0.09	0.06	0.1
NM_001018054	0.05	0.09	0.04	0.05	0.1	0.02	0.01	0.03	0.03	0.08	0.02	0.05	0.16	0.06	0.02	0.09	0.01	0.03	0.04	0.06	0.09	0.02	0.02	0.02	0.03	0.12	0.07	0.04	0.02	0.01	0.09	0.06	0.03	0.23	0.06	0.16	0.03	0.05	0.02	0.07	0.2	0.02	0.09	0.04	0.04	0.1	0.09	0.06	0.1
NM_017522	0.05	0.09	0.04	0.05	0.1	0.02	0.01	0.03	0.03	0.08	0.02	0.05	0.16	0.06	0.02	0.09	0.01	0.03	0.04	0.06	0.09	0.02	0.02	0.02	0.03	0.12	0.07	0.04	0.02	0.01	0.09	0.06	0.03	0.23	0.06	0.16	0.03	0.05	0.02	0.07	0.2	0.02	0.09	0.04	0.04	0.1	0.09	0.06	0.1
NR_002314	0.02	0	0	0	0	0	0	0	0	0	0	0	0.02	0.02	0	0	0	0	0	0	0	0	0	0	0	0	0	0	0	0	0	0	0	0	0.22	0	0	0.01	0	0	0	0	0	0	0	0.01	0	0	0.01
NM_033067	0	0	0	0	0	0	0	0	0	0	0	0	0	0	0	0	0	0	0	0	0	0	0	0	0	0	0	0	0	0	0	0	0	0	0.01	0	0	0	0	0	0	0	0	0	0	0	0	0	0
NM_147193	0	0	0	0.01	0	0	0	0	0.01	0	0	0.01	0	0.01	0	0	0.01	0	0	0	0	0.02	0	0	0.01	0	0	0	0	0	0.01	0	0	0	0	0	0	0	0	0	0	0	0	0.01	0	0.01	0	0	0.01
NM_001168551	0.15	0.09	0.11	0.18	0.13	0.13	0.15	0.14	0.17	0.13	0.18	0.25	0.16	0.26	0.12	0.33	0.04	0.13	0.15	0.12	0.18	0.07	0.22	0.12	0.12	0.21	0.26	0.05	0.15	0.08	0.15	0.16	0.09	0.14	0.14	0.17	0.11	0.21	0.17	0.14	0.21	0.12	0.1	0.21	0.1	0.13	0.14	0.17	0.14
NR_033142	0.15	0.09	0.11	0.18	0.13	0.13	0.15	0.14	0.17	0.13	0.18	0.25	0.16	0.26	0.12	0.33	0.04	0.13	0.15	0.12	0.18	0.07	0.22	0.12	0.12	0.21	0.26	0.05	0.15	0.08	0.15	0.16	0.09	0.14	0.14	0.17	0.11	0.21	0.17	0.14	0.21	0.12	0.1	0.21	0.1	0.13	0.14	0.17	0.14
NM_018087	0.15	0.09	0.11	0.18	0.13	0.13	0.15	0.14	0.17	0.13	0.18	0.25	0.16	0.26	0.12	0.33	0.04	0.13	0.15	0.12	0.18	0.07	0.22	0.12	0.12	0.21	0.26	0.05	0.15	0.08	0.15	0.16	0.09	0.14	0.14	0.17	0.11	0.21	0.17	0.14	0.21	0.12	0.1	0.21	0.1	0.13	0.14	0.17	0.14
NR_036639	0.16	0.22	0.08	0.2	0.27	0.14	0.11	0.12	0.15	0.1	0.15	0.26	0.16	0.28	0.12	0.24	0.12	0.13	0.15	0.19	0.23	0.16	0.22	0.14	0.17	0.16	0.19	0.12	0.13	0.15	0.13	0.1	0.09	0.17	0.1	0.1	0.2	0.18	0.18	0.09	0.13	0.13	0.2	0.18	0.09	0.18	0.13	0.11	0.13
NR_036640	0.16	0.22	0.08	0.2	0.27	0.14	0.11	0.12	0.15	0.1	0.15	0.26	0.16	0.28	0.12	0.24	0.12	0.13	0.15	0.19	0.23	0.16	0.22	0.14	0.17	0.16	0.19	0.12	0.13	0.15	0.13	0.1	0.09	0.17	0.1	0.1	0.2	0.18	0.18	0.09	0.13	0.13	0.2	0.18	0.09	0.18	0.13	0.11	0.13
NM_018982	0.16	0.22	0.08	0.2	0.27	0.14	0.11	0.12	0.15	0.1	0.15	0.26	0.16	0.28	0.12	0.24	0.12	0.13	0.15	0.19	0.23	0.16	0.22	0.14	0.17	0.16	0.19	0.12	0.13	0.15	0.13	0.1	0.09	0.17	0.1	0.1	0.2	0.18	0.18	0.09	0.13	0.13	0.2	0.18	0.09	0.18	0.13	0.11	0.13
NM_000792	0	0.01	0.03	0.03	0.01	0.01	0.01	0.01	0.03	0	0.01	0.05	0.02	0.06	0.01	0	0.01	0.01	0.01	0.01	0.02	0.01	0.01	0.01	0.01	0	0.02	0	0.02	0	0.04	0.01	0.02	0.03	0.01	0.01	0.01	0	0.01	0.01	0.01	0	0.01	0.04	0.02	0.04	0.01	0.01	0.04
NM_213593	0	0.01	0.03	0.03	0.01	0.01	0.01	0.01	0.03	0	0.01	0.05	0.02	0.06	0.01	0	0.01	0.01	0.01	0.01	0.02	0.01	0.01	0.01	0.01	0	0.02	0	0.02	0	0.04	0.01	0.02	0.03	0.01	0.01	0.01	0	0.01	0.01	0.01	0	0.01	0.04	0.02	0.04	0.01	0.01	0.04
NM_001039716	0	0.01	0.03	0.03	0.01	0.01	0.01	0.01	0.03	0	0.01	0.05	0.02	0.06	0.01	0	0.01	0.01	0.01	0.01	0.02	0.01	0.01	0.01	0.01	0	0.02	0	0.02	0	0.04	0.01	0.02	0.03	0.01	0.01	0.01	0	0.01	0.01	0.01	0	0.01	0.04	0.02	0.04	0.01	0.01	0.04
NM_001039715	0	0.01	0.03	0.03	0.01	0.01	0.01	0.01	0.03	0	0.01	0.05	0.02	0.06	0.01	0	0.01	0.01	0.01	0.01	0.02	0.01	0.01	0.01	0.01	0	0.02	0	0.02	0	0.04	0.01	0.02	0.03	0.01	0.01	0.01	0	0.01	0.01	0.01	0	0.01	0.04	0.02	0.04	0.01	0.01	0.04
NM_016126	0.06	0.12	0.09	0.13	0.11	0.07	0.12	0.12	0.12	0.09	0.09	0.15	0.12	0.15	0.07	0.14	0.04	0.07	0.11	0.12	0.27	0.07	0.1	0.08	0.11	0.09	0.26	0.07	0.09	0.08	0.09	0.1	0.06	0.17	0.09	0.1	0.09	0.08	0.11	0.14	0.15	0.08	0.12	0.17	0.06	0.13	0.12	0.08	0.08
NM_052940	0.14	0.18	0.15	0.21	0.15	0.12	0.11	0.14	0.17	0.18	0.13	0.26	0.21	0.27	0.14	0.32	0.06	0.09	0.11	0.13	0.23	0.1	0.17	0.1	0.19	0.17	0.42	0.08	0.17	0.06	0.13	0.19	0.07	0.15	0.11	0.13	0.2	0.12	0.2	0.2	0.16	0.13	0.2	0.22	0.07	0.19	0.14	0.08	0.13
NM_001010978	0	0.01	0.01	0.01	0.01	0	0	0.01	0.03	0.1	0	0.01	0.01	0.01	0.02	0	0	0.03	0.03	0.06	0.02	0	0	0.01	0.02	0	0	0	0.02	0	0.01	0	0.01	0.04	0.02	0	0	0	0.01	0.01	0	0	0.02	0.03	0.01	0.02	0.08	0	0.02
NM_004872	1.67	1.85	1.04	2.05	3.32	1.25	1.56	1.44	1.52	1.92	2.01	3.03	3.87	3.2	1.04	2.56	1.23	1.31	1.41	3.46	3.16	1.9	1.58	2.31	2.61	2.03	2.63	1.29	1.12	1.63	1	0.88	0.99	1.63	1.51	0.8	2.65	2.42	1.48	1.35	0.95	1.08	2.03	2.01	1.06	1.69	1.7	1.66	1.09
NM_153035	0.08	0.08	0.05	0.11	0.07	0.07	0.02	0.05	0.07	0.07	0.07	0.12	0.13	0.13	0.07	0.11	0.05	0.07	0.09	0.09	0.16	0.07	0.11	0.09	0.05	0.1	0.12	0.05	0.06	0.07	0.07	0.07	0.06	0.06	0.08	0.07	0.08	0.11	0.11	0.07	0.07	0.09	0.07	0.1	0.07	0.07	0.08	0.06	0.07
NR_039942	0	0	0	0	0	0	0	0	0	0	0	0	0	0	0	0	0	0	0	0	0	0	0	0	0	0	0	0	0	0	0	0	0	0	0	0	0	0	0	0	0	0	0	0	0	0	0	0	0
NM_201546	0	0	0.01	0	0	0	0	0	0.01	0	0	0.02	0.01	0.03	0.01	0	0	0	0	0	0.02	0.01	0	0	0	0	0	0	0	0	0.02	0.01	0.01	0	0	0	0	0	0	0	0	0	0	0.01	0.01	0.01	0	0.01	0.02
NM_001031672	0.06	0.04	0.02	0.03	0.04	0.02	0.04	0.03	0.05	0.02	0.03	0.07	0.15	0.07	0.03	0.05	0.03	0.04	0.06	0.05	0.05	0.05	0.06	0.03	0.04	0.04	0.12	0.05	0.03	0.02	0.04	0.02	0.03	0.04	0.04	0.05	0.03	0.05	0.02	0.04	0.05	0.02	0.04	0.07	0.03	0.04	0.07	0.04	0.04
NM_016491	0.78	0.56	0.55	0.74	0.72	0.8	1.35	0.76	0.57	0.58	1.08	1.65	0.92	1.78	0.62	1.27	0.3	0.62	0.69	0.54	0.94	0.5	1.08	0.67	0.62	1.1	1.08	0.36	0.6	0.43	0.64	0.81	0.4	0.58	0.61	1.16	0.9	0.85	0.96	0.92	1.29	0.68	0.63	0.73	0.4	0.63	0.58	0.58	0.7
NM_018070	0.04	0.02	0.02	0.04	0.08	0.02	0.03	0.04	0.05	0.02	0.05	0.04	0.05	0.04	0.03	0.03	0.02	0.04	0.04	0.05	0.05	0.03	0.03	0.03	0.03	0.04	0.02	0.03	0.03	0.04	0.05	0.02	0.03	0.03	0.03	0.03	0.05	0.04	0.03	0.02	0.03	0.02	0.02	0.07	0.03	0.03	0.03	0.04	0.05
NM_145716	0.04	0.02	0.02	0.04	0.08	0.02	0.03	0.04	0.05	0.02	0.05	0.04	0.05	0.04	0.03	0.03	0.02	0.04	0.04	0.05	0.05	0.03	0.03	0.03	0.03	0.04	0.02	0.03	0.03	0.04	0.05	0.02	0.03	0.03	0.03	0.03	0.05	0.04	0.03	0.02	0.03	0.02	0.02	0.07	0.03	0.03	0.03	0.04	0.05
NM_001009955	0.04	0.02	0.02	0.04	0.08	0.02	0.03	0.04	0.05	0.02	0.05	0.04	0.05	0.04	0.03	0.03	0.02	0.04	0.04	0.05	0.05	0.03	0.03	0.03	0.03	0.04	0.02	0.03	0.03	0.04	0.05	0.02	0.03	0.03	0.03	0.03	0.05	0.04	0.03	0.02	0.03	0.02	0.02	0.07	0.03	0.03	0.03	0.04	0.05
NM_015547	0.08	0.03	0.02	0.12	0.09	0.07	0.03	0.08	0.09	0.08	0.06	0.15	0.15	0.16	0.04	0.02	0.02	0.11	0.12	0.07	0.04	0.03	0.04	0.05	0.06	0.1	0.08	0.03	0.05	0.03	0.03	0.02	0.04	0.04	0.07	0.02	0.06	0.06	0.04	0.02	0.02	0.03	0.03	0.11	0.04	0.05	0.07	0.04	0.04
NM_147161	0.09	0.04	0.02	0.13	0.1	0.09	0.03	0.1	0.1	0.08	0.08	0.19	0.18	0.21	0.05	0.03	0.03	0.13	0.14	0.06	0.04	0.04	0.05	0.05	0.07	0.11	0.09	0.04	0.05	0.03	0.03	0.02	0.04	0.04	0.07	0.02	0.07	0.06	0.04	0.02	0.03	0.03	0.04	0.12	0.05	0.06	0.09	0.04	0.04
NM_176782	0.17	0.05	0.04	0.31	0.19	0.18	0.07	0.17	0.23	0.19	0.16	0.32	0.29	0.38	0.1	0.05	0.06	0.23	0.25	0.18	0.08	0.08	0.08	0.15	0.13	0.26	0.18	0.08	0.12	0.08	0.03	0.04	0.06	0.08	0.17	0.06	0.13	0.13	0.14	0.03	0.06	0.11	0.07	0.28	0.08	0.09	0.12	0.1	0.04
NR_037640	0.04	0.04	0.04	0.06	0.09	0.03	0.03	0.04	0.08	0.09	0.06	0.09	0.08	0.1	0.04	0.08	0.02	0.04	0.06	0.12	0.11	0.03	0.06	0.04	0.05	0.05	0.08	0.04	0.04	0.03	0.06	0.03	0.04	0.06	0.07	0.04	0.04	0.04	0.04	0.06	0.05	0.03	0.05	0.11	0.04	0.06	0.03	0.06	0.06
NR_037641	0.04	0.04	0.04	0.06	0.09	0.03	0.03	0.04	0.08	0.09	0.06	0.09	0.08	0.1	0.04	0.08	0.02	0.04	0.06	0.12	0.11	0.03	0.06	0.04	0.05	0.05	0.08	0.04	0.04	0.03	0.06	0.03	0.04	0.06	0.07	0.04	0.04	0.04	0.04	0.06	0.05	0.03	0.05	0.11	0.04	0.06	0.03	0.06	0.06
NR_037639	0.04	0.04	0.04	0.06	0.09	0.03	0.03	0.04	0.08	0.09	0.06	0.09	0.08	0.1	0.04	0.08	0.02	0.04	0.06	0.12	0.11	0.03	0.06	0.04	0.05	0.05	0.08	0.04	0.04	0.03	0.06	0.03	0.04	0.06	0.07	0.04	0.04	0.04	0.04	0.06	0.05	0.03	0.05	0.11	0.04	0.06	0.03	0.06	0.06
NM_001039464	0.01	0.01	0.01	0.02	0.04	0.01	0	0.01	0.06	0.05	0.03	0.03	0.05	0.03	0.01	0.02	0.01	0.02	0.03	0.11	0.05	0.01	0.02	0.03	0.03	0.03	0.03	0.02	0.01	0.01	0.04	0.01	0.03	0.03	0.03	0.01	0.02	0.02	0.01	0.02	0.01	0.01	0.01	0.08	0.03	0.04	0.01	0.04	0.04
NR_026782	0.01	0.01	0.01	0.02	0.04	0.01	0	0.01	0.06	0.05	0.03	0.03	0.05	0.03	0.01	0.02	0.01	0.02	0.03	0.11	0.05	0.01	0.02	0.03	0.03	0.03	0.03	0.02	0.01	0.01	0.04	0.01	0.03	0.03	0.03	0.01	0.02	0.02	0.01	0.02	0.01	0.01	0.01	0.08	0.03	0.04	0.01	0.04	0.04
NM_004623	0.09	0.14	0.13	0.17	0.22	0.1	0.1	0.1	0.13	0.18	0.13	0.25	0.19	0.26	0.11	0.23	0.06	0.08	0.12	0.14	0.27	0.08	0.18	0.1	0.11	0.13	0.22	0.08	0.12	0.09	0.11	0.08	0.08	0.13	0.18	0.13	0.11	0.1	0.11	0.18	0.17	0.1	0.14	0.19	0.08	0.13	0.09	0.11	0.11
NM_152268	0.11	0.15	0.15	0.28	0.21	0.15	0.15	0.22	0.22	0.11	0.21	0.23	0.33	0.24	0.14	0.18	0.08	0.13	0.14	0.25	0.28	0.15	0.16	0.07	0.12	0.32	0.26	0.12	0.16	0.14	0.15	0.21	0.08	0.19	0.16	0.19	0.17	0.1	0.15	0.17	0.19	0.14	0.13	0.37	0.07	0.19	0.12	0.23	0.18
NM_001114108	0.09	0.14	0.15	0.22	0.3	0.17	0.06	0.05	0.24	0.06	0.28	0.16	0.15	0.19	0.07	0.18	0.09	0.31	0.29	0.17	0.16	0.13	0.04	0.17	0.22	0.13	0.4	0.1	0.06	0.04	0.04	0.18	0.12	0.02	0.12	0.28	0.19	0.06	0.05	0.28	0.3	0.03	0.16	0.24	0.1	0.17	0.12	0.21	0.07
NM_017904	0.07	0.12	0.11	0.21	0.25	0.15	0.05	0.04	0.2	0.05	0.22	0.12	0.14	0.15	0.07	0.14	0.07	0.23	0.23	0.13	0.15	0.11	0.04	0.15	0.18	0.1	0.33	0.09	0.06	0.04	0.03	0.16	0.11	0.02	0.11	0.25	0.15	0.05	0.03	0.25	0.26	0.03	0.14	0.21	0.09	0.13	0.12	0.16	0.06
NM_001110533	0	0	0.01	0.01	0.02	0.01	0	0.01	0.01	0	0	0.01	0.01	0.01	0	0	0	0.01	0.01	0.01	0.01	0	0	0	0	0	0	0	0	0	0.02	0	0.01	0.01	0.01	0.02	0	0	0	0.01	0.02	0	0.01	0.02	0.01	0.02	0	0.01	0.02
NM_152607	0	0	0.01	0.01	0.02	0.01	0	0.01	0.01	0	0	0.01	0.01	0.01	0	0	0	0.01	0.01	0.01	0.01	0	0	0	0	0	0	0	0	0	0.02	0	0.01	0.01	0.01	0.02	0	0	0	0.01	0.02	0	0.01	0.02	0.01	0.02	0	0.01	0.02
NM_014762	0.99	2.23	0.91	0.68	1.26	1.22	1.37	1	0.85	1.23	1.21	1.95	0.78	2.17	1.42	1.8	0.19	0.43	0.48	0.88	1.75	0.33	0.64	0.73	0.36	1.12	1.04	0.58	1.57	0.42	0.65	1.01	0.58	1.43	0.29	2.61	1.32	0.84	0.93	0.89	2.98	0.68	2.42	1.06	0.61	0.71	0.88	0.32	0.72
NM_182532	0.04	0.1	0.05	0.02	0.15	0.03	0	0.02	0.01	0	0.03	0.05	0.04	0.06	0.01	0.03	0	0.04	0.03	0.06	0.02	0.01	0	0.01	0.19	0.01	0.15	0.01	0.01	0.05	0.03	0.01	0.03	0.01	0.01	0	0.03	0.01	0.02	0.02	0.01	0	0.11	0.01	0.04	0.03	0.03	0.02	0.04
NM_057176	0	0	0.01	0	0	0	0	0	0	0	0	0	0.01	0	0	0	0	0	0	0	0	0	0	0	0	0	0.01	0	0	0	0.01	0	0.01	0.01	0	0	0	0	0	0	0	0	0	0	0.01	0	0	0	0
NM_174936	0.17	0.02	0.56	0.15	0.21	0.62	0.15	0.3	0.11	0.15	0	0.31	0.02	0.36	0.18	0.35	0.01	0.03	0.03	0.08	0.32	0.01	0.18	0.03	0.06	0.45	0.04	0.01	0.19	0.04	0.3	0.25	0.22	0.18	0.04	1.05	0.01	0.1	0.21	0	1.13	0.17	0.02	0.12	0.22	0.01	0.14	0.16	0.38
NM_015306	0.08	0.08	0.12	0.14	0.13	0.1	0.06	0.06	0.12	0.08	0.1	0.1	0.13	0.11	0.1	0.2	0.06	0.1	0.12	0.12	0.12	0.1	0.13	0.08	0.12	0.1	0.24	0.07	0.12	0.07	0.1	0.1	0.09	0.1	0.09	0.11	0.09	0.1	0.09	0.13	0.13	0.07	0.08	0.17	0.09	0.11	0.09	0.09	0.1
NR_038320	0.09	0.03	0.02	0.12	0.08	0.05	0.02	0.04	0.16	0.01	0.03	0.03	0.15	0.04	0.5	0.09	0.03	0.02	0.01	0.05	0.09	0.04	0.04	0.05	0.02	0.08	0.14	0.01	0.52	0.05	0.03	0	0.02	0.09	0.01	0.04	0.03	0.05	0.04	0.11	0.07	0.04	0.01	0.12	0.07	0.05	0.03	0.04	0.02
NR_039618	0	0	0	0	0	0	0	0.18	0	0	0	0	0	0	0	0	0	0	0	0	0.28	0	0	0	0	0	0	0	0	0	0.14	0	0	0	0	0	0	0	0	0	0	0	0	0	0	0	0	0	0.28
NM_003713	0.19	0.16	0.04	0.16	0.18	0.05	0.1	0.1	0.17	0.08	0.05	0.23	0.16	0.26	0.21	0.44	0.15	0.05	0.05	0.19	0.15	0.24	0.14	0.1	0.15	0.1	0.17	0.21	0.22	0.18	0.11	0.07	0.05	0.2	0.04	0.05	0.18	0.15	0.23	0.13	0.06	0.19	0.17	0.22	0.06	0.13	0.14	0.1	0.12
NM_006252	0.02	0.03	0.01	0.11	0.02	0	0	0.02	0.07	0.05	0	0.03	0.02	0.03	0.05	0.03	0	0	0	0.03	0.03	0	0	0.02	0.01	0	0.01	0	0.06	0.02	0.02	0	0.02	0.01	0.01	0.03	0.02	0.02	0.01	0.03	0.03	0.01	0.03	0.1	0.02	0.04	0.02	0	0.02
NM_001004303	0	0	0	0.01	0	0	0	0	0.01	0	0	0.01	0	0.01	0.01	0	0	0	0	0	0	0	0	0	0	0	0	0	0.01	0	0.01	0	0	0	0	0	0	0	0	0	0	0	0	0.01	0	0.01	0	0	0.01
NM_000562	0	0	0	0	0	0	0	0	0	0	0	0	0	0.01	0.01	0	0	0	0	0	0	0	0	0	0	0	0	0	0.01	0	0.01	0	0	0	0	0	0	0	0	0	0	0	0	0	0	0	0	0	0.01
NM_000066	0	0	0	0	0	0	0	0	0	0	0	0.01	0.01	0.01	0	0	0	0	0	0	0	0	0	0	0	0	0	0	0	0	0.01	0	0	0	0	0	0	0	0	0	0	0	0	0	0	0	0	0	0.01
NM_021080	0	0	0.01	0	0	0	0.01	0.01	0.01	0	0	0.02	0.01	0.02	0	0.01	0	0	0	0	0.01	0	0	0	0	0.01	0	0	0	0	0.01	0	0	0.01	0	0	0	0	0.01	0	0	0	0	0.01	0	0.01	0	0.01	0.01
NM_145243	0.06	0.04	0.04	0.07	0.04	0.06	0.04	0.02	0.05	0.03	0.05	0.11	0.1	0.11	0.03	0.11	0.03	0.09	0.1	0.07	0.12	0.05	0.07	0.04	0.05	0.06	0.16	0.03	0.04	0.04	0.07	0.05	0.03	0.06	0.08	0.05	0.05	0.04	0.06	0.05	0.06	0.04	0.05	0.06	0.03	0.04	0.04	0.04	0.07
NM_002353	11.66	5.09	6.45	17.91	23.37	0.77	13.4	7.93	1.22	15.15	3.27	31.64	2.66	35.91	3.67	16.45	6.25	10.78	12.42	29.95	25.07	9.42	17.46	9.77	0.22	0.1	0.38	6.45	3.68	2.06	0.14	11.66	6.4	4.77	7.23	0.61	40.06	12.51	8.71	5.29	0.63	7.03	6.1	1.63	6.84	15.72	10.23	4.41	0.1
NM_001085487	0.18	0.11	0.17	0.26	0.26	0.11	0.06	0.13	0.26	0.09	0.24	0.18	0.31	0.17	0.15	0.27	0.12	0.21	0.25	0.19	0.29	0.18	0.17	0.1	0.27	0.3	0.5	0.15	0.18	0.11	0.25	0.11	0.14	0.17	0.22	0.14	0.12	0.2	0.13	0.22	0.18	0.09	0.1	0.33	0.15	0.15	0.14	0.17	0.25
NM_002228	13.82	10.17	2.51	8.49	3.44	2.74	10.59	9.7	5.71	11.18	5.71	11.13	2.04	11.72	4.5	20.71	4.47	6.59	6.27	5.66	7.72	5.6	3.43	4.41	4.89	10.7	2.56	9.03	4.39	6.17	9.09	5.97	4.11	14.14	10.16	3.53	5.76	12.09	8.91	8	3.62	7.53	11.19	5.8	4.5	6.64	5.68	4.45	11.72
NR_034014	0	0	0	0.01	0	0	0	0.02	0.01	0	0.01	0.02	0.01	0.02	0.01	0	0	0.01	0.02	0.02	0.02	0.01	0	0	0	0.01	0	0.01	0.01	0.01	0.01	0	0	0	0.01	0	0.01	0	0.01	0.01	0.01	0.01	0	0.02	0	0.01	0.01	0	0.01
NR_034015	0	0	0	0.01	0	0	0	0.02	0.01	0	0.01	0.02	0.01	0.02	0.01	0	0	0.01	0.02	0.02	0.02	0.01	0	0	0	0.01	0	0.01	0.01	0.01	0.01	0	0	0	0.01	0	0.01	0	0.01	0.01	0.01	0.01	0	0.02	0	0.01	0.01	0	0.01
NR_027120	0.01	0	0.01	0	0	0	0	0.01	0	0	0	0.01	0.01	0.02	0	0	0	0	0	0	0	0	0	0	0	0	0	0	0	0.02	0.02	0	0	0.01	0	0	0	0	0	0	0	0	0	0	0.01	0.01	0	0	0.02
NM_018291	0.01	0	0.01	0.01	0	0	0	0.01	0.01	0	0	0.02	0.01	0.01	0	0	0	0	0	0	0.01	0	0	0	0.01	0	0.01	0.01	0	0.01	0.01	0	0	0.01	0.01	0	0.01	0.01	0	0	0	0	0	0.02	0	0.01	0	0	0.01
NM_001113411	0.01	0	0.01	0.01	0	0	0	0.01	0.01	0	0	0.02	0.01	0.01	0	0	0	0	0	0	0.01	0	0	0	0.01	0	0.01	0.01	0	0.01	0.01	0	0	0.01	0.01	0	0.01	0.01	0	0	0	0	0	0.02	0	0.01	0	0	0.01
NM_001244714	0.01	0	0.01	0.01	0	0	0	0.01	0.01	0	0	0.02	0.01	0.01	0	0	0	0	0	0	0.01	0	0	0	0.01	0	0.01	0.01	0	0.01	0.01	0	0	0.01	0.01	0	0.01	0.01	0	0	0	0	0	0.02	0	0.01	0	0	0.01
NR_039861	0	0	0	0	0	0	0	0	0	0	0	0	0	0	0	0	0	0	0.17	0	0	0	0	0	0	0	0	0	0	0	0	0	0	0	0	0	0	0	0	0	0	0	0.25	0	0	0	0	0.37	0
NM_015888	0.11	0.07	0.09	0.15	0.14	0.14	0.09	0.18	0.15	0.11	0.13	0.12	0.18	0.12	0.1	0.17	0.02	0.08	0.1	0.15	0.17	0.04	0.14	0.1	0.1	0.24	0.16	0.07	0.12	0.04	0.12	0.11	0.08	0.09	0.15	0.01	0.07	0.16	0.14	0.09	0.01	0.1	0.09	0.22	0.09	0.14	0.08	0.13	0.14
NM_000775	0.09	0.05	0.01	0.1	0.1	0.1	0.04	0.08	0.06	0.04	0.06	0.1	0.04	0.11	0.03	0.07	0	0.06	0.07	0.08	0.18	0	0	0.02	0.1	0.2	0.32	0.04	0.03	0.05	0.03	0.06	0.02	0.03	0.13	0	0.02	0.08	0.05	0	0	0.04	0.06	0.06	0.03	0.08	0.03	0.04	0.03
NM_152377	0	0	0	0	0	0	0	0	0	0	0	0.02	0.01	0.02	0	0	0	0	0	0	0.01	0	0	0	0	0	0	0	0	0	0.01	0	0.01	0.01	0	0	0	0	0	0	0	0	0	0.01	0	0.04	0	0	0.01
NM_001145511	0.04	0.03	0.04	0.02	0.05	0.01	0.02	0.02	0.02	0.02	0.03	0.04	0.07	0.04	0.02	0.05	0.04	0.01	0.02	0.07	0.04	0.07	0.02	0.04	0.03	0.03	0.04	0.03	0.02	0.04	0.03	0.02	0.02	0.02	0.03	0.02	0.04	0.04	0.01	0.04	0.02	0.01	0.03	0.03	0.02	0.04	0.01	0.03	0.03
NM_001145512	0.04	0.03	0.04	0.02	0.05	0.01	0.02	0.02	0.02	0.02	0.03	0.04	0.07	0.04	0.02	0.06	0.04	0.01	0.02	0.07	0.04	0.07	0.02	0.04	0.03	0.03	0.04	0.03	0.02	0.04	0.03	0.02	0.02	0.02	0.03	0.02	0.04	0.04	0.01	0.04	0.02	0.01	0.03	0.03	0.02	0.04	0.01	0.03	0.03
NM_005595	0.04	0.03	0.04	0.02	0.05	0.01	0.02	0.02	0.02	0.02	0.03	0.04	0.07	0.04	0.02	0.06	0.04	0.01	0.02	0.07	0.04	0.07	0.02	0.04	0.03	0.03	0.04	0.03	0.02	0.04	0.03	0.02	0.02	0.02	0.03	0.02	0.04	0.04	0.01	0.04	0.02	0.01	0.03	0.03	0.02	0.04	0.01	0.03	0.03
NM_001134673	0.04	0.03	0.04	0.02	0.05	0.01	0.02	0.02	0.02	0.02	0.03	0.04	0.07	0.04	0.02	0.06	0.04	0.01	0.02	0.07	0.04	0.07	0.02	0.04	0.03	0.03	0.04	0.03	0.02	0.04	0.03	0.02	0.02	0.02	0.03	0.02	0.04	0.04	0.01	0.04	0.02	0.01	0.03	0.03	0.02	0.04	0.01	0.03	0.03
NM_032027	0.09	0.16	0.09	0.14	0.15	0.07	0.04	0.11	0.12	0.07	0.08	0.15	0.45	0.16	0.08	0.13	0.06	0.11	0.13	0.13	0.16	0.11	0.14	0.08	0.15	0.12	0.22	0.07	0.08	0.06	0.1	0.08	0.07	0.24	0.12	0.08	0.07	0.11	0.09	0.11	0.1	0.06	0.14	0.17	0.08	0.16	0.09	0.08	0.11
NM_176877	0.05	0.05	0.05	0.06	0.07	0.04	0.03	0.04	0.04	0.05	0.04	0.07	0.13	0.08	0.03	0.04	0.03	0.06	0.06	0.06	0.06	0.03	0.05	0.04	0.04	0.06	0.1	0.04	0.03	0.03	0.06	0.04	0.04	0.08	0.07	0.02	0.04	0.07	0.03	0.06	0.03	0.02	0.05	0.05	0.04	0.07	0.04	0.05	0.06
NM_001164835	0	0.01	0.02	0	0.01	0	0	0.01	0.02	0.01	0.01	0.04	0.02	0.03	0	0.01	0.01	0.01	0	0.01	0.07	0.02	0	0	0.01	0	0.01	0	0	0	0.04	0.01	0.02	0.02	0.01	0	0	0.01	0.01	0	0.01	0.01	0.01	0.02	0.01	0.03	0	0	0.04
NM_019079	0	0.01	0.02	0	0.01	0	0	0.01	0.02	0.01	0.01	0.04	0.02	0.03	0	0.01	0.01	0.01	0	0.01	0.07	0.02	0	0	0.01	0	0.01	0	0	0	0.04	0.01	0.02	0.02	0.01	0	0	0.01	0.01	0	0.01	0.01	0.01	0.02	0.01	0.03	0	0	0.04
NM_181712	0.01	0.04	0.01	0.03	0	0.01	0.01	0.01	0.01	0.03	0	0.02	0.39	0.02	0.02	0.02	0	0	0	0	0.02	0	0	0	0.07	0	0	0.01	0.02	0	0.02	0.01	0.01	0.01	0.02	0	0	0.02	0.01	0	0	0.01	0.04	0.02	0.01	0.02	0	0.01	0.02
NM_001017415	0.44	0.26	0.38	0.59	0.64	0.4	0.43	0.46	0.28	0.41	0.6	0.61	0.42	0.63	0.43	1.16	0.17	0.42	0.46	0.51	0.82	0.25	0.75	0.31	0.62	0.53	1.4	0.32	0.48	0.31	0.5	0.46	0.19	0.48	0.41	0.46	0.44	0.58	0.59	0.73	0.56	0.43	0.3	0.41	0.23	0.53	0.32	0.4	0.48
NM_001017416	0.44	0.26	0.38	0.59	0.64	0.4	0.43	0.46	0.28	0.41	0.6	0.61	0.42	0.63	0.43	1.16	0.17	0.42	0.46	0.51	0.82	0.25	0.75	0.31	0.62	0.53	1.4	0.32	0.48	0.31	0.5	0.46	0.19	0.48	0.41	0.46	0.44	0.58	0.59	0.73	0.56	0.43	0.3	0.41	0.23	0.53	0.32	0.4	0.48
NM_003368	0.45	0.27	0.39	0.61	0.65	0.41	0.44	0.48	0.28	0.42	0.61	0.62	0.43	0.65	0.44	1.19	0.17	0.43	0.48	0.52	0.84	0.26	0.77	0.32	0.64	0.55	1.43	0.33	0.49	0.32	0.52	0.47	0.19	0.49	0.42	0.47	0.45	0.6	0.61	0.75	0.58	0.44	0.31	0.42	0.23	0.54	0.33	0.41	0.49
NM_033407	0.04	0.04	0.04	0.05	0.05	0.04	0.04	0.03	0.04	0.02	0.03	0.07	0.05	0.08	0.03	0.06	0.03	0.03	0.04	0.05	0.09	0.04	0.07	0.04	0.05	0.04	0.1	0.03	0.04	0.03	0.05	0.03	0.03	0.06	0.04	0.02	0.04	0.05	0.03	0.05	0.03	0.03	0.05	0.05	0.03	0.04	0.03	0.03	0.05
NM_014495	0	0.01	0.01	0	0	0.01	0.02	0	0.03	0	0	0.04	0	0.04	0	0	0.01	0	0	0	0.01	0	0	0.01	0	0	0.02	0.01	0	0.01	0	0	0	0	0	0.01	0.01	0	0.02	0.01	0	0.02	0.01	0.04	0.01	0	0	0	0
NM_178221	0.03	0.05	0.02	0.03	0.03	0.02	0.02	0.02	0.03	0.02	0.04	0.07	0.04	0.08	0.02	0.06	0.03	0.02	0.03	0.04	0.06	0.04	0.04	0.02	0.03	0.02	0.07	0.02	0.03	0.04	0.03	0.01	0.02	0.03	0.03	0.02	0.02	0.03	0.05	0.02	0.03	0.03	0.04	0.04	0.02	0.04	0.02	0.03	0.03
NM_032852	0.03	0.05	0.02	0.03	0.03	0.02	0.02	0.02	0.03	0.02	0.04	0.07	0.04	0.08	0.02	0.06	0.03	0.02	0.03	0.04	0.06	0.04	0.04	0.02	0.03	0.02	0.07	0.02	0.03	0.04	0.03	0.01	0.02	0.03	0.03	0.02	0.02	0.03	0.05	0.02	0.03	0.03	0.04	0.04	0.02	0.04	0.02	0.03	0.03
NR_038252	0	0	0.01	0	0	0	0	0.01	0.01	0	0	0.02	0.01	0.03	0	0	0	0	0	0	0.01	0	0	0	0	0	0	0	0	0	0.02	0	0.01	0.01	0.01	0	0	0	0	0	0	0	0	0.01	0	0.01	0	0	0.02
NM_012183	0.07	0.07	0	0.02	0.01	0	0.01	0	0.02	0	0	0.02	0.01	0.01	0.06	0.15	0	0	0.01	0.07	0.01	0	0.01	0.01	0.01	0.01	0.02	0	0.08	0.01	0	0	0	0	0	0	0	0.02	0	0.04	0	0	0.01	0.03	0.01	0.14	0.01	0	0.01
NM_013339	0.05	0.04	0.04	0.04	0.07	0.04	0.04	0.04	0.06	0.03	0.06	0.08	0.08	0.09	0.03	0.07	0.02	0.06	0.08	0.06	0.07	0.03	0.09	0.03	0.05	0.05	0.11	0.03	0.03	0.04	0.08	0.05	0.03	0.05	0.07	0.04	0.04	0.06	0.06	0.05	0.04	0.05	0.04	0.07	0.03	0.08	0.03	0.05	0.08
NR_045147	0.04	0.04	0.04	0.05	0.04	0.03	0.02	0.04	0.07	0.02	0.04	0.08	0.04	0.08	0.04	0.05	0.02	0.05	0.06	0.05	0.08	0.03	0.07	0.03	0.04	0.04	0.08	0.03	0.05	0.03	0.05	0.03	0.03	0.04	0.04	0.04	0.02	0.05	0.04	0.04	0.05	0.03	0.03	0.08	0.03	0.06	0.04	0.03	0.05
NM_014288	0.04	0.04	0.04	0.05	0.04	0.03	0.02	0.04	0.07	0.02	0.04	0.08	0.04	0.08	0.04	0.05	0.02	0.05	0.06	0.05	0.08	0.03	0.07	0.03	0.04	0.04	0.08	0.03	0.05	0.03	0.05	0.03	0.03	0.04	0.04	0.04	0.02	0.05	0.04	0.04	0.05	0.03	0.03	0.08	0.03	0.06	0.04	0.03	0.05
NM_001206739	0.04	0.04	0.04	0.05	0.04	0.03	0.02	0.04	0.07	0.02	0.04	0.08	0.04	0.08	0.04	0.05	0.02	0.05	0.06	0.05	0.08	0.03	0.07	0.03	0.04	0.04	0.08	0.03	0.05	0.03	0.05	0.03	0.03	0.04	0.04	0.04	0.02	0.05	0.04	0.04	0.05	0.03	0.03	0.08	0.03	0.06	0.04	0.03	0.05
NM_032437	0.03	0.03	0.06	0.04	0.07	0.02	0.02	0.05	0.06	0.03	0.04	0.06	0.03	0.07	0.04	0.06	0.03	0.05	0.05	0.05	0.06	0.03	0.05	0.03	0.04	0.04	0.04	0.03	0.04	0.02	0.03	0.02	0.06	0.05	0.03	0.02	0.03	0.05	0.09	0.06	0.03	0.08	0.03	0.07	0.06	0.08	0.03	0.04	0.04
NR_002771	0.27	0.18	1.11	0.33	0.41	0.17	0.44	0.96	0.61	0.37	0.38	0.33	0.11	0.25	0.61	0.78	0.24	0.47	0.38	0.15	0.46	0.16	0.55	0.47	0.22	0.45	0.35	0.29	0.45	0.22	0.18	0.24	1.17	0.3	0.13	0.29	0.39	0.69	2.06	0.69	0.37	1.88	0.27	0.62	1.2	0.54	0.56	0.66	0.24
NM_002633	0.22	0.2	0.2	0.22	0.16	0.19	0.22	0.11	0.12	0.11	0.11	0.31	0.18	0.35	0.17	0.3	0.13	0.09	0.1	0.19	0.22	0.19	0.03	0.09	0.18	0.17	0.31	0.13	0.18	0.11	0.15	0.05	0.11	0.09	0.11	0.19	0.24	0.15	0.08	0.25	0.21	0.05	0.22	0.16	0.1	0.1	0.1	0.06	0.15
NM_001172819	0.21	0.2	0.19	0.21	0.15	0.18	0.21	0.1	0.11	0.1	0.1	0.29	0.17	0.33	0.16	0.28	0.12	0.08	0.09	0.18	0.21	0.17	0.03	0.09	0.17	0.15	0.3	0.12	0.17	0.1	0.15	0.05	0.1	0.09	0.1	0.17	0.22	0.15	0.07	0.24	0.2	0.05	0.21	0.15	0.09	0.09	0.09	0.05	0.14
NM_001172818	0.37	0.35	0.33	0.37	0.26	0.32	0.37	0.17	0.19	0.17	0.17	0.5	0.29	0.55	0.29	0.49	0.21	0.14	0.15	0.31	0.35	0.31	0.05	0.15	0.3	0.26	0.52	0.22	0.3	0.17	0.23	0.08	0.18	0.14	0.18	0.31	0.38	0.26	0.12	0.41	0.35	0.09	0.37	0.25	0.16	0.16	0.15	0.09	0.23
NM_001083592	0.01	0.01	0.01	0	0.01	0	0.01	0	0.01	0	0	0.02	0.02	0.03	0.01	0.01	0.01	0	0	0.01	0.01	0.01	0	0.01	0	0	0	0.01	0.01	0.01	0.01	0	0.01	0.01	0.01	0.01	0.01	0.01	0	0	0.01	0	0.01	0.01	0.01	0.01	0	0	0.01
NM_005012	0.01	0.02	0.01	0	0.01	0	0.01	0	0.01	0	0	0.03	0.03	0.03	0.01	0.01	0.01	0	0.01	0.01	0.02	0.01	0	0.01	0.01	0	0.01	0.01	0.02	0.01	0.01	0	0.01	0.01	0.01	0.01	0.01	0.01	0.01	0.01	0.01	0	0.02	0.01	0.01	0.01	0	0	0.02
NM_152489	0	0	0.01	0	0.02	0	0	0.01	0.01	0	0	0.03	0.01	0.03	0.01	0	0.01	0	0.01	0	0.01	0.01	0	0	0	0	0	0.01	0.01	0	0.02	0	0.01	0	0.01	0	0	0	0	0	0	0	0	0.01	0.01	0.01	0	0	0.02
NM_020925	0.01	0.02	0.01	0.01	0.01	0	0.01	0.02	0.03	0.01	0	0.03	0.02	0.04	0.02	0.02	0.02	0	0	0.02	0.08	0.02	0.02	0.01	0.02	0.01	0.01	0.01	0.02	0.01	0.02	0.01	0.01	0.02	0.01	0	0	0.03	0.02	0.01	0	0.02	0.02	0.04	0.01	0.02	0.02	0	0.02
NR_039957	0	0	0	0	0	0	0	0	0	0	0	0	0	0	0	0	0	0	0	0	0	0	0	0	0	0	0	0	0	0	0	0	0	0	0	0	0	0	0	0	0	0	0	0	0	0	0	0	0
NM_018211	0.14	0.06	0.05	0.07	0.04	0.05	0.04	0.06	0.09	0.05	0.19	0.14	0.12	0.14	0.07	0.1	0.05	0.11	0.12	0.09	0.12	0.08	0.2	0.07	0.1	0.16	0.14	0.07	0.09	0.05	0.1	0.05	0.03	0.05	0.14	0.06	0.07	0.16	0.05	0.06	0.08	0.04	0.06	0.12	0.03	0.05	0.08	0.12	0.1
NM_002227	0.32	0.32	0.04	0.32	0.27	0.23	0.21	0.18	0.22	0.26	0.23	0.3	0.17	0.32	0.22	0.56	0.28	0.23	0.25	0.39	0.29	0.43	0.45	0.23	0.23	0.28	0.42	0.21	0.24	0.26	0.18	0.2	0.11	0.3	0.19	0.16	0.31	0.4	0.32	0.27	0.19	0.24	0.33	0.3	0.12	0.23	0.21	0.24	0.2
NR_037443	0.46	0.44	0.29	0.85	0.54	0	0	0	0.14	0	0	0	1	0.16	0.29	0.14	0	0.49	0.26	0.66	0	0.56	0	0	0.68	0.57	0.28	0.44	0.28	0.45	0	0	0.19	0	0.14	0.16	0	0.12	0	0.13	0.43	0	0.4	0.12	0.15	0	0.43	0.15	0
NR_029516	0.36	0	0	0	0	0	0	0	0.16	0	0	0	0	0	0	0	0	0.19	0.15	0	0	0	0.17	0	0	0	0	0	0	0	0	0	0	0	0	0	0	0	0	0	0	0	0	0.15	0	0	0	0.17	0
NM_203464	0.12	0.19	0.11	0.17	0.12	0.16	0.16	0.08	0.19	0.06	0.06	0.09	0.01	0.09	0.12	0.19	0.05	0	0	0.1	0.02	0.11	0.01	0.1	0.11	0.12	0.06	0.03	0.15	0.06	0.1	0.07	0.07	0.01	0.16	0.12	0.03	0.07	0.07	0.03	0.15	0.05	0.18	0.27	0.07	0.04	0.06	0.08	0.1
NM_001005353	0.12	0.19	0.11	0.17	0.13	0.16	0.16	0.08	0.19	0.06	0.06	0.09	0.01	0.09	0.12	0.19	0.05	0	0	0.1	0.02	0.11	0.01	0.1	0.11	0.12	0.06	0.03	0.15	0.06	0.1	0.08	0.07	0.01	0.16	0.12	0.03	0.07	0.07	0.03	0.15	0.05	0.19	0.27	0.07	0.04	0.06	0.08	0.1
NM_013410	0.12	0.19	0.11	0.18	0.12	0.17	0.16	0.08	0.19	0.06	0.06	0.09	0.01	0.09	0.12	0.19	0.05	0	0	0.1	0.02	0.11	0.01	0.1	0.11	0.12	0.06	0.03	0.15	0.06	0.1	0.08	0.07	0.01	0.16	0.12	0.03	0.07	0.07	0.03	0.15	0.05	0.19	0.27	0.07	0.04	0.06	0.08	0.1
NM_014787	0	0.01	0.01	0.02	0.01	0	0	0.02	0.01	0.01	0	0.02	0.01	0.02	0.02	0	0	0	0	0.01	0.02	0	0	0	0	0	0	0	0.02	0	0.01	0	0.01	0.01	0	0.01	0	0	0	0	0.01	0	0	0.02	0.01	0.01	0	0.01	0.01
NM_001198683	0.1	0.13	0.07	0.14	0.12	0.08	0.03	0.04	0.1	0.08	0.09	0.05	0.13	0.09	0.11	0.12	0.1	0.1	0.1	0.22	0.16	0.14	0.11	0.08	0.16	0.07	0.12	0.1	0.14	0.09	0.08	0.06	0.07	0.08	0.05	0.1	0.11	0.07	0.09	0.11	0.09	0.07	0.1	0.16	0.07	0.06	0.07	0.08	0.06
NM_017526	1.62	2.29	0.83	1.92	1.37	0.95	1.03	0.69	1.21	0.85	0.88	1.82	1.34	1.98	1.18	2.83	1.1	0.85	0.99	2.78	2.21	2.03	1	1.66	2.25	1.03	1.39	1.14	1.32	1.25	0.86	0.64	0.73	1	0.68	0.79	2.29	1.73	1.42	1.61	0.99	1.08	2.36	1.59	0.8	0.94	0.89	1.12	0.78
NM_002303	0.13	0.18	0.07	0.15	0.11	0.07	0.08	0.06	0.11	0.08	0.07	0.15	0.1	0.16	0.1	0.23	0.1	0.07	0.08	0.24	0.17	0.18	0.08	0.15	0.19	0.08	0.11	0.09	0.11	0.11	0.08	0.05	0.07	0.08	0.05	0.08	0.18	0.14	0.12	0.13	0.1	0.08	0.18	0.15	0.07	0.08	0.07	0.09	0.07
NM_001003679	0.13	0.18	0.07	0.15	0.11	0.07	0.08	0.06	0.11	0.08	0.07	0.15	0.11	0.16	0.1	0.24	0.11	0.07	0.08	0.25	0.18	0.18	0.08	0.15	0.2	0.08	0.11	0.09	0.11	0.11	0.08	0.05	0.07	0.08	0.05	0.08	0.18	0.14	0.12	0.13	0.1	0.08	0.18	0.15	0.07	0.08	0.07	0.09	0.07
NM_001003680	0.13	0.18	0.07	0.15	0.11	0.07	0.08	0.06	0.11	0.07	0.07	0.15	0.11	0.16	0.1	0.23	0.1	0.07	0.08	0.23	0.18	0.17	0.08	0.14	0.19	0.08	0.11	0.09	0.11	0.1	0.08	0.05	0.07	0.08	0.05	0.07	0.18	0.14	0.11	0.13	0.09	0.09	0.18	0.14	0.07	0.08	0.07	0.09	0.07
NM_001198681	1.65	2.33	0.85	1.95	1.4	0.97	1.05	0.7	1.23	0.87	0.9	1.85	1.36	2.01	1.2	2.88	1.12	0.87	1	2.83	2.25	2.06	1.01	1.69	2.29	1.05	1.41	1.16	1.34	1.27	0.88	0.65	0.75	1.01	0.69	0.8	2.33	1.76	1.45	1.64	1.01	1.1	2.4	1.62	0.81	0.95	0.91	1.14	0.79
NM_001198688	0.01	0.02	0.01	0.02	0.01	0.01	0.01	0.01	0.04	0.02	0.01	0.02	0.01	0.02	0.02	0.04	0.04	0.01	0.01	0.05	0.02	0.05	0	0.04	0.04	0.01	0.01	0.01	0.02	0.02	0.01	0.01	0.02	0.01	0.01	0.02	0.01	0.01	0.02	0.02	0.03	0.01	0.01	0.04	0.03	0.01	0.01	0.01	0.01
NM_001198689	0.02	0.02	0.01	0.02	0.02	0.01	0.02	0.01	0.04	0.03	0.01	0.02	0.01	0.02	0.02	0.06	0.05	0.01	0.01	0.08	0.03	0.07	0.01	0.06	0.06	0.01	0.02	0.01	0.03	0.04	0.02	0.01	0.03	0.01	0.01	0.03	0.02	0.02	0.02	0.03	0.04	0.01	0.02	0.05	0.03	0.02	0.01	0.02	0.02
NM_001198687	0.01	0.02	0.01	0.02	0.01	0.01	0.01	0.01	0.04	0.02	0.01	0.02	0.01	0.02	0.02	0.04	0.03	0.01	0.01	0.05	0.02	0.05	0	0.04	0.04	0.01	0.01	0.01	0.02	0.02	0.01	0.01	0.02	0.01	0.01	0.02	0.01	0.01	0.01	0.02	0.03	0.01	0.01	0.04	0.03	0.01	0.01	0.01	0.01
NM_001037341	0.02	0.01	0.01	0.01	0.02	0.01	0.01	0.01	0.01	0.01	0.01	0.02	0.01	0.02	0.01	0.06	0.02	0.01	0.01	0.01	0.02	0.04	0.03	0.01	0.02	0.01	0.02	0.02	0.01	0.02	0.02	0.01	0.01	0.02	0.01	0.01	0.01	0.02	0.03	0.02	0.01	0.02	0.01	0.01	0.01	0.02	0.02	0.01	0.02
NM_002600	0.02	0.01	0.01	0.01	0.02	0.01	0.01	0.01	0.01	0.01	0.01	0.02	0.01	0.02	0.01	0.06	0.02	0.01	0.01	0.01	0.02	0.04	0.03	0.01	0.02	0.01	0.02	0.02	0.01	0.02	0.02	0.01	0.01	0.02	0.01	0.01	0.01	0.02	0.03	0.02	0.01	0.02	0.01	0.01	0.01	0.02	0.02	0.01	0.02
NM_001037340	0.03	0.01	0.01	0.01	0.03	0.01	0.02	0.01	0.01	0.02	0.01	0.02	0.01	0.02	0.02	0.09	0.04	0.01	0.02	0.02	0.03	0.06	0.04	0.01	0.04	0.01	0.03	0.03	0.02	0.03	0.02	0.02	0.01	0.03	0.01	0.02	0.01	0.02	0.04	0.02	0.02	0.03	0.01	0.01	0.01	0.03	0.02	0.02	0.02
NM_001037339	0.22	0.08	0.11	0.13	0.22	0.07	0.13	0.07	0.05	0.14	0.09	0.12	0.02	0.13	0.13	0.78	0.32	0.11	0.14	0.14	0.22	0.55	0.35	0.09	0.31	0.1	0.24	0.19	0.16	0.24	0.16	0.14	0.05	0.24	0.04	0.09	0.13	0.21	0.35	0.21	0.1	0.23	0.09	0.06	0.06	0.19	0.2	0.14	0.16
NM_032291	0.01	0.01	0.01	0.02	0.01	0.01	0.01	0.01	0.01	0.01	0	0.01	0.01	0.01	0.01	0.03	0.02	0	0.01	0.01	0.02	0.03	0.01	0.01	0.02	0	0.01	0.02	0.02	0.02	0.02	0.01	0.01	0.02	0	0	0.01	0.02	0.01	0.01	0	0.01	0.01	0.02	0.01	0.01	0.01	0.01	0.02
NR_036060	0	0	0	0	0	0.19	0	0	0	0	0	0	0	0	0.17	0	0	0	0	0	0	0.16	0	0	0	0	0.16	0	0	0	0	0	0	0	0	0	0	0.26	0	0	0	0	0	0	0	0	0	0	0
NM_152665	0.01	0	0.01	0.01	0.01	0.01	0	0	0	0	0.01	0.01	0	0.01	0	0.1	0.01	0	0	0.01	0.01	0.01	0	0	0.02	0	0.01	0.01	0.01	0.01	0.01	0	0	0.01	0	0	0.01	0.01	0.01	0.01	0	0.01	0	0	0	0.01	0.01	0	0.01
NM_005478	0	0	0	0	0	0	0	0	0	0	0	0	0	0	0	0	0	0	0	0	0	0	0	0	0	0	0	0	0.01	0	0	0	0	0	0	0	0	0	0	0	0	0	0	0	0	0.01	0	0	0
NM_024763	0	0.01	0.01	0.01	0	0.01	0	0.01	0.02	0.01	0.01	0.03	0.01	0.03	0.01	0.01	0.01	0.02	0.02	0.01	0.02	0.01	0	0	0.01	0	0.02	0.01	0.01	0.01	0.02	0.01	0.01	0.01	0.01	0.01	0.01	0.01	0.01	0.01	0.01	0	0.01	0.02	0.01	0.05	0.01	0.01	0.02
NM_207014	0	0.01	0.01	0.01	0	0.01	0	0.01	0.02	0	0.01	0.03	0.02	0.03	0.01	0.01	0.01	0.02	0.02	0.01	0.02	0.01	0	0.01	0.01	0.01	0.02	0.01	0.01	0.01	0.02	0.01	0.01	0.01	0.01	0.01	0.01	0.01	0.01	0.01	0.01	0	0.01	0.02	0.01	0.05	0.01	0.02	0.02
NM_001146111	0.16	0.2	0.23	0.15	0.2	0.11	0.12	0.1	0.14	0.16	0.19	0.27	0.11	0.28	0.09	0.43	0.11	0.15	0.19	0.24	0.24	0.17	0.29	0.15	0.2	0.19	0.55	0.12	0.12	0.19	0.2	0.15	0.11	0.17	0.14	0.1	0.17	0.21	0.18	0.22	0.12	0.14	0.21	0.2	0.11	0.27	0.11	0.12	0.21
NM_001146113	0.16	0.2	0.23	0.15	0.2	0.11	0.12	0.1	0.14	0.16	0.19	0.27	0.11	0.28	0.09	0.43	0.11	0.15	0.19	0.24	0.24	0.17	0.29	0.15	0.2	0.19	0.55	0.12	0.12	0.19	0.2	0.15	0.11	0.17	0.14	0.1	0.17	0.21	0.18	0.22	0.12	0.14	0.21	0.2	0.11	0.27	0.11	0.12	0.21
NM_001146112	0.16	0.2	0.23	0.15	0.2	0.11	0.12	0.1	0.14	0.16	0.19	0.27	0.11	0.28	0.09	0.43	0.11	0.15	0.19	0.24	0.24	0.17	0.29	0.15	0.2	0.19	0.55	0.12	0.12	0.19	0.2	0.15	0.11	0.17	0.14	0.1	0.17	0.21	0.18	0.22	0.12	0.14	0.21	0.2	0.11	0.27	0.11	0.12	0.21
NM_001146110	0.16	0.2	0.23	0.15	0.2	0.11	0.12	0.1	0.14	0.16	0.19	0.27	0.11	0.28	0.09	0.43	0.11	0.15	0.19	0.24	0.24	0.17	0.29	0.15	0.2	0.19	0.55	0.12	0.12	0.19	0.2	0.15	0.11	0.17	0.14	0.1	0.17	0.21	0.18	0.22	0.12	0.14	0.21	0.2	0.11	0.27	0.11	0.12	0.21
NM_020948	0.16	0.2	0.23	0.15	0.2	0.11	0.12	0.1	0.14	0.16	0.19	0.27	0.11	0.28	0.09	0.43	0.11	0.15	0.19	0.24	0.24	0.17	0.29	0.15	0.2	0.19	0.55	0.12	0.12	0.19	0.2	0.15	0.11	0.17	0.14	0.1	0.17	0.21	0.18	0.22	0.12	0.14	0.21	0.2	0.11	0.27	0.11	0.12	0.21
NM_001077700	0.16	0.2	0.23	0.15	0.2	0.11	0.12	0.1	0.14	0.16	0.19	0.27	0.11	0.28	0.09	0.43	0.11	0.15	0.19	0.24	0.24	0.17	0.29	0.15	0.2	0.19	0.55	0.12	0.12	0.19	0.2	0.15	0.11	0.17	0.14	0.1	0.17	0.21	0.18	0.22	0.12	0.14	0.21	0.2	0.11	0.27	0.11	0.12	0.21
NM_001077703	0.16	0.2	0.23	0.15	0.2	0.11	0.12	0.1	0.14	0.16	0.19	0.27	0.11	0.28	0.09	0.43	0.11	0.15	0.19	0.24	0.24	0.17	0.29	0.15	0.2	0.19	0.55	0.12	0.12	0.19	0.2	0.15	0.11	0.17	0.14	0.1	0.17	0.21	0.18	0.22	0.12	0.14	0.21	0.2	0.11	0.27	0.11	0.12	0.21
NM_001077702	0.16	0.2	0.23	0.15	0.2	0.11	0.12	0.1	0.14	0.16	0.19	0.27	0.11	0.28	0.09	0.43	0.11	0.15	0.19	0.24	0.24	0.17	0.29	0.15	0.2	0.19	0.55	0.12	0.12	0.19	0.2	0.15	0.11	0.17	0.14	0.1	0.17	0.21	0.18	0.22	0.12	0.14	0.21	0.2	0.11	0.27	0.11	0.12	0.21
NM_001077704	0.17	0.22	0.25	0.16	0.21	0.12	0.13	0.11	0.15	0.17	0.2	0.3	0.12	0.31	0.1	0.46	0.11	0.16	0.2	0.26	0.26	0.18	0.31	0.16	0.22	0.21	0.6	0.13	0.13	0.2	0.22	0.17	0.12	0.19	0.15	0.11	0.18	0.23	0.19	0.23	0.12	0.15	0.23	0.21	0.12	0.29	0.12	0.13	0.23
NM_001077701	0.17	0.22	0.25	0.16	0.21	0.12	0.13	0.11	0.15	0.17	0.2	0.3	0.12	0.31	0.1	0.46	0.11	0.16	0.2	0.26	0.26	0.18	0.31	0.16	0.22	0.21	0.6	0.13	0.13	0.2	0.22	0.17	0.12	0.19	0.15	0.11	0.18	0.23	0.19	0.23	0.12	0.15	0.23	0.21	0.12	0.29	0.12	0.13	0.23
NM_015139	0.1	0.15	0.11	0.11	0.12	0.14	0.35	0.13	0.18	0.14	0.11	0.18	0.1	0.19	0.09	0.23	0.07	0.12	0.16	0.16	0.19	0.12	0.24	0.1	0.15	0.12	0.18	0.07	0.11	0.07	0.11	0.06	0.07	0.09	0.08	0.12	0.08	0.15	0.1	0.1	0.15	0.07	0.15	0.26	0.05	0.15	0.05	0.12	0.11
NM_001013674	0	0	0	0	0	0	0.01	0.01	0	0	0	0.01	0.01	0.01	0	0	0	0	0	0	0.01	0	0	0	0	0	0	0	0	0	0.01	0	0	0	0	0	0	0	0	0	0	0	0	0	0.01	0.01	0	0	0.01
NM_144701	0	0	0.01	0	0	0	0.01	0.01	0.01	0	0.01	0.03	0	0.03	0	0	0	0	0	0.01	0.01	0	0.01	0	0	0	0	0	0	0	0.02	0	0.01	0.01	0.01	0	0	0	0.01	0	0	0	0	0.01	0.01	0.01	0	0	0.02
NM_001559	0	0.01	0.02	0.01	0.01	0.01	0.01	0.01	0.03	0	0.01	0.04	0.01	0.05	0.01	0.03	0.01	0.01	0.01	0.01	0.03	0.01	0.04	0	0.02	0.01	0.02	0.01	0.02	0.03	0.05	0.02	0.01	0.04	0.01	0.01	0	0.01	0.02	0.02	0.01	0.01	0.01	0.04	0.01	0.04	0.01	0.01	0.05
NM_001018069	1.39	0.97	1.34	1.65	1.28	1.26	1.49	1.66	1.26	1.32	2.01	2.04	1	2.18	1.18	2.84	0.5	1.04	1.26	1.56	1.83	0.95	2.11	1.21	1.14	2.07	2.69	0.69	1.42	1.02	1.15	1.19	0.75	0.98	1.02	1.35	1.21	1.92	2.07	1.84	1.8	1.42	1.12	1.81	0.8	1.17	0.92	1.25	1.23
NM_015640	1.39	0.97	1.34	1.65	1.28	1.26	1.49	1.66	1.26	1.32	2.01	2.04	1	2.18	1.18	2.84	0.5	1.04	1.26	1.56	1.83	0.95	2.11	1.21	1.14	2.07	2.69	0.69	1.42	1.02	1.15	1.19	0.75	0.98	1.02	1.35	1.21	1.92	2.07	1.84	1.8	1.42	1.12	1.81	0.8	1.17	0.92	1.25	1.23
NM_001018068	1.39	0.97	1.34	1.65	1.28	1.26	1.49	1.66	1.26	1.32	2.01	2.04	1	2.18	1.18	2.84	0.5	1.04	1.26	1.56	1.83	0.95	2.11	1.21	1.14	2.07	2.69	0.69	1.42	1.02	1.15	1.19	0.75	0.98	1.02	1.35	1.21	1.92	2.07	1.84	1.8	1.42	1.12	1.81	0.8	1.17	0.92	1.25	1.23
NM_001018067	1.39	0.97	1.34	1.65	1.28	1.26	1.49	1.66	1.26	1.32	2.01	2.04	1	2.18	1.18	2.84	0.5	1.04	1.26	1.56	1.83	0.95	2.11	1.21	1.14	2.07	2.69	0.69	1.42	1.02	1.15	1.19	0.75	0.98	1.02	1.35	1.21	1.92	2.07	1.84	1.8	1.42	1.12	1.81	0.8	1.17	0.92	1.25	1.23
NM_001199742	1.75	1.27	1.35	1.03	0.62	1.11	0.5	1.94	0.58	0.62	0.92	1.63	0.98	1.93	0.68	2.89	1.13	0.77	0.89	0.85	1.31	1.79	1.21	0.54	0.97	1.24	1.12	0.56	0.75	0.53	0.88	1.02	0.36	1.05	0.9	0.52	0.81	2.38	0.8	1.06	0.57	0.57	1.51	0.69	0.39	1.72	0.78	0.62	0.86
NM_001924	1.75	1.27	1.35	1.03	0.62	1.11	0.5	1.94	0.58	0.62	0.92	1.63	0.98	1.93	0.68	2.89	1.13	0.77	0.89	0.85	1.31	1.79	1.21	0.54	0.97	1.24	1.12	0.56	0.75	0.53	0.88	1.02	0.36	1.05	0.9	0.52	0.81	2.38	0.8	1.06	0.57	0.57	1.51	0.69	0.39	1.72	0.78	0.62	0.86
NM_001199741	1.75	1.27	1.35	1.03	0.62	1.11	0.5	1.94	0.58	0.62	0.92	1.63	0.98	1.93	0.68	2.89	1.13	0.77	0.89	0.85	1.31	1.79	1.21	0.54	0.97	1.24	1.12	0.56	0.75	0.53	0.88	1.02	0.36	1.05	0.9	0.52	0.81	2.38	0.8	1.06	0.57	0.57	1.51	0.69	0.39	1.72	0.78	0.62	0.86
NM_018841	0.23	0.23	0.16	0.39	0.21	0.15	0.25	0.14	0.17	0.25	0.23	0.38	0.01	0.4	0.12	0.45	0.16	0.14	0.19	0.4	0.28	0.31	0.1	0.3	0.24	0.27	0.04	0.12	0.15	0.18	0.11	0.05	0.12	0.04	0.13	0.16	0.37	0.27	0.2	0.19	0.21	0.14	0.26	0.24	0.13	0.16	0.14	0.14	0.1
NR_040077	0.09	0.08	0.09	0.1	0.05	0.09	0.05	0.06	0.05	0.05	0.04	0.09	0.03	0.1	0.04	0.14	0.1	0.04	0.04	0.12	0.07	0.13	0.05	0.1	0.1	0.07	0.03	0.06	0.04	0.07	0.06	0.04	0.05	0.02	0.07	0.04	0.06	0.09	0.05	0.08	0.05	0.03	0.08	0.06	0.05	0.07	0.05	0.04	0.06
NM_004675	0.03	0.19	0.05	0.07	0.01	0	0.05	0.02	0.03	0.01	0.01	0.12	0.02	0.13	0.04	0.37	0.15	0.01	0	0.05	0.08	0.22	0.01	0.09	0.09	0.02	0.01	0.04	0.03	0.1	0.07	0.01	0.01	0.02	0.07	0	0.03	0.04	0.04	0.07	0.01	0.01	0.24	0.02	0.01	0.04	0.01	0.04	0.08
NM_001002292	0.25	0.2	0.24	0.27	0.12	0.24	0.14	0.15	0.13	0.12	0.11	0.23	0.08	0.25	0.11	0.38	0.26	0.1	0.11	0.34	0.17	0.36	0.14	0.26	0.29	0.18	0.07	0.16	0.11	0.18	0.14	0.1	0.13	0.04	0.17	0.11	0.16	0.24	0.12	0.21	0.12	0.09	0.2	0.15	0.12	0.17	0.13	0.11	0.14
NM_024911	0.29	0.24	0.29	0.3	0.14	0.29	0.17	0.17	0.15	0.15	0.13	0.28	0.1	0.29	0.12	0.43	0.3	0.12	0.13	0.38	0.19	0.4	0.16	0.3	0.33	0.21	0.09	0.18	0.12	0.21	0.17	0.12	0.16	0.05	0.2	0.14	0.18	0.28	0.14	0.24	0.14	0.11	0.24	0.17	0.15	0.2	0.16	0.13	0.17
NM_001193334	0.29	0.24	0.29	0.3	0.14	0.29	0.17	0.17	0.15	0.15	0.13	0.28	0.1	0.29	0.12	0.43	0.3	0.12	0.13	0.38	0.19	0.4	0.16	0.3	0.33	0.21	0.09	0.18	0.12	0.21	0.17	0.12	0.16	0.05	0.2	0.14	0.18	0.28	0.14	0.24	0.14	0.11	0.24	0.17	0.15	0.2	0.16	0.13	0.17
NR_031664	0	0	0	0.13	0	0	0	0	0	0	0	0	0	0	0	0	0	0	0	0	0	0	0	0	0	0	0	0	0	0	0	0	0	0	0	0	0	0	0	0.12	0	0	0	0	0	0	0	0	0
NM_000329	0	0	0.07	0	0	0	0	0	0.01	0	0	0	0	0.01	0	0	0	0	0	0	0	0	0	0	0	0	0	0	0	0	0	0	0	0	0	0.04	0	0	0	0	0.04	0	0	0.01	0	0	0	0	0
NM_001114120	0.07	0.04	0.14	0.21	0.15	0.12	0.05	0.09	0.13	0.08	0.2	0.26	0.04	0.29	0.09	0.31	0.03	0.08	0.14	0.05	0.21	0.05	0.18	0.04	0.08	0.16	0.27	0.03	0.11	0.03	0.15	0.15	0.06	0.01	0.09	0.17	0.08	0.1	0.15	0.12	0.21	0.09	0.04	0.18	0.09	0.19	0.11	0.11	0.13
NM_017779	0.07	0.04	0.14	0.21	0.15	0.12	0.05	0.09	0.13	0.08	0.2	0.26	0.04	0.29	0.09	0.31	0.03	0.08	0.14	0.05	0.21	0.05	0.18	0.04	0.08	0.16	0.27	0.03	0.11	0.03	0.15	0.15	0.06	0.01	0.09	0.17	0.08	0.1	0.15	0.12	0.21	0.09	0.04	0.18	0.09	0.19	0.11	0.11	0.13
NM_020794	0.01	0	0.01	0.01	0	0	0	0	0.01	0	0.01	0.01	0	0.02	0.01	0.01	0.01	0.01	0	0.01	0.01	0	0	0.01	0	0	0	0	0.01	0.01	0.01	0.01	0	0.01	0.01	0.01	0.01	0	0.01	0	0.01	0	0.01	0.01	0.01	0.01	0.01	0.01	0.01
NR_023916	2.44	1.28	1.16	1.58	1.1	1.63	1.36	1.23	1.41	1.38	1.64	1.98	1.34	2.4	1.73	1.81	2.04	1.65	1.32	1.7	1.95	1.53	1.45	3.15	1.36	1.67	1.36	1.59	1.94	2.36	1.01	2.45	1.24	1.82	1.8	1.72	2.65	1.34	1.64	1.36	1.87	1.64	2.02	0.98	1.37	1.69	2.32	1.85	1.2
NM_017768	0.05	0.05	0.06	0.06	0.06	0.06	0.04	0.04	0.04	0.04	0.1	0.12	0.05	0.13	0.04	0.1	0.03	0.05	0.06	0.06	0.1	0.05	0.08	0.05	0.07	0.08	0.16	0.04	0.04	0.05	0.07	0.04	0.03	0.05	0.03	0.11	0.03	0.07	0.06	0.07	0.11	0.05	0.05	0.06	0.03	0.08	0.04	0.04	0.07
NM_004768	0.25	0.33	0.43	0.48	0.51	0.26	0.16	0.26	0.35	0.23	0.45	0.42	0.38	0.43	0.39	0.57	0.21	0.4	0.49	0.47	0.75	0.37	0.48	0.2	0.72	0.51	1.07	0.34	0.45	0.21	0.52	0.3	0.27	0.35	0.34	0.41	0.22	0.32	0.35	0.6	0.5	0.24	0.36	0.47	0.27	0.41	0.35	0.39	0.53
NM_001190987	0.25	0.33	0.43	0.48	0.51	0.26	0.16	0.26	0.35	0.23	0.45	0.42	0.38	0.43	0.39	0.57	0.21	0.4	0.49	0.47	0.75	0.37	0.48	0.2	0.72	0.51	1.07	0.34	0.45	0.21	0.52	0.3	0.27	0.35	0.34	0.41	0.22	0.32	0.35	0.6	0.5	0.24	0.36	0.47	0.27	0.41	0.35	0.39	0.53
NM_030816	0.04	0.04	0.04	0.06	0.07	0.03	0.02	0.04	0.04	0.04	0.05	0.08	0.04	0.07	0.03	0.09	0.03	0.04	0.05	0.07	0.09	0.05	0.05	0.04	0.06	0.04	0.09	0.03	0.05	0.04	0.06	0.04	0.04	0.04	0.04	0.04	0.05	0.06	0.05	0.07	0.05	0.03	0.05	0.05	0.04	0.06	0.04	0.04	0.06
NM_001031693	0.05	0.08	0.12	0.09	0.07	0.07	0.04	0.04	0.04	0.07	0.09	0.12	0.07	0.13	0.04	0.11	0.06	0.07	0.1	0.17	0.3	0.11	0.1	0.07	0.11	0.06	0.17	0.07	0.05	0.06	0.07	0.11	0.06	0.07	0.1	0.07	0.1	0.05	0.1	0.14	0.1	0.07	0.09	0.08	0.05	0.12	0.12	0.06	0.09
NM_001036645	0.05	0.08	0.12	0.09	0.07	0.07	0.04	0.04	0.04	0.07	0.09	0.12	0.07	0.13	0.04	0.11	0.06	0.07	0.1	0.17	0.3	0.11	0.1	0.07	0.11	0.06	0.17	0.07	0.05	0.06	0.07	0.11	0.06	0.07	0.1	0.07	0.1	0.05	0.1	0.14	0.1	0.07	0.09	0.08	0.05	0.12	0.12	0.06	0.09
NM_001036646	0.05	0.08	0.12	0.09	0.07	0.07	0.04	0.04	0.04	0.07	0.09	0.12	0.07	0.13	0.04	0.11	0.06	0.07	0.1	0.17	0.3	0.11	0.1	0.07	0.11	0.06	0.17	0.07	0.05	0.06	0.07	0.11	0.06	0.07	0.1	0.07	0.1	0.05	0.1	0.14	0.1	0.07	0.09	0.08	0.05	0.12	0.12	0.06	0.09
NR_027404	0.05	0.08	0.12	0.09	0.07	0.07	0.04	0.04	0.04	0.07	0.09	0.12	0.07	0.13	0.04	0.11	0.06	0.07	0.1	0.17	0.3	0.11	0.1	0.07	0.11	0.06	0.17	0.07	0.05	0.06	0.07	0.11	0.06	0.07	0.1	0.07	0.1	0.05	0.1	0.14	0.1	0.07	0.09	0.08	0.05	0.12	0.12	0.06	0.09
NM_001902	0.03	0.04	0.07	0.05	0.08	0.03	0.02	0.04	0.02	0.01	0.06	0.12	0.03	0.12	0.04	0.08	0.01	0.02	0.02	0.03	0.09	0.01	0.06	0.05	0.03	0.03	0.04	0.03	0.03	0.01	0.04	0.11	0.03	0.03	0.04	0.05	0.02	0.04	0.07	0.09	0.06	0.06	0.05	0.02	0.04	0.04	0.03	0.08	0.04
NM_153742	0.03	0.04	0.07	0.05	0.08	0.03	0.02	0.04	0.02	0.01	0.06	0.12	0.03	0.12	0.04	0.08	0.01	0.02	0.02	0.03	0.09	0.01	0.06	0.05	0.03	0.03	0.04	0.03	0.03	0.01	0.04	0.11	0.03	0.03	0.04	0.05	0.02	0.04	0.07	0.09	0.06	0.06	0.05	0.02	0.04	0.04	0.03	0.08	0.04
NM_001190463	0.03	0.04	0.07	0.05	0.08	0.03	0.02	0.04	0.02	0.01	0.06	0.12	0.03	0.12	0.04	0.08	0.01	0.02	0.02	0.03	0.09	0.01	0.06	0.05	0.03	0.03	0.04	0.03	0.03	0.01	0.04	0.11	0.03	0.03	0.04	0.05	0.02	0.04	0.07	0.09	0.06	0.06	0.05	0.02	0.04	0.04	0.03	0.08	0.04
NM_198717	0.02	0.01	0.01	0.01	0.01	0	0	0	0.01	0	0	0.01	0	0.02	0.01	0.04	0.01	0	0	0.01	0.01	0.02	0	0.02	0.02	0	0	0.01	0.01	0.02	0.01	0	0	0	0	0	0.01	0.01	0.01	0.01	0	0.01	0.01	0.01	0	0.01	0	0	0.01
NM_198716	0.02	0.01	0.01	0.01	0.01	0	0	0	0.01	0	0	0.01	0	0.02	0.01	0.04	0.01	0	0	0.01	0.01	0.02	0	0.02	0.02	0	0	0.01	0.01	0.02	0.01	0	0	0	0	0	0.01	0.01	0.01	0.01	0	0.01	0.01	0.01	0	0.01	0	0	0.01
NM_198714	0.02	0.01	0.01	0.01	0.01	0	0	0	0.01	0	0	0.01	0	0.02	0.01	0.04	0.01	0	0	0.01	0.01	0.02	0	0.02	0.02	0	0	0.01	0.01	0.02	0.01	0	0	0	0	0	0.01	0.01	0.01	0.01	0	0.01	0.01	0.01	0	0.01	0	0	0.01
NR_028294	0.02	0.01	0.01	0.01	0.01	0	0	0	0.01	0	0	0.01	0	0.02	0.01	0.04	0.01	0	0	0.01	0.01	0.02	0	0.02	0.02	0	0	0.01	0.01	0.02	0.01	0	0	0	0	0	0.01	0.01	0.01	0.01	0	0.01	0.01	0.01	0	0.01	0	0	0.01
NR_028293	0.02	0.01	0.01	0.01	0.01	0	0	0	0.01	0	0	0.01	0	0.02	0.01	0.04	0.01	0	0	0.01	0.01	0.02	0	0.02	0.02	0	0	0.01	0.01	0.02	0.01	0	0	0	0	0	0.01	0.01	0.01	0.01	0	0.01	0.01	0.01	0	0.01	0	0	0.01
NR_028292	0.02	0.01	0.01	0.01	0.01	0	0	0	0.01	0	0	0.01	0	0.02	0.01	0.04	0.01	0	0	0.01	0.01	0.02	0	0.02	0.02	0	0	0.01	0.01	0.02	0.01	0	0	0	0	0	0.01	0.01	0.01	0.01	0	0.01	0.01	0.01	0	0.01	0	0	0.01
NM_001126044	0.03	0.02	0.01	0.02	0.02	0	0	0	0.02	0	0	0.02	0	0.02	0.02	0.08	0.02	0	0	0.02	0.02	0.03	0	0.04	0.04	0	0	0.02	0.02	0.04	0.01	0.01	0.01	0	0	0	0.03	0.02	0.02	0.02	0	0.01	0.02	0.02	0.01	0.01	0.01	0.01	0.02
NM_198718	0.03	0.02	0.01	0.02	0.02	0	0	0	0.02	0	0	0.02	0	0.02	0.02	0.08	0.02	0	0	0.02	0.02	0.03	0	0.04	0.04	0	0	0.02	0.02	0.04	0.01	0.01	0.01	0	0	0	0.03	0.02	0.02	0.02	0	0.01	0.02	0.02	0.01	0.01	0.01	0.01	0.02
NM_198719	0.04	0.02	0.01	0.02	0.03	0	0.01	0	0.02	0	0	0.02	0	0.03	0.02	0.09	0.02	0	0	0.02	0.02	0.04	0	0.04	0.05	0	0.01	0.03	0.02	0.05	0.02	0.01	0.01	0.01	0	0	0.03	0.02	0.02	0.03	0	0.01	0.03	0.02	0.01	0.01	0.01	0.01	0.02
NM_198715	0.07	0.03	0.02	0.03	0.04	0	0.01	0	0.03	0	0	0.04	0.01	0.05	0.04	0.16	0.03	0	0.01	0.03	0.04	0.06	0	0.07	0.09	0	0.01	0.05	0.04	0.07	0.03	0.01	0.01	0.01	0	0	0.05	0.04	0.04	0.05	0	0.02	0.05	0.03	0.01	0.02	0.01	0.01	0.03
NR_038420	0.38	0.37	0.29	0.41	0.34	0.22	0.2	0.2	0.3	0.14	0.42	0.47	0.35	0.52	0.36	0.65	0.17	0.35	0.42	0.39	1.23	0.31	0.56	0.29	0.52	0.59	0.89	0.25	0.44	0.27	0.39	0.18	0.26	0.22	0.31	0.25	0.2	0.48	0.44	0.46	0.31	0.26	0.35	0.42	0.25	0.36	0.33	0.32	0.39
NM_005455	0.59	0.52	0.45	0.66	0.57	0.37	0.34	0.33	0.45	0.24	0.61	0.7	0.55	0.76	0.54	0.85	0.25	0.53	0.64	0.62	1.92	0.44	0.89	0.41	0.75	0.89	1.36	0.36	0.67	0.37	0.64	0.28	0.43	0.37	0.55	0.48	0.29	0.74	0.65	0.74	0.58	0.39	0.5	0.64	0.43	0.56	0.52	0.55	0.59
NM_203350	0.59	0.52	0.45	0.66	0.57	0.37	0.34	0.33	0.45	0.24	0.61	0.7	0.55	0.76	0.54	0.85	0.25	0.53	0.64	0.62	1.92	0.44	0.89	0.41	0.75	0.89	1.36	0.36	0.67	0.37	0.64	0.28	0.43	0.37	0.55	0.48	0.29	0.74	0.65	0.74	0.58	0.39	0.5	0.64	0.43	0.56	0.52	0.55	0.59
NR_029707	0.47	1.21	0.29	0.44	0	0	0	0	0.42	0	0.61	0.3	0.29	0.16	0.15	0.14	0.19	0	0	0.13	2.45	0.43	0.58	0	0.56	0.58	1.14	0	1.01	0.15	0	0.31	0.19	0.13	0.42	0.32	0	0.12	0.18	0	0	0	0.81	0.13	0.16	0.55	0	0	0
NM_173808	0.04	0.03	0.03	0.09	0.03	0.05	0.04	0.02	0.02	0.03	0.05	0.07	0.02	0.07	0.04	0.06	0.03	0.04	0.04	0.04	0.05	0.03	0.04	0.04	0.04	0.05	0.04	0.03	0.04	0.03	0.04	0.04	0.03	0.03	0.04	0.06	0.05	0.04	0.06	0.05	0.07	0.06	0.03	0.02	0.03	0.05	0.04	0.04	0.04
NM_001105659	0	0	0	0	0	0	0	0	0	0	0	0.01	0	0.01	0	0	0	0	0	0	0.01	0	0	0	0	0	0	0	0	0	0.01	0	0	0	0	0	0	0	0	0	0	0	0	0	0	0.01	0	0	0.01
NM_001112808	0.01	0.02	0.01	0.01	0.02	0.01	0.01	0.01	0.01	0.01	0.01	0.03	0.02	0.03	0.01	0.02	0.01	0.02	0.02	0.02	0.03	0.01	0.01	0.01	0.02	0.02	0.03	0.01	0.01	0.01	0.02	0.01	0.01	0.01	0.01	0.01	0.01	0.02	0.01	0.01	0.01	0.01	0.02	0.01	0.01	0.02	0.01	0.01	0.02
NM_001199327	0.01	0.02	0.02	0.02	0.02	0.01	0.01	0.01	0.01	0.01	0.02	0.03	0.02	0.04	0.01	0.03	0.01	0.02	0.02	0.03	0.04	0.02	0.02	0.01	0.02	0.02	0.03	0.01	0.01	0.01	0.02	0.01	0.01	0.01	0.02	0.01	0.02	0.02	0.02	0.01	0.01	0.01	0.03	0.02	0.01	0.02	0.01	0.01	0.02
NM_001199329	0.27	0.5	0.28	0.35	0.56	0.32	0.31	0.16	0.19	0.22	0.36	0.65	0.26	0.69	0.18	0.66	0.24	0.39	0.46	0.61	0.82	0.37	0.41	0.28	0.38	0.51	0.76	0.25	0.22	0.27	0.29	0.2	0.16	0.27	0.31	0.26	0.39	0.39	0.33	0.28	0.31	0.2	0.55	0.31	0.17	0.37	0.31	0.22	0.3
NM_001199328	0.27	0.5	0.28	0.35	0.56	0.32	0.31	0.16	0.19	0.22	0.36	0.65	0.26	0.69	0.18	0.66	0.24	0.39	0.46	0.61	0.82	0.37	0.41	0.28	0.38	0.51	0.76	0.25	0.22	0.27	0.29	0.2	0.16	0.27	0.31	0.26	0.39	0.39	0.33	0.28	0.31	0.2	0.55	0.31	0.17	0.37	0.31	0.22	0.3
NM_003838	0.27	0.5	0.28	0.35	0.56	0.32	0.31	0.16	0.19	0.22	0.36	0.65	0.26	0.69	0.18	0.66	0.24	0.39	0.46	0.61	0.82	0.37	0.41	0.28	0.38	0.51	0.76	0.25	0.22	0.27	0.29	0.2	0.16	0.27	0.31	0.26	0.39	0.39	0.33	0.28	0.31	0.2	0.55	0.31	0.17	0.37	0.31	0.22	0.3
NM_015978	0	0	0	0	0	0	0	0	0	0	0	0.01	0.01	0.01	0	0	0	0	0	0	0.01	0	0	0	0.01	0	0	0	0	0	0.01	0	0	0	0	0	0	0	0	0	0	0	0	0	0	0.01	0	0	0.01
NM_001002912	0	0	0	0	0.01	0	0	0.01	0	0	0	0.01	0	0.01	0	0	0	0	0	0	0.03	0	0	0	0	0	0	0	0	0	0.01	0	0	0	0	0	0	0	0	0	0	0	0	0	0	0	0	0	0
NM_001889	0.13	0.62	0.33	0.47	0.18	0.39	0.49	0.42	0.36	0.2	0.22	1.08	0.4	1.15	0.36	0.68	0.3	0.58	0.67	0.48	0.71	0.48	0.32	0.4	0.69	0.38	0.78	0.17	0.41	0.18	0.29	0.14	0.21	0.33	0.22	0.68	0.33	0.09	0.18	0.28	0.76	0.17	0.61	0.46	0.2	0.36	0.19	0.3	0.29
NM_001134759	0.13	0.62	0.33	0.47	0.18	0.39	0.49	0.42	0.36	0.2	0.22	1.08	0.4	1.15	0.36	0.68	0.3	0.58	0.67	0.48	0.71	0.48	0.32	0.4	0.69	0.38	0.78	0.17	0.41	0.18	0.29	0.14	0.21	0.33	0.22	0.68	0.33	0.09	0.18	0.28	0.76	0.17	0.61	0.46	0.2	0.36	0.19	0.3	0.29
NM_001130042	0.13	0.62	0.33	0.47	0.18	0.39	0.49	0.42	0.36	0.2	0.22	1.08	0.4	1.15	0.36	0.68	0.3	0.58	0.67	0.48	0.71	0.48	0.32	0.4	0.69	0.38	0.78	0.17	0.41	0.18	0.29	0.14	0.21	0.33	0.22	0.68	0.33	0.09	0.18	0.28	0.76	0.17	0.61	0.46	0.2	0.36	0.19	0.3	0.29
NM_001130043	0.13	0.62	0.33	0.47	0.18	0.39	0.49	0.42	0.36	0.2	0.22	1.08	0.4	1.15	0.36	0.68	0.3	0.58	0.67	0.48	0.71	0.48	0.32	0.4	0.69	0.38	0.78	0.17	0.41	0.18	0.29	0.14	0.21	0.33	0.22	0.68	0.33	0.09	0.18	0.28	0.76	0.17	0.61	0.46	0.2	0.36	0.19	0.3	0.29
NM_001162916	0.08	0.12	0.15	0.11	0.11	0.1	0.13	0.11	0.07	0.08	0.12	0.19	0.16	0.18	0.11	0.29	0.05	0.1	0.14	0.15	0.19	0.11	0.16	0.1	0.11	0.17	0.19	0.08	0.11	0.12	0.12	0.07	0.05	0.15	0.08	0.13	0.1	0.1	0.12	0.17	0.15	0.1	0.14	0.09	0.06	0.12	0.09	0.08	0.14
NM_138467	0.08	0.12	0.15	0.11	0.11	0.1	0.13	0.11	0.07	0.08	0.12	0.19	0.16	0.18	0.11	0.29	0.05	0.1	0.14	0.15	0.19	0.11	0.16	0.1	0.11	0.17	0.19	0.08	0.11	0.12	0.12	0.07	0.05	0.15	0.08	0.13	0.1	0.1	0.12	0.17	0.15	0.1	0.14	0.09	0.06	0.12	0.09	0.08	0.14
NR_027962	0.08	0.12	0.15	0.11	0.11	0.1	0.13	0.11	0.07	0.08	0.12	0.19	0.16	0.18	0.11	0.29	0.05	0.1	0.14	0.15	0.19	0.11	0.16	0.1	0.11	0.18	0.19	0.08	0.11	0.12	0.12	0.07	0.05	0.15	0.08	0.13	0.1	0.1	0.12	0.17	0.15	0.1	0.14	0.09	0.06	0.12	0.09	0.08	0.14
NM_001001933	0	0	0.01	0	0	0	0	0	0	0	0	0.01	0	0.01	0	0	0	0	0	0	0.01	0	0	0	0	0	0	0	0	0	0.01	0	0	0.01	0	0	0	0	0	0	0	0	0	0.01	0	0.01	0	0	0.01
NM_001130058	0.01	0.01	0.01	0.01	0.01	0	0	0.01	0.02	0	0	0.02	0.01	0.02	0	0	0	0.01	0.01	0.01	0.01	0	0	0	0.01	0	0	0	0	0	0.01	0	0.01	0.01	0.01	0.01	0.01	0.01	0	0	0.01	0	0.01	0.02	0.01	0.01	0	0.01	0.02
NM_152697	0	0.01	0.01	0.01	0.01	0	0	0.01	0.01	0	0	0.02	0	0.01	0	0	0	0.01	0.01	0.01	0.01	0	0	0	0.01	0	0	0	0	0	0.01	0	0.01	0.01	0.01	0	0	0	0	0	0.01	0	0.01	0.02	0.01	0.01	0	0	0.01
NM_000016	0.85	0.59	0.92	1.11	0.69	1.03	1.31	0.38	0.53	1.14	1.14	0.87	0.7	0.86	0.66	0.96	0.8	0.75	0.74	0.72	0.87	0.79	0.64	0.73	0.9	0.96	0.92	0.56	0.76	0.7	0.7	1.03	0.56	0.59	0.6	1.54	0.78	0.65	0.71	0.97	1.54	0.65	0.59	0.6	0.58	0.47	0.96	0.82	0.7
NM_001127328	0.85	0.59	0.92	1.11	0.69	1.03	1.31	0.38	0.53	1.14	1.14	0.87	0.7	0.86	0.66	0.96	0.8	0.75	0.74	0.72	0.87	0.79	0.64	0.73	0.9	0.96	0.92	0.56	0.76	0.7	0.7	1.03	0.56	0.59	0.6	1.54	0.78	0.65	0.71	0.97	1.54	0.65	0.59	0.6	0.58	0.47	0.96	0.82	0.7
NM_004582	1.31	1.35	1.89	1.12	1.59	1.35	0.5	1.38	0.83	0.49	1.28	1.4	0.37	1.35	0.53	1.29	0.64	1.41	1.72	0.89	2.91	0.87	1.66	0.34	1.1	1.42	1.15	0.65	0.73	0.63	1.53	1.59	0.79	1.21	1.3	1.39	0.66	0.86	1.32	1.63	1.46	0.94	1.43	0.94	0.77	1.13	0.96	1.53	1.48
NR_003042	0.52	0.33	0.81	0.48	0.61	0	0	0	0.46	0.33	0.4	0.65	0	0.36	0.17	0.32	0	0.74	0.3	0.3	0.45	0.16	0.64	0	0.46	0.64	0.31	0.67	0.47	0.17	1.17	0.34	0	0.44	0.31	0.53	0	0.13	0.39	1.31	0.82	0.17	0.22	0.42	0.34	0.3	0	0.33	0.9
NR_002749	0.49	0.93	0.45	0.15	0.42	0.17	0	0.18	0	0	0.37	0.3	0.15	0.5	0	0.74	0	0.35	0	0.28	0.7	0	0.44	0.16	1.14	0.75	0.44	0.93	0.29	0	0.41	0.32	0	0.55	0	0.16	0	0.12	0.37	0.54	0.45	0.32	0	0.26	0.16	0.42	0	0.15	0.28
NR_002748	0.76	0	1.77	0.7	0.5	0.41	0	0	0.17	0	0.44	0	0	0.59	0	0.35	0.23	2.04	2.45	0.65	4.61	0	0.35	0.19	0.34	0.53	0.34	0.91	1.04	0.37	0.64	1.87	1.41	0.97	0.17	0.39	0.21	0.44	0.22	2.08	0	0	0.25	0.15	1.12	0	0.79	0.37	0.98
NM_002440	0	0	0.02	0	0	0	0	0	0	0	0.02	0.02	0	0.02	0	0.01	0	0.01	0	0	0.01	0	0	0	0.01	0	0.02	0	0	0	0.02	0.01	0	0.01	0.01	0	0	0	0	0.01	0	0	0	0.01	0	0.01	0	0	0.03
NR_026546	0	0	0.01	0	0	0	0	0	0	0	0	0.02	0	0.01	0	0	0	0	0	0	0.01	0	0	0	0	0	0	0	0	0	0.02	0.01	0	0.01	0.01	0	0	0	0	0.01	0	0	0	0.01	0	0.01	0	0	0.01
NM_080868	0	0	0.01	0	0	0	0	0	0	0	0	0.02	0	0.01	0	0	0	0	0	0	0.01	0	0	0	0	0	0	0	0	0	0.02	0.01	0	0.01	0.01	0	0	0	0	0.01	0	0	0	0.01	0	0.01	0	0	0.01
NM_152996	0	0	0.01	0	0	0	0	0	0	0	0	0.01	0	0.01	0	0.01	0	0	0	0	0.01	0.01	0	0	0	0	0	0	0	0	0.01	0	0	0	0	0	0	0	0	0	0.01	0	0	0	0	0.01	0	0	0.01
NM_001160011	0	0	0.01	0	0	0	0	0	0	0	0	0.01	0	0.01	0	0	0	0	0	0	0.01	0	0	0	0	0	0	0	0	0	0.01	0	0	0	0	0	0	0	0	0	0	0	0	0	0	0.01	0	0	0.01
NM_030965	0.02	0.01	0.01	0.01	0.01	0	0	0.01	0.01	0	0	0.01	0	0.01	0.01	0.02	0	0	0	0.01	0.01	0	0	0.01	0.02	0	0.01	0.01	0.01	0.02	0.02	0.01	0.01	0.01	0.01	0	0.01	0.02	0.02	0.01	0	0.01	0.01	0.02	0	0.01	0.01	0.01	0.02
NM_005482	0.28	0.24	0.6	0.32	0.24	0.4	0.41	0.45	0.2	0.24	0.44	0.43	0.22	0.43	0.4	0.64	0.22	0.29	0.31	0.31	0.3	0.27	0.67	0.33	0.36	0.41	0.57	0.18	0.45	0.4	0.35	0.32	0.24	0.39	0.45	0.4	0.61	0.45	0.29	0.39	0.44	0.26	0.26	0.22	0.23	0.27	0.27	0.28	0.35
NM_174858	0	0.01	0.01	0	0.01	0	0.01	0.01	0.01	0.01	0.01	0.02	0.01	0.02	0	0.01	0	0.01	0.01	0.01	0.01	0	0.01	0.01	0.01	0	0.01	0.01	0	0.01	0.02	0.01	0.01	0.01	0.01	0	0	0.01	0.01	0	0	0.01	0.01	0.01	0.01	0.02	0.01	0	0.02
NM_012093	0	0.01	0.01	0	0.01	0	0.01	0.01	0.01	0.01	0.01	0.02	0.01	0.02	0	0.01	0	0.01	0.01	0.01	0.01	0	0.01	0.01	0.01	0	0.01	0.01	0	0.01	0.02	0.01	0.01	0.01	0.01	0	0	0.01	0.01	0	0	0.01	0.01	0.01	0.01	0.02	0.01	0	0.02
NM_015534	0.06	0.06	0.07	0.07	0.07	0.04	0.05	0.05	0.05	0.05	0.06	0.12	0.03	0.12	0.06	0.12	0.04	0.06	0.06	0.12	0.11	0.07	0.11	0.05	0.07	0.07	0.14	0.04	0.06	0.05	0.08	0.05	0.04	0.06	0.06	0.06	0.06	0.06	0.07	0.09	0.07	0.04	0.06	0.07	0.05	0.07	0.04	0.06	0.08
NM_015017	0.12	0.13	0.1	0.17	0.19	0.12	0.19	0.07	0.08	0.09	0.17	0.21	0.06	0.22	0.13	0.27	0.07	0.12	0.15	0.2	0.28	0.14	0.23	0.11	0.16	0.14	0.34	0.1	0.14	0.1	0.15	0.12	0.07	0.14	0.12	0.1	0.12	0.15	0.14	0.14	0.11	0.09	0.13	0.11	0.08	0.16	0.11	0.11	0.16
NM_201624	0.12	0.13	0.1	0.17	0.19	0.12	0.19	0.07	0.08	0.09	0.17	0.21	0.06	0.22	0.13	0.27	0.07	0.12	0.15	0.2	0.28	0.14	0.23	0.11	0.16	0.14	0.34	0.1	0.14	0.1	0.15	0.12	0.07	0.14	0.12	0.1	0.12	0.15	0.14	0.14	0.11	0.09	0.13	0.11	0.08	0.16	0.11	0.11	0.16
NM_201626	0.11	0.1	0.08	0.14	0.17	0.11	0.16	0.06	0.05	0.08	0.13	0.18	0.05	0.19	0.11	0.21	0.06	0.09	0.11	0.13	0.22	0.11	0.19	0.09	0.13	0.11	0.26	0.07	0.12	0.09	0.12	0.09	0.06	0.12	0.1	0.09	0.1	0.12	0.11	0.11	0.09	0.08	0.1	0.08	0.07	0.13	0.09	0.09	0.13
NM_198549	0.11	0.13	0.1	0.13	0.1	0.09	0.08	0.07	0.08	0.12	0.1	0.15	0.09	0.17	0.11	0.23	0.09	0.1	0.1	0.14	0.14	0.13	0.16	0.11	0.17	0.1	0.28	0.1	0.13	0.13	0.12	0.12	0.08	0.14	0.11	0.12	0.1	0.15	0.13	0.15	0.13	0.11	0.14	0.12	0.09	0.14	0.1	0.08	0.12
NM_144573	0.18	0.09	0.03	0.1	0.05	0.03	0.02	0.01	0.05	0.01	0.01	0.07	0.01	0.08	0.08	0.32	0.05	0.01	0.01	0.24	0.07	0.09	0.07	0.2	0.12	0.02	0.1	0.06	0.09	0.21	0.07	0.02	0.04	0.04	0.02	0.01	0.1	0.15	0.06	0.21	0.01	0.04	0.07	0.07	0.04	0.05	0.04	0.03	0.08
NM_001172309	0.18	0.09	0.03	0.1	0.05	0.03	0.02	0.01	0.05	0.01	0.01	0.07	0.01	0.08	0.08	0.32	0.05	0.01	0.01	0.24	0.07	0.09	0.07	0.2	0.12	0.02	0.1	0.06	0.09	0.21	0.07	0.02	0.04	0.04	0.02	0.01	0.1	0.15	0.06	0.21	0.01	0.04	0.07	0.07	0.04	0.05	0.04	0.03	0.08
NM_003902	0.46	0.49	0.45	0.58	0.66	0.36	0.67	0.41	0.37	0.47	0.48	0.54	0.3	0.6	0.39	0.65	0.2	0.35	0.39	0.63	0.82	0.32	0.6	0.26	0.46	0.6	0.79	0.29	0.42	0.24	0.47	0.43	0.42	0.44	0.3	0.58	0.35	0.47	0.59	0.57	0.64	0.45	0.46	0.49	0.41	0.43	0.39	0.47	0.47
NM_007034	0.25	0.36	0.21	0.2	0.12	0.08	0.15	0.07	0.11	0.1	0.16	0.34	0.05	0.38	0.14	1	0.12	0.08	0.09	0.21	0.23	0.23	0.11	0.16	0.35	0.08	0.53	0.14	0.18	0.28	0.46	0.1	0.07	0.53	0.1	0.07	0.12	0.21	0.27	0.37	0.14	0.16	0.4	0.12	0.07	0.5	0.17	0.09	0.46
NM_017655	0.35	0.54	0.41	0.41	0.64	0.46	0.65	0.41	0.24	0.5	0.41	0.5	0.31	0.53	0.38	0.46	0.27	0.23	0.24	0.4	0.5	0.29	0.42	0.35	0.37	0.42	0.21	0.21	0.36	0.32	0.37	0.32	0.22	0.41	0.31	0.38	0.4	0.38	0.57	0.3	0.38	0.57	0.51	0.28	0.22	0.33	0.39	0.49	0.36
NR_027310	0	0	0.01	0	0	0	0	0	0	0	0	0.01	0	0.01	0	0	0	0	0	0	0	0	0	0	0	0	0	0	0	0	0.01	0	0	0	0	0	0	0	0	0	0	0	0	0.01	0	0	0	0	0.01
NM_001039585	0.04	0.01	0	0.01	0.02	0	0.02	0	0	0.01	0	0.02	0	0.02	0.01	0.08	0.02	0.01	0.01	0.02	0.01	0.05	0	0.03	0.03	0	0	0.01	0.01	0.04	0.01	0.01	0	0.01	0	0	0.02	0.02	0.02	0.02	0	0.02	0.02	0.01	0	0.01	0.01	0.01	0.01
NM_000959	0.04	0.01	0	0.01	0.02	0	0.02	0	0	0.01	0	0.02	0	0.02	0.01	0.08	0.02	0.01	0.01	0.02	0.01	0.05	0	0.03	0.03	0	0	0.01	0.01	0.04	0.01	0.01	0	0.01	0	0	0.02	0.02	0.02	0.02	0	0.02	0.02	0.01	0	0.01	0.01	0.01	0.01
NM_006820	0.16	0.96	0.1	1.08	0.07	0.18	0.15	0.05	0.04	0.14	0.06	1.1	0.02	1.19	0.22	3.06	0.02	0.12	0.14	0.26	0.53	0.03	1.41	0.05	0.67	0.08	1.03	1.31	0.26	0.33	0.6	0.24	0.21	0.78	1.49	0.33	0.19	0.26	0.46	0.73	0.41	0.36	1.02	0.06	0.23	0.31	0.13	0.52	0.63
NM_006417	0.21	0.94	0.16	0.8	0.39	0.25	0.14	0.18	0.1	0.23	0.13	1.62	0.05	1.85	0.23	3.06	0.12	0.24	0.26	0.58	1.16	0.18	0.96	0.14	0.86	0.14	1.94	0.93	0.32	0.33	0.91	0.5	0.19	0.61	0.96	0.34	0.27	0.29	0.38	0.71	0.43	0.29	0.94	0.12	0.22	0.54	0.16	0.28	0.9
NM_022159	0.04	0.04	0.01	0.03	0.07	0.02	0.03	0.02	0.01	0.04	0.02	0.05	0.03	0.05	0.05	0.1	0.07	0.03	0.04	0.05	0.05	0.09	0.05	0.03	0.06	0.02	0.05	0.07	0.06	0.06	0.03	0.02	0.01	0.05	0.01	0.01	0.05	0.05	0.06	0.04	0.01	0.05	0.04	0.01	0.01	0.04	0.03	0.03	0.03
NM_012302	0.04	0.05	0.01	0.03	0.13	0.01	0.03	0.02	0.05	0.02	0.01	0.04	0.02	0.03	0.05	0.09	0.05	0.02	0.02	0.05	0.05	0.09	0.02	0.04	0.05	0.01	0.03	0.04	0.05	0.03	0.02	0.01	0.01	0.03	0.01	0.01	0.03	0.04	0.03	0.03	0.01	0.02	0.05	0.07	0.01	0.04	0.02	0.02	0.02
NM_024686	0.01	0	0.01	0.01	0	0	0	0	0.01	0	0	0.01	0.01	0.01	0.01	0.03	0	0	0	0.02	0.02	0.01	0	0.01	0.02	0	0	0.01	0.01	0.01	0.01	0.01	0	0	0	0	0.01	0.01	0.01	0.01	0	0.01	0.01	0.01	0	0.01	0	0.01	0.01
NM_207578	0.04	0.04	0.03	0.04	0.04	0.04	0.06	0.02	0.04	0.04	0.04	0.06	0.04	0.06	0.05	0.07	0.03	0.03	0.04	0.06	0.03	0.05	0.04	0.03	0.05	0.03	0.03	0.03	0.04	0.06	0.03	0.03	0.03	0.04	0.03	0.04	0.03	0.04	0.04	0.04	0.04	0.03	0.04	0.04	0.03	0.03	0.03	0.03	0.03
NM_002731	0.06	0.08	0.04	0.08	0.05	0.04	0.06	0.02	0.05	0.05	0.05	0.09	0.05	0.09	0.07	0.13	0.05	0.05	0.06	0.15	0.06	0.09	0.07	0.05	0.09	0.03	0.05	0.05	0.07	0.12	0.04	0.03	0.03	0.06	0.04	0.04	0.06	0.08	0.07	0.07	0.05	0.05	0.09	0.05	0.03	0.05	0.04	0.05	0.04
NM_182948	0.06	0.11	0.04	0.11	0.07	0.03	0.05	0.02	0.04	0.04	0.03	0.1	0.03	0.11	0.07	0.17	0.06	0.07	0.09	0.23	0.07	0.12	0.09	0.04	0.13	0.01	0.05	0.06	0.07	0.18	0.04	0.02	0.03	0.07	0.05	0.03	0.07	0.11	0.09	0.08	0.03	0.06	0.12	0.06	0.03	0.06	0.03	0.06	0.04
NM_001242857	0.07	0.14	0.05	0.13	0.08	0.04	0.06	0.02	0.05	0.05	0.04	0.13	0.04	0.13	0.08	0.21	0.08	0.08	0.1	0.27	0.08	0.14	0.11	0.06	0.16	0.02	0.06	0.07	0.09	0.22	0.05	0.02	0.04	0.09	0.06	0.03	0.09	0.13	0.11	0.1	0.04	0.07	0.15	0.08	0.04	0.07	0.04	0.07	0.05
NM_001242859	0.07	0.14	0.05	0.13	0.08	0.04	0.06	0.02	0.05	0.05	0.04	0.13	0.04	0.13	0.08	0.21	0.08	0.08	0.1	0.27	0.08	0.14	0.11	0.06	0.16	0.02	0.06	0.07	0.09	0.22	0.05	0.02	0.04	0.09	0.06	0.03	0.09	0.13	0.11	0.1	0.04	0.07	0.15	0.08	0.04	0.07	0.04	0.07	0.05
NM_001242858	0.07	0.14	0.05	0.13	0.08	0.04	0.06	0.02	0.05	0.05	0.04	0.13	0.04	0.13	0.08	0.21	0.08	0.08	0.1	0.27	0.08	0.14	0.11	0.06	0.16	0.02	0.06	0.07	0.09	0.22	0.05	0.02	0.04	0.09	0.06	0.03	0.09	0.13	0.11	0.1	0.04	0.07	0.15	0.08	0.04	0.07	0.04	0.07	0.05
NM_001242861	0.07	0.14	0.05	0.13	0.08	0.04	0.06	0.02	0.05	0.05	0.04	0.13	0.04	0.13	0.08	0.22	0.08	0.08	0.1	0.27	0.08	0.14	0.11	0.06	0.16	0.02	0.06	0.07	0.09	0.22	0.05	0.02	0.04	0.09	0.06	0.03	0.09	0.13	0.11	0.1	0.04	0.07	0.15	0.08	0.04	0.07	0.04	0.07	0.05
NM_001242860	0.07	0.14	0.05	0.13	0.08	0.04	0.06	0.02	0.05	0.05	0.04	0.13	0.04	0.13	0.08	0.22	0.08	0.08	0.1	0.27	0.08	0.14	0.11	0.06	0.16	0.02	0.06	0.07	0.09	0.22	0.05	0.02	0.04	0.09	0.06	0.03	0.09	0.13	0.11	0.1	0.04	0.07	0.15	0.08	0.04	0.07	0.04	0.07	0.05
NM_001242862	0.1	0.18	0.07	0.16	0.11	0.04	0.08	0.03	0.07	0.07	0.05	0.16	0.05	0.16	0.11	0.28	0.1	0.1	0.13	0.35	0.1	0.18	0.14	0.07	0.2	0.02	0.08	0.09	0.12	0.28	0.06	0.03	0.04	0.11	0.07	0.04	0.11	0.17	0.14	0.13	0.05	0.08	0.2	0.1	0.05	0.09	0.05	0.09	0.06
NM_001010971	0.01	0.01	0.04	0.02	0.02	0	0	0.01	0.01	0	0.01	0.03	0.01	0.03	0	0.01	0.01	0.04	0.07	0.05	0.03	0.02	0.01	0.02	0.04	0	0.02	0.01	0.01	0.03	0.02	0.01	0.01	0.01	0.04	0	0.01	0.06	0	0.02	0.01	0	0	0.01	0.01	0.01	0	0.01	0.02
NM_001134663	0.02	0.01	0.04	0.02	0.01	0	0	0.01	0.01	0	0.01	0.03	0.01	0.04	0	0.02	0.01	0.04	0.07	0.05	0.03	0.02	0.01	0.02	0.04	0	0.02	0.01	0.01	0.03	0.02	0.01	0.01	0.01	0.04	0	0.01	0.06	0	0.02	0.01	0.01	0	0.01	0.01	0.01	0	0.01	0.02
NM_001134664	0.01	0.01	0.04	0.02	0.01	0	0	0.01	0.01	0	0.01	0.03	0.01	0.03	0	0.01	0.01	0.04	0.07	0.05	0.03	0.02	0.01	0.02	0.04	0	0.02	0.01	0.01	0.03	0.02	0.01	0.01	0.01	0.04	0	0.01	0.06	0	0.03	0.01	0.01	0	0.01	0.01	0.01	0	0.01	0.02
NR_003927	0.01	0	0.01	0	0	0	0	0	0	0	0	0.01	0	0.01	0.01	0	0	0	0	0	0.01	0	0	0	0	0	0	0	0	0	0.01	0	0	0	0.01	0	0	0.01	0	0.01	0	0	0	0.01	0	0.01	0	0	0.01
NM_021233	0.01	0	0.01	0	0	0	0.02	0.01	0.01	0	0	0.07	0.01	0.07	0	0	0	0	0	0.08	0.03	0	0.02	0	0.01	0	0	0	0	0.01	0.03	0.01	0.01	0.03	0	0	0.01	0.01	0.04	0	0	0.03	0	0.01	0.02	0.01	0	0	0.02
NM_058248	0.01	0.01	0	0	0.01	0	0.04	0	0	0	0	0.12	0.01	0.1	0	0	0	0.01	0	0.2	0.03	0	0.05	0.01	0.02	0	0.01	0.01	0.01	0.02	0.01	0	0.02	0.04	0	0	0.02	0.01	0.09	0.01	0	0.06	0.01	0	0.02	0.01	0.01	0.01	0
NM_025065	0.3	0.29	0.36	0.46	0.45	0.37	0.47	0.28	0.23	0.11	0.34	0.61	0.12	0.68	0.28	0.56	0.18	0.34	0.36	0.38	0.65	0.27	0.34	0.29	0.4	0.3	0.49	0.16	0.3	0.29	0.31	0.25	0.24	0.26	0.28	0.35	0.25	0.34	0.44	0.7	0.4	0.32	0.29	0.29	0.25	0.26	0.22	0.34	0.32
NM_005274	0.88	1.38	1.12	1.68	0.81	1.05	1.56	1.36	1.1	0.44	0.9	2.45	0.39	2.81	0.7	1.94	0.64	1.13	1.27	1.26	2.35	1	2.01	0.77	1.29	1.22	1.87	0.8	0.86	0.77	0.82	0.99	0.57	0.83	0.72	0.84	1.12	1.12	1.82	3.64	1.14	1.21	1.43	1.32	0.51	0.89	0.78	0.82	0.85
NM_004388	0.23	0.33	0.21	0.31	0.19	0.2	0.19	0.12	0.14	0.1	0.2	0.51	0.12	0.53	0.19	0.72	0.26	0.24	0.25	0.41	0.37	0.35	0.33	0.29	0.42	0.23	0.73	0.24	0.21	0.23	0.17	0.17	0.08	0.3	0.16	0.2	0.3	0.25	0.25	0.72	0.21	0.18	0.34	0.19	0.12	0.28	0.21	0.18	0.18
NR_027379	0.04	0	0	0.01	0	0.01	0	0.03	0.01	0	0	0.03	0.01	0.04	0	0	0	0	0	0	0.01	0	0.01	0	0	0.03	0	0	0	0	0.02	0	0.01	0.01	0.02	0	0	0.02	0	0	0	0	0	0.03	0	0.01	0	0.01	0.03
NM_001166295	0.17	0.07	0.1	0.18	0.06	0.07	0.15	0.21	0.07	0.04	0.12	0.15	0.05	0.16	0.07	0.17	0.04	0.09	0.09	0.09	0.22	0.06	0.28	0.06	0.12	0.14	0.11	0.05	0.08	0.08	0.09	0.12	0.06	0.08	0.12	0.1	0.06	0.25	0.15	0.19	0.11	0.11	0.08	0.11	0.07	0.09	0.08	0.13	0.09
NM_001166294	0.17	0.07	0.1	0.18	0.06	0.07	0.15	0.21	0.07	0.04	0.12	0.14	0.05	0.16	0.07	0.17	0.04	0.09	0.09	0.09	0.22	0.06	0.28	0.06	0.12	0.14	0.11	0.05	0.08	0.08	0.09	0.12	0.06	0.08	0.12	0.1	0.06	0.25	0.15	0.19	0.11	0.11	0.08	0.11	0.07	0.09	0.08	0.13	0.09
NM_001166293	0.17	0.07	0.1	0.18	0.06	0.07	0.15	0.21	0.07	0.04	0.12	0.14	0.05	0.16	0.07	0.17	0.04	0.09	0.09	0.09	0.22	0.06	0.28	0.06	0.12	0.14	0.11	0.05	0.08	0.08	0.09	0.12	0.06	0.08	0.12	0.1	0.06	0.25	0.15	0.19	0.11	0.11	0.08	0.11	0.07	0.09	0.08	0.13	0.09
NM_014021	0.17	0.07	0.1	0.18	0.06	0.07	0.15	0.21	0.07	0.04	0.12	0.14	0.05	0.16	0.07	0.17	0.04	0.09	0.09	0.09	0.22	0.06	0.28	0.06	0.12	0.14	0.11	0.05	0.08	0.08	0.09	0.12	0.06	0.08	0.12	0.1	0.06	0.25	0.15	0.19	0.11	0.11	0.08	0.11	0.07	0.09	0.08	0.13	0.09
NM_001166417	0.17	0.07	0.1	0.18	0.06	0.07	0.15	0.21	0.07	0.04	0.12	0.15	0.05	0.16	0.07	0.17	0.04	0.09	0.09	0.09	0.22	0.06	0.28	0.06	0.12	0.14	0.11	0.05	0.08	0.08	0.09	0.12	0.06	0.08	0.12	0.1	0.06	0.25	0.15	0.19	0.11	0.11	0.08	0.11	0.07	0.09	0.08	0.13	0.09
NM_012152	0	0.01	0.01	0	0	0	0	0.01	0.01	0	0	0.03	0	0.03	0.02	0	0	0	0	0	0.01	0	0	0	0	0	0	0	0.02	0	0.02	0.01	0.01	0.01	0.01	0.01	0	0	0	0	0.01	0	0.01	0.01	0.01	0.01	0	0	0.02
NM_153259	0.01	0.01	0.02	0.03	0.02	0	0.01	0.01	0.02	0.01	0.03	0.03	0	0.03	0.02	0.04	0	0.01	0.01	0.02	0.04	0.01	0.06	0	0.03	0.02	0.03	0.01	0.03	0.03	0.03	0.01	0.02	0.06	0.01	0.01	0.01	0.01	0.03	0.03	0.01	0.02	0.02	0.04	0.02	0.03	0.02	0.02	0.03
NM_018298	0.01	0.07	0.01	0.03	0.01	0.01	0	0.04	0.09	0	0.02	0.02	0	0.03	0.13	0.06	0.01	0.01	0	0.03	0.07	0.01	0.01	0	0.2	0.06	0.01	0.02	0.14	0.04	0.03	0.01	0.03	0.01	0.02	0.01	0	0.01	0.02	0.01	0.01	0.02	0.06	0.13	0.05	0.03	0	0.05	0.03
NM_145172	0	0	0.01	0	0	0	0	0.01	0	0	0	0.03	0.01	0.03	0	0	0	0	0	0	0.01	0	0	0	0.01	0	0	0	0	0	0.02	0.01	0.01	0.01	0.01	0	0	0	0	0	0	0	0	0.01	0.01	0.03	0	0	0.02
NR_039619	0	0	0	0	0	0	0	0	0	0	0	0	0	0	0	0	0	0	0	0	0	0	0	0	0	0	0	0	0	0	0	0	0	0	0.15	0	0	0	0	0	0	0	0	0	0	0.15	0	0	0
NM_032184	0.07	0.03	0.03	0.06	0.03	0.01	0.03	0.04	0.02	0.01	0.03	0.04	0.02	0.05	0.05	0.07	0.01	0.03	0.03	0.08	0.06	0.02	0.03	0.07	0.06	0.05	0.01	0.03	0.06	0.04	0.03	0.01	0.02	0.02	0.04	0.02	0.04	0.08	0.03	0.03	0.02	0.02	0.04	0.03	0.03	0.02	0.03	0.03	0.03
NR_024113	0.24	0.32	0.3	0.38	0.28	0.17	0.24	0.27	0.23	0.08	0.29	0.35	0.09	0.42	0.27	0.46	0.16	0.3	0.36	0.34	0.53	0.29	0.3	0.21	0.46	0.26	0.56	0.15	0.32	0.15	0.3	0.21	0.19	0.25	0.23	0.27	0.18	0.31	0.3	0.45	0.28	0.2	0.3	0.28	0.17	0.19	0.22	0.24	0.37
NM_198077	0.24	0.32	0.3	0.38	0.28	0.17	0.24	0.27	0.23	0.08	0.29	0.35	0.09	0.42	0.27	0.46	0.16	0.3	0.36	0.34	0.53	0.29	0.3	0.21	0.46	0.26	0.56	0.15	0.32	0.15	0.3	0.21	0.19	0.25	0.23	0.27	0.18	0.31	0.3	0.45	0.28	0.2	0.3	0.28	0.17	0.19	0.22	0.24	0.37
NM_003921	0.45	0.62	0.66	0.57	0.58	0.74	0.31	0.27	0.32	0.23	0.59	0.77	0.11	0.88	0.25	0.74	0.32	0.3	0.35	0.47	0.7	0.42	0.53	0.33	0.53	0.86	0.76	0.24	0.24	0.31	0.58	0.6	0.42	0.28	0.56	0.43	0.67	0.44	0.4	0.62	0.56	0.24	0.63	0.41	0.38	0.58	0.3	0.46	0.62
NM_012137	0.2	0.12	0.18	0.16	0.07	0.25	0.25	0.15	0.08	0.06	0.28	0.33	0.14	0.35	0.07	0.31	0.09	0.18	0.23	0.22	0.32	0.14	0.21	0.13	0.21	0.42	0.32	0.11	0.08	0.09	0.16	0.17	0.09	0.09	0.09	0.05	0.15	0.23	0.12	0.12	0.06	0.09	0.13	0.1	0.09	0.06	0.09	0.15	0.17
NM_001134445	0.12	0.08	0.11	0.1	0.04	0.14	0.14	0.09	0.05	0.04	0.16	0.2	0.08	0.21	0.04	0.2	0.05	0.11	0.13	0.13	0.19	0.08	0.12	0.08	0.13	0.24	0.19	0.07	0.05	0.06	0.11	0.1	0.06	0.06	0.06	0.03	0.09	0.14	0.07	0.08	0.03	0.05	0.08	0.06	0.06	0.04	0.05	0.09	0.11
NM_001554	6.81	7.91	3.74	3.97	1.87	1.24	1.36	0.67	2.63	5.25	1.29	2.38	0.34	2.66	4.32	28.38	1.65	0.36	0.5	0.72	6.45	3.18	3.2	2.52	9.51	1.88	3.06	4.88	4.64	4.66	6.53	3.81	0.35	3.42	0.63	1	1.43	7.68	6.98	12.43	1.03	4.83	8.51	3.5	0.37	4	10.07	2	7.6
NM_001170670	0.05	0.05	0.08	0.08	0.1	0.04	0.04	0.05	0.05	0.02	0.06	0.08	0.03	0.08	0.06	0.14	0.03	0.09	0.1	0.1	0.1	0.06	0.07	0.09	0.07	0.07	0.12	0.05	0.08	0.05	0.06	0.04	0.04	0.05	0.05	0.1	0.04	0.08	0.07	0.09	0.1	0.04	0.07	0.07	0.04	0.06	0.03	0.05	0.07
NM_017953	0.05	0.05	0.08	0.08	0.1	0.04	0.04	0.05	0.05	0.02	0.06	0.08	0.03	0.08	0.06	0.14	0.03	0.09	0.1	0.1	0.1	0.06	0.07	0.09	0.07	0.07	0.12	0.05	0.08	0.05	0.06	0.04	0.04	0.05	0.05	0.1	0.04	0.08	0.07	0.09	0.1	0.04	0.07	0.07	0.04	0.06	0.03	0.05	0.07
NM_152890	0	0	0.01	0	0	0	0	0	0.01	0	0	0.01	0	0.02	0	0	0	0	0	0	0.01	0	0	0	0	0	0	0	0	0	0.01	0	0	0	0	0	0	0	0	0	0	0	0	0.01	0	0.01	0	0	0.01
NM_001184765	0.09	0.12	0.09	0.12	0.1	0.04	0.03	0.04	0.11	0.05	0.02	0.06	0.03	0.05	0.06	0.17	0.06	0.04	0.05	0.03	0.22	0.1	0.1	0.05	0.16	0.08	0.15	0.08	0.08	0.06	0.06	0.05	0.07	0.09	0.05	0.05	0.03	0.11	0.15	0.09	0.07	0.1	0.12	0.14	0.08	0.09	0.05	0.08	0.06
NM_001184766	0.09	0.12	0.09	0.12	0.1	0.04	0.03	0.04	0.11	0.05	0.02	0.06	0.03	0.05	0.06	0.17	0.06	0.04	0.05	0.03	0.22	0.1	0.1	0.05	0.16	0.08	0.15	0.08	0.08	0.06	0.06	0.05	0.07	0.09	0.05	0.05	0.03	0.11	0.15	0.09	0.07	0.1	0.12	0.14	0.08	0.09	0.05	0.08	0.06
NM_020729	0.09	0.11	0.09	0.12	0.1	0.03	0.03	0.04	0.11	0.05	0.02	0.06	0.02	0.05	0.06	0.16	0.06	0.03	0.04	0.03	0.21	0.1	0.09	0.04	0.15	0.08	0.14	0.07	0.08	0.06	0.06	0.05	0.07	0.08	0.05	0.05	0.03	0.1	0.15	0.09	0.07	0.1	0.12	0.14	0.08	0.08	0.05	0.08	0.06
NM_001007022	0.09	0.11	0.09	0.12	0.1	0.03	0.03	0.04	0.11	0.05	0.02	0.06	0.02	0.05	0.06	0.16	0.06	0.03	0.04	0.03	0.21	0.1	0.09	0.04	0.15	0.08	0.14	0.07	0.08	0.06	0.06	0.05	0.07	0.08	0.05	0.05	0.03	0.1	0.15	0.09	0.07	0.1	0.12	0.14	0.08	0.08	0.05	0.08	0.06
NM_006536	0	0	0	0	0	0	0	0.01	0	0	0	0.01	0	0.01	0	0	0	0	0	0	0.01	0	0	0	0.01	0	0	0	0	0.01	0.01	0	0	0	0.01	0	0	0	0.01	0	0	0.01	0	0	0	0.43	0	0	0.01
NM_001285	0.01	0	0	0.01	0.01	0	0	0	0	0	0.02	0.01	0	0.01	0	0	0.05	0	0	0.01	0.06	0.07	0.01	0	0.07	0.03	0	0.01	0	11.11	0	0	0.61	0	4.47	0	0	0	0.01	0.03	0	0	0	0.01	0.62	0.02	0.07	0.04	0
NR_024602	0	0	0	0	0	0.01	0	0	0.01	0	0	0.01	0	0.01	0	0	0	0	0	0.01	0.04	0	0	0	0	0	0	0	0	0.01	0	0.01	0	0	0.01	0	0	0	0.01	0	0	0	0	0.03	0.01	0.86	0	0	0
NM_012128	0	0	0	0	0	0.01	0	0	0.01	0	0	0.01	0	0.01	0	0	0	0	0	0.01	0.04	0	0	0	0	0	0	0	0	0.01	0	0.01	0	0	0.01	0	0	0	0.01	0	0	0	0	0.03	0.01	0.86	0	0	0
NR_024604	0	0	0	0	0	0	0	0	0.01	0	0	0.01	0	0	0	0	0	0	0	0	0	0	0.02	0	0	0	0	0	0	0	0	0	0	0	0	0	0	0	0	0	0	0	0	0.01	0	0.01	0	0	0.01
NM_001206651	0.39	0.43	0.24	0.55	0.48	0.37	0.24	0.28	0.2	0.28	0.34	0.6	0.14	0.61	0.27	1.05	0.29	0.33	0.41	0.66	0.77	0.52	0.41	0.32	0.67	0.4	0.77	0.3	0.32	0.38	0.37	0.31	0.22	0.32	0.28	0.24	0.49	0.46	0.7	0.39	0.29	0.49	0.44	0.31	0.23	0.4	0.25	0.37	0.36
NM_001206652	0.39	0.43	0.24	0.55	0.48	0.37	0.24	0.28	0.2	0.28	0.34	0.6	0.14	0.61	0.27	1.05	0.29	0.33	0.41	0.66	0.77	0.52	0.41	0.32	0.67	0.4	0.77	0.3	0.32	0.38	0.37	0.31	0.22	0.32	0.28	0.24	0.49	0.46	0.7	0.39	0.29	0.49	0.44	0.31	0.23	0.4	0.25	0.37	0.36
NM_016009	0.39	0.43	0.24	0.55	0.48	0.37	0.24	0.28	0.2	0.28	0.34	0.6	0.14	0.61	0.27	1.05	0.29	0.33	0.41	0.66	0.77	0.52	0.41	0.32	0.67	0.4	0.77	0.3	0.32	0.38	0.37	0.31	0.22	0.32	0.28	0.24	0.49	0.46	0.7	0.39	0.29	0.49	0.44	0.31	0.23	0.4	0.25	0.37	0.36
NM_001206653	0.39	0.43	0.24	0.55	0.48	0.37	0.24	0.28	0.2	0.28	0.34	0.6	0.14	0.61	0.27	1.05	0.29	0.33	0.41	0.66	0.77	0.52	0.41	0.32	0.67	0.4	0.77	0.3	0.32	0.38	0.37	0.31	0.22	0.32	0.28	0.24	0.49	0.46	0.7	0.39	0.29	0.49	0.44	0.31	0.23	0.4	0.25	0.37	0.36
NM_004261	0.37	0.74	0.41	0.54	0.72	0.4	0.6	0.51	0.18	0.25	0.44	0.92	0.25	1	0.3	1.12	0.35	0.28	0.37	0.75	1.2	0.57	0.62	0.4	0.56	0.54	0.71	0.29	0.35	0.42	0.29	0.27	0.22	0.59	0.29	0.37	0.51	0.45	0.88	0.45	0.47	0.67	0.71	0.26	0.23	0.34	0.31	0.6	0.28
NM_203341	0.37	0.74	0.41	0.54	0.72	0.4	0.6	0.51	0.18	0.25	0.44	0.92	0.25	1	0.3	1.12	0.35	0.28	0.37	0.75	1.2	0.57	0.62	0.4	0.56	0.54	0.71	0.29	0.35	0.42	0.29	0.27	0.22	0.59	0.29	0.37	0.51	0.45	0.88	0.45	0.47	0.67	0.71	0.26	0.23	0.34	0.31	0.6	0.28
NM_001134492	0.16	0.13	0.09	0.24	0.79	0.11	0.22	0.2	0.23	0.2	0.09	0.15	0.21	0.15	0.36	0.15	0.11	0.12	0.14	0.11	0.14	0.11	0.26	0.15	0.15	0.14	0.18	0.1	0.37	0.13	0.1	0.16	0.23	0.15	0.15	0.15	0.12	0.2	0.3	0.22	0.16	0.3	0.12	0.25	0.25	0.16	0.12	0.15	0.1
NM_012262	0.2	0.16	0.11	0.27	0.77	0.14	0.24	0.28	0.25	0.23	0.12	0.17	0.25	0.18	0.38	0.21	0.12	0.15	0.17	0.16	0.19	0.14	0.28	0.18	0.19	0.17	0.27	0.13	0.39	0.15	0.12	0.17	0.24	0.17	0.18	0.17	0.16	0.26	0.34	0.25	0.2	0.31	0.16	0.28	0.26	0.2	0.15	0.17	0.12
NR_026989	0.02	0.02	0	0.01	0.01	0	0.01	0	0.01	0	0	0.01	0.01	0	0.02	0.04	0.04	0	0	0.07	0.01	0.07	0	0.02	0.02	0	0.01	0.01	0.02	0.04	0	0	0.01	0.01	0	0	0.04	0.02	0.01	0.01	0	0.01	0.02	0.01	0.01	0	0.01	0	0.01
NR_026988	0.04	0.04	0	0	0.05	0	0.02	0	0.01	0.02	0	0.02	0.03	0.01	0.06	0.08	0.09	0.01	0.01	0.1	0.02	0.12	0.01	0.02	0.04	0.01	0.02	0.01	0.06	0.07	0.01	0.01	0.01	0.02	0	0	0.07	0.03	0.01	0.03	0.02	0.01	0.04	0.01	0.02	0	0.02	0.01	0.02
NR_026987	0.05	0.06	0	0.01	0.08	0.01	0.03	0	0.02	0.02	0.01	0.02	0.03	0.01	0.09	0.09	0.08	0.01	0.01	0.1	0.02	0.11	0.02	0.03	0.06	0.02	0.03	0.01	0.09	0.09	0.02	0.01	0.01	0.02	0	0.01	0.08	0.04	0.01	0.04	0.02	0.02	0.04	0.01	0.02	0.01	0.03	0.01	0.02
NR_026986	0.05	0.06	0	0.01	0.08	0.01	0.03	0	0.02	0.02	0.01	0.02	0.03	0.01	0.09	0.09	0.08	0.01	0.01	0.1	0.02	0.11	0.02	0.03	0.06	0.02	0.03	0.01	0.09	0.09	0.02	0.01	0.01	0.02	0	0.01	0.08	0.04	0.01	0.04	0.02	0.02	0.04	0.01	0.02	0.01	0.03	0.01	0.02
NR_026985	0.05	0.06	0	0.01	0.08	0.01	0.03	0	0.02	0.02	0.01	0.02	0.03	0.01	0.09	0.09	0.08	0.01	0.01	0.1	0.02	0.11	0.02	0.03	0.06	0.02	0.03	0.01	0.09	0.09	0.02	0.01	0.01	0.02	0	0.01	0.08	0.04	0.01	0.04	0.02	0.02	0.04	0.01	0.02	0.01	0.03	0.01	0.02
NM_006769	0.34	0.86	0.63	0.5	0.82	0.59	0.9	0.23	0.46	0.19	0.19	0.98	0.1	1.11	0.32	1.08	0.67	0.78	0.86	2.94	2.04	1.15	1.6	0.43	0.55	0.16	1.47	0.48	0.35	0.63	0.29	0.12	0.52	0.5	0.23	0.5	0.81	0.35	0.62	0.45	0.57	0.43	0.93	0.63	0.53	0.53	0.2	0.32	0.3
NR_038324	0	0	0.01	0.01	0	0	0	0	0.01	0	0	0.01	0	0.01	0	0	0	0	0	0	0.01	0	0	0	0	0	0.01	0.01	0	0	0.03	0	0.01	0.01	0.01	0	0	0	0	0	0	0	0	0.01	0.01	0.01	0	0	0.02
NM_006256	0.08	0.08	0.12	0.1	0.08	0.07	0.09	0.05	0.05	0.05	0.09	0.15	0.04	0.16	0.06	0.18	0.06	0.12	0.15	0.16	0.21	0.11	0.17	0.07	0.13	0.1	0.33	0.06	0.07	0.07	0.1	0.09	0.06	0.07	0.14	0.07	0.1	0.11	0.07	0.14	0.09	0.05	0.09	0.07	0.07	0.08	0.06	0.09	0.1
NM_001514	0.16	0.17	0.18	0.17	0.18	0.21	0.19	0.15	0.15	0.08	0.2	0.38	0.06	0.44	0.12	0.37	0.1	0.15	0.17	0.28	0.47	0.15	0.35	0.15	0.18	0.23	0.38	0.1	0.12	0.15	0.14	0.16	0.11	0.2	0.14	0.11	0.2	0.19	0.2	0.2	0.12	0.13	0.18	0.18	0.12	0.17	0.11	0.18	0.18
NM_001008662	0.66	0.48	0.6	0.61	0.55	0.47	0.51	0.56	0.52	0.48	0.62	0.65	0.32	0.64	0.59	0.88	0.32	0.55	0.58	0.51	0.87	0.4	0.89	0.51	0.52	0.74	0.97	0.35	0.6	0.5	0.52	0.61	0.51	0.51	0.62	0.58	0.42	0.61	0.52	0.73	0.61	0.47	0.48	0.6	0.51	0.52	0.39	0.63	0.54
NM_001008661	0.66	0.48	0.6	0.61	0.55	0.47	0.51	0.56	0.52	0.48	0.62	0.65	0.32	0.64	0.59	0.88	0.32	0.55	0.58	0.51	0.87	0.4	0.89	0.51	0.52	0.74	0.97	0.35	0.6	0.5	0.52	0.61	0.51	0.51	0.62	0.58	0.42	0.61	0.52	0.73	0.61	0.47	0.48	0.6	0.51	0.52	0.39	0.63	0.54
NM_001162536	2.4	1.77	1.88	2.22	2.07	1.53	1.94	1.94	2.03	1.91	2.22	2.09	1.24	2.11	2.23	3.02	1.18	2.05	2.13	1.66	2.43	1.37	2.93	1.82	1.76	2.57	3.07	1.22	2.28	1.85	1.76	2.28	1.97	1.71	2.16	2.17	1.51	2.12	1.96	2.7	2.25	1.81	1.81	2.3	2	1.83	1.41	2.37	1.84
NM_019610	2.4	1.77	1.88	2.22	2.07	1.53	1.94	1.94	2.03	1.91	2.22	2.09	1.24	2.11	2.23	3.02	1.18	2.05	2.13	1.66	2.43	1.37	2.93	1.82	1.76	2.57	3.07	1.22	2.28	1.85	1.76	2.28	1.97	1.71	2.16	2.17	1.51	2.12	1.96	2.7	2.25	1.81	1.81	2.3	2	1.83	1.41	2.37	1.84
NM_018284	0.44	1.96	0.07	0.83	0.22	0.84	0.49	0.06	0.39	0.09	1.09	1.17	0.08	1.32	0.24	2	0.27	0.45	0.51	0.55	2.9	0.39	2.27	0.04	0.65	0.78	1.75	0.5	0.27	0.2	0.34	2.12	0.18	0.58	1.1	0.66	0.09	0.37	0.13	0.39	0.77	0.11	2.17	0.45	0.21	0.96	0.26	0.24	0.35
NM_002053	0.92	1.45	0.81	1.16	0.6	1.34	1.88	0.54	0.46	0.62	1.08	1.8	0.07	1.82	0.83	6.41	0.36	0.58	0.68	0.86	4.69	0.57	11.54	0.28	2.68	1.51	7.36	1.3	1.02	4.27	2.01	1.79	1.46	5.28	0.79	0.77	0.87	0.78	3.67	1.97	0.89	2.94	1.5	0.58	1.55	2.5	1.23	0.53	2.11
NM_004120	0.88	0.93	0.19	0.83	0.33	0.37	0.57	0.13	0.27	0.41	0.62	0.81	0.05	0.96	0.42	2.76	0.5	0.7	0.82	1.7	1.86	0.73	2.1	0.52	1.34	1.3	2.37	0.56	0.5	2.41	0.74	0.86	0.82	1.48	0.56	0.48	1.01	0.54	1.16	0.96	0.52	0.83	1	0.38	0.86	1.11	0.55	0.23	0.78
NM_207398	0.01	0.02	0	0	0.01	0	0.02	0.01	0.01	0.01	0.01	0.02	0	0.03	0.02	0.01	0.01	0.04	0.04	0.04	0.05	0.01	0.23	0	0	0	0.05	0.02	0.02	0.01	0.01	0.02	0	0.04	0.01	0.01	0	0.01	0.01	0	0.01	0	0.02	0.02	0.01	0.05	0.01	0.01	0.01
NM_052941	0.57	0.77	0.2	0.51	0.33	0.34	1.31	0.17	0.31	0.34	1.09	0.71	0.08	0.77	0.64	3.58	0.27	0.34	0.4	0.97	2.98	0.45	13.56	0.18	0.98	1.25	7.07	0.77	0.73	2.21	1.06	0.92	0.97	3.32	0.69	0.22	0.66	0.45	1.34	1.27	0.25	0.89	0.79	0.44	0.96	2.25	0.73	0.34	1.13
NM_052942	0.31	0.26	0.3	0.4	0.14	0.19	0.56	0.11	0.19	0.3	0.36	0.27	0.01	0.27	0.46	2.71	0.1	0.11	0.12	0.34	1.12	0.15	8.55	0.06	1.39	0.36	10.7	0.32	0.53	1.25	0.87	0.58	0.58	7.71	0.11	0.08	0.27	0.23	1.73	1.07	0.11	1.23	0.24	0.27	0.59	0.89	0.97	0.14	0.88
NM_001134486	0.31	0.26	0.3	0.4	0.14	0.19	0.56	0.11	0.19	0.3	0.36	0.27	0.01	0.27	0.46	2.71	0.1	0.11	0.12	0.34	1.12	0.15	8.55	0.06	1.39	0.36	10.7	0.32	0.53	1.25	0.87	0.58	0.58	7.71	0.11	0.08	0.27	0.23	1.73	1.07	0.11	1.23	0.24	0.27	0.59	0.89	0.97	0.14	0.88
NM_198460	0	0	0	0.01	0	0	0.02	0	0	0	0	0.01	0	0.02	0	0.01	0	0	0	0.01	0.39	0	0.05	0	0.01	0	0.02	0	0	0.02	0.01	0	0.01	0.02	0	0	0.03	0	0.01	0.01	0	0.01	0	0	0.01	0.61	0	0	0.01
NR_003133	0.08	0.14	0.07	0.09	0.05	0.09	0.14	0.04	0.07	0.07	0.07	0.16	0.01	0.19	0.09	0.64	0.05	0.04	0.04	0.09	0.54	0.07	0.79	0.05	0.22	0.09	0.62	0.18	0.1	0.45	0.21	0.13	0.18	0.57	0.08	0.06	0.1	0.06	0.24	0.18	0.06	0.18	0.14	0.08	0.21	0.23	0.13	0.06	0.22
NM_001134476	0.07	0.08	0.07	0.08	0.08	0.06	0.08	0.08	0.05	0.04	0.08	0.15	0.03	0.15	0.07	0.2	0.03	0.07	0.09	0.09	0.17	0.06	0.13	0.06	0.11	0.1	0.22	0.05	0.07	0.05	0.1	0.08	0.04	0.07	0.07	0.04	0.09	0.08	0.07	0.1	0.05	0.05	0.08	0.06	0.05	0.08	0.05	0.07	0.1
NM_015350	0.12	0.13	0.12	0.15	0.14	0.1	0.14	0.14	0.08	0.07	0.14	0.27	0.04	0.26	0.11	0.36	0.05	0.12	0.15	0.16	0.3	0.11	0.21	0.1	0.2	0.17	0.4	0.09	0.13	0.09	0.16	0.14	0.08	0.12	0.12	0.06	0.16	0.13	0.12	0.18	0.08	0.09	0.14	0.11	0.08	0.15	0.09	0.12	0.17
NR_033981	0.02	0.03	0.01	0.01	0.02	0.01	0	0.01	0.02	0.01	0.01	0.02	0.01	0.01	0.04	0.05	0.01	0.01	0	0.05	0.05	0.01	0.03	0.01	0.02	0.01	0.01	0.02	0.03	0.02	0.01	0.01	0.01	0.02	0	0.02	0.01	0.01	0.01	0.04	0.01	0.03	0.03	0.03	0.02	0.04	0.02	0.01	0.02
NM_032270	0.06	0.08	0.05	0.03	0.05	0.03	0.05	0.03	0.03	0.03	0.03	0.08	0.02	0.08	0.06	0.19	0.05	0.03	0.03	0.09	0.08	0.09	0.08	0.03	0.08	0.03	0.07	0.05	0.07	0.11	0.05	0.03	0.02	0.08	0.02	0.04	0.06	0.05	0.09	0.08	0.06	0.06	0.08	0.05	0.03	0.07	0.04	0.03	0.05
NM_001134479	0.05	0.06	0.04	0.07	0.07	0.04	0.05	0.05	0.04	0.02	0.07	0.09	0.04	0.1	0.05	0.13	0.02	0.06	0.07	0.08	0.19	0.05	0.11	0.04	0.06	0.08	0.05	0.04	0.07	0.05	0.06	0.05	0.03	0.05	0.05	0.04	0.04	0.05	0.08	0.08	0.05	0.05	0.06	0.06	0.02	0.04	0.03	0.06	0.06
NM_018103	0.05	0.06	0.04	0.07	0.06	0.04	0.05	0.04	0.04	0.02	0.07	0.09	0.04	0.1	0.05	0.13	0.02	0.06	0.07	0.08	0.19	0.05	0.11	0.04	0.06	0.08	0.05	0.04	0.07	0.05	0.05	0.04	0.02	0.05	0.05	0.04	0.04	0.06	0.08	0.08	0.05	0.05	0.06	0.06	0.02	0.04	0.03	0.06	0.06
NR_002830	0.3	0.14	0.1	0.37	0.23	0.08	0.15	0.17	0.28	0.05	0.18	0.23	0.16	0.38	0.26	0.24	0.07	0.33	0.36	0.23	0.63	0.18	0.13	0.09	0.1	0.37	0.11	0.1	0.36	0.13	0.14	0.25	0.16	0.25	0.29	0.26	0.21	0.14	0.13	0.06	0.23	0.17	0.1	0.27	0.25	0.14	0.2	0.22	0.1
NM_182976	0.15	0.15	0.11	0.21	0.2	0.13	0.09	0.13	0.12	0.09	0.2	0.15	0.06	0.15	0.16	0.19	0.1	0.15	0.18	0.16	0.22	0.13	0.18	0.07	0.17	0.15	0.33	0.11	0.17	0.09	0.21	0.15	0.08	0.12	0.14	0.13	0.07	0.17	0.18	0.14	0.11	0.16	0.13	0.17	0.07	0.11	0.1	0.14	0.18
NM_182975	0.06	0.06	0.03	0.05	0.06	0.05	0.02	0.03	0.02	0.03	0.06	0.09	0.03	0.07	0.06	0.06	0.05	0.05	0.06	0.05	0.08	0.04	0.05	0.03	0.06	0.07	0.12	0.03	0.06	0.03	0.06	0.05	0.03	0.06	0.05	0.06	0.01	0.04	0.04	0.04	0.05	0.05	0.04	0.05	0.03	0.04	0.05	0.06	0.08
NM_020063	0	0	0.01	0	0	0	0	0	0	0	0	0.05	0	0.03	0	0.01	0	0	0	0	0.02	0	0	0	0	0	0.01	0	0	0	0.03	0	0.02	0.01	0.01	0	0	0	0.01	0	0	0	0	0	0	0.01	0	0	0.02
NM_032186	0.06	0.07	0.06	0.09	0.11	0.08	0.06	0.07	0.06	0.04	0.07	0.1	0.03	0.1	0.07	0.17	0.04	0.06	0.08	0.12	0.16	0.07	0.09	0.05	0.09	0.1	0.18	0.05	0.08	0.07	0.08	0.05	0.04	0.08	0.08	0.05	0.06	0.09	0.08	0.09	0.06	0.05	0.07	0.09	0.05	0.08	0.05	0.08	0.08
NM_201269	0.06	0.07	0.06	0.09	0.11	0.08	0.06	0.07	0.06	0.04	0.07	0.1	0.03	0.1	0.07	0.17	0.04	0.06	0.08	0.12	0.16	0.07	0.09	0.05	0.09	0.1	0.18	0.05	0.08	0.07	0.08	0.05	0.04	0.08	0.08	0.05	0.06	0.09	0.08	0.09	0.06	0.05	0.07	0.09	0.05	0.08	0.05	0.08	0.08
NM_016620	0.06	0.07	0.07	0.09	0.11	0.08	0.06	0.07	0.06	0.04	0.07	0.1	0.03	0.1	0.07	0.17	0.04	0.06	0.08	0.12	0.16	0.07	0.09	0.05	0.09	0.1	0.18	0.05	0.08	0.07	0.08	0.05	0.04	0.08	0.08	0.05	0.06	0.09	0.08	0.09	0.06	0.05	0.07	0.09	0.05	0.08	0.05	0.08	0.08
NM_001017975	0.23	0.25	0.12	0.22	0.14	0.17	0.29	0.1	0.08	0.23	0.2	0.93	0.21	1.02	0.19	0.32	0.16	0.1	0.11	0.11	0.28	0.34	0.26	0.31	0.13	0.5	0.23	0.09	0.22	0.21	0.15	0.11	0.13	0.11	0.08	0.17	0.72	0.2	0.65	0.2	0.2	0.44	0.28	0.1	0.14	0.07	0.13	0.2	0.17
NM_001134419	0.13	0.07	0.1	0.12	0.16	0.1	0.08	0.1	0.07	0.03	0.19	0.12	0.02	0.13	0.1	0.19	0.04	0.1	0.12	0.05	0.27	0.09	0.25	0.06	0.12	0.17	0.28	0.06	0.11	0.08	0.27	0.12	0.06	0.21	0.08	0.14	0.06	0.17	0.11	0.16	0.14	0.08	0.06	0.08	0.06	0.11	0.11	0.09	0.23
NM_003503	0.13	0.07	0.1	0.12	0.16	0.1	0.08	0.1	0.07	0.03	0.19	0.12	0.02	0.13	0.1	0.19	0.04	0.1	0.12	0.05	0.27	0.09	0.25	0.06	0.12	0.17	0.28	0.06	0.11	0.08	0.27	0.12	0.06	0.21	0.08	0.14	0.06	0.17	0.11	0.16	0.14	0.08	0.06	0.08	0.06	0.11	0.11	0.09	0.23
NM_001134420	0.13	0.07	0.09	0.12	0.16	0.1	0.08	0.1	0.07	0.03	0.19	0.12	0.02	0.13	0.1	0.19	0.04	0.1	0.12	0.05	0.27	0.09	0.25	0.06	0.11	0.17	0.28	0.06	0.11	0.08	0.27	0.12	0.06	0.21	0.08	0.14	0.06	0.17	0.1	0.16	0.14	0.08	0.06	0.08	0.06	0.11	0.11	0.09	0.23
NR_003130	8.98	5.92	12.35	10.74	10.92	12.6	17.07	8.56	10.16	11.8	8.03	8.61	5.95	8.56	11.62	9.21	7.38	5.14	5.17	5.5	11.54	7.78	10.15	6.41	10.03	12.87	8.4	6.5	11.8	6.99	16.27	11.32	10.75	10.06	8	12.44	7.27	8.51	11.75	12.08	12.84	12.46	5.39	10.62	10.99	8.94	7.08	9.45	16.02
NM_001195683	0.06	0.01	0.02	0.03	0.06	0.01	0.02	0.02	0.02	0.02	0.01	0.05	0.03	0.05	0.05	0.08	0.04	0.06	0.07	0.09	0.04	0.06	0.01	0.08	0.11	0.03	0.18	0.04	0.06	0.05	0.04	0.02	0.03	0.03	0.03	0.01	0.06	0.07	0.02	0.11	0.01	0.01	0.01	0.02	0.03	0.09	0.01	0.05	0.04
NM_001195684	0.05	0.01	0.02	0.03	0.06	0.01	0.02	0.02	0.02	0.02	0.01	0.05	0.03	0.05	0.05	0.08	0.04	0.06	0.07	0.09	0.04	0.06	0.01	0.08	0.1	0.03	0.17	0.04	0.06	0.05	0.04	0.02	0.03	0.03	0.02	0.01	0.06	0.06	0.02	0.1	0.01	0.01	0.01	0.02	0.03	0.08	0.01	0.05	0.04
NM_003243	0.06	0.01	0.02	0.03	0.06	0.01	0.02	0.02	0.02	0.02	0.01	0.05	0.03	0.05	0.05	0.08	0.04	0.06	0.07	0.09	0.04	0.06	0.01	0.08	0.11	0.03	0.18	0.04	0.06	0.05	0.04	0.02	0.03	0.03	0.03	0.01	0.06	0.07	0.02	0.11	0.01	0.01	0.01	0.02	0.03	0.09	0.01	0.05	0.04
NR_036634	0.06	0.01	0.02	0.03	0.06	0.01	0.02	0.02	0.02	0.02	0.01	0.05	0.03	0.05	0.05	0.08	0.04	0.06	0.07	0.09	0.04	0.06	0.01	0.08	0.11	0.03	0.18	0.04	0.06	0.05	0.04	0.02	0.03	0.03	0.03	0.01	0.06	0.07	0.02	0.11	0.01	0.01	0.01	0.02	0.03	0.09	0.01	0.05	0.04
NM_207189	0	0	0.02	0.05	0	0	0	0.01	0.01	0	0	0.04	0.01	0.05	0.05	0	0	0	0	0	0.03	0	0	0	0	0	0	0	0.07	0	0.02	0.01	0.01	0.01	0.01	0	0	0	0	0	0	0	0	0.01	0.01	0.01	0	0	0.03
NM_001242806	0	0	0.02	0.05	0	0	0	0.01	0.01	0	0	0.04	0.01	0.05	0.05	0	0	0	0	0	0.03	0	0	0	0	0	0	0	0.07	0	0.02	0.01	0.01	0.01	0.01	0	0	0	0	0	0	0	0	0.01	0.01	0.01	0	0	0.03
NM_001242807	0	0	0.02	0.05	0	0	0	0.01	0.01	0	0	0.04	0.01	0.05	0.05	0	0	0	0	0	0.03	0	0	0	0	0	0	0	0.07	0	0.02	0.01	0.01	0.01	0.01	0	0	0	0	0	0	0	0	0.01	0.01	0.01	0	0	0.03
NM_001242805	0	0	0.02	0.05	0	0	0	0.01	0.01	0	0	0.04	0.01	0.05	0.05	0	0	0	0	0	0.03	0	0	0	0	0	0	0	0.07	0	0.02	0.01	0.01	0.01	0.01	0	0	0	0	0	0	0	0	0.01	0.01	0.01	0	0	0.03
NM_001242808	0	0	0.02	0.05	0	0	0	0.01	0.01	0	0	0.04	0.01	0.05	0.05	0	0	0	0	0	0.03	0	0	0	0	0	0	0	0.07	0	0.02	0.01	0.01	0.01	0.01	0	0	0	0	0	0	0	0	0.01	0.01	0.01	0	0	0.03
NM_001242810	0	0	0.02	0.05	0	0	0	0.01	0.01	0	0	0.04	0.01	0.05	0.05	0	0	0	0	0	0.03	0	0	0	0	0	0	0	0.07	0	0.02	0.01	0.01	0.01	0.01	0	0	0	0	0	0	0	0	0.01	0.01	0.01	0	0	0.03
NM_001726	0	0	0.02	0.04	0	0	0	0.01	0.01	0	0	0.04	0.01	0.05	0.05	0	0	0	0	0	0.03	0	0	0	0	0	0	0	0.06	0	0.02	0.01	0.01	0.01	0.01	0	0	0	0	0	0	0	0	0.01	0.01	0.01	0	0	0.03
NM_173567	0.01	0.01	0.04	0.04	0.03	0.01	0	0.01	0.02	0.01	0	0.02	0.01	0.04	0.01	0.05	0.02	0.02	0.02	0.01	0.03	0.02	0	0.02	0.1	0.02	0	0.01	0.02	0	0.01	0.02	0.01	0.01	0	0	0	0.01	0.01	0.02	0	0.01	0.02	0.03	0.01	0.05	0	0	0.02
NM_183242	0.12	0.14	0.09	0.08	0.12	0.08	0.07	0.07	0.07	0.12	0.08	0.11	0.16	0.12	0.13	0.13	0.14	0.04	0.05	0.07	0.1	0.15	0.08	0.11	0.13	0.07	0.15	0.08	0.13	0.1	0.08	0.09	0.07	0.13	0.07	0.07	0.07	0.11	0.08	0.09	0.07	0.07	0.13	0.08	0.08	0.1	0.11	0.09	0.09
NM_015237	0.05	0.05	0.05	0.08	0.08	0.03	0.01	0.04	0.05	0.04	0.03	0.07	0.04	0.06	0.04	0.1	0.04	0.1	0.12	0.13	0.15	0.08	0.06	0.05	0.09	0.05	0.3	0.04	0.05	0.04	0.05	0.04	0.03	0.05	0.03	0.02	0.02	0.05	0.04	0.08	0.03	0.03	0.05	0.06	0.03	0.06	0.05	0.06	0.03
NM_001012425	0.09	0.09	0.12	0.05	0.1	0.11	0.08	0.08	0.06	0.08	0.08	0.07	0.05	0.07	0.06	0.08	0.07	0.06	0.05	0.06	0.06	0.06	0.07	0.06	0.07	0.11	0.11	0.03	0.06	0.05	0.1	0.08	0.04	0.05	0.07	0.09	0.03	0.08	0.05	0.06	0.09	0.05	0.11	0.05	0.06	0.08	0.13	0.07	0.1
NM_053274	0.04	0.02	0.06	0.07	0.06	0.03	0.02	0.04	0.05	0.04	0.04	0.07	0.02	0.07	0.05	0.1	0.03	0.06	0.08	0.06	0.1	0.04	0.07	0.03	0.08	0.04	0.14	0.03	0.06	0.04	0.07	0.04	0.03	0.07	0.05	0.05	0.02	0.05	0.05	0.05	0.05	0.03	0.03	0.07	0.03	0.05	0.05	0.07	0.07
NM_024813	0.03	0.04	0.03	0.05	0.05	0.03	0.02	0.04	0.04	0.03	0.04	0.08	0.02	0.07	0.04	0.07	0.03	0.04	0.05	0.06	0.1	0.04	0.06	0.03	0.05	0.05	0.1	0.03	0.04	0.04	0.05	0.03	0.02	0.05	0.04	0.03	0.04	0.04	0.04	0.06	0.04	0.03	0.04	0.05	0.02	0.04	0.03	0.04	0.05
NM_005263	0.04	0.06	0.02	0.06	0.02	0.06	0.03	0.04	0.08	0.01	0.06	0.12	0	0.15	0.05	0.41	0.03	0.02	0.02	0.1	0.12	0.06	0.26	0.02	0.09	0.05	0.12	0.04	0.08	0.16	0.14	0.09	0.07	0.24	0.11	0.02	0.04	0.03	0.09	0.15	0.02	0.06	0.04	0.06	0.07	0.09	0.08	0.1	0.17
NM_001127215	0.04	0.07	0.03	0.06	0.03	0.07	0.04	0.05	0.1	0.02	0.08	0.14	0	0.18	0.07	0.51	0.03	0.03	0.02	0.13	0.15	0.08	0.33	0.02	0.11	0.07	0.16	0.06	0.1	0.2	0.16	0.11	0.08	0.3	0.15	0.03	0.05	0.04	0.11	0.19	0.02	0.07	0.05	0.08	0.08	0.11	0.09	0.13	0.22
NM_001127216	0.04	0.06	0.02	0.06	0.03	0.07	0.03	0.04	0.08	0.01	0.07	0.12	0	0.16	0.06	0.44	0.03	0.03	0.02	0.11	0.13	0.07	0.27	0.02	0.09	0.06	0.13	0.05	0.08	0.17	0.15	0.09	0.07	0.26	0.12	0.02	0.04	0.03	0.09	0.16	0.02	0.06	0.04	0.07	0.07	0.1	0.09	0.11	0.18
NM_005665	0.02	0.03	0.04	0.04	0.05	0.02	0.02	0.03	0.03	0.02	0.03	0.06	0.02	0.06	0.02	0.04	0.03	0.03	0.04	0.03	0.06	0.05	0.04	0.02	0.04	0.03	0.05	0.02	0.03	0.02	0.04	0.02	0.02	0.03	0.04	0.02	0.02	0.03	0.05	0.04	0.02	0.03	0.03	0.03	0.02	0.04	0.02	0.04	0.04
NM_000969	4.71	3.36	5.27	4.43	5.46	3.69	3.96	9.83	3.4	4.06	6.86	7.92	1.42	8.65	3.64	8.16	1.65	3.61	4.66	7.16	12.93	3.55	5.02	5.13	4.82	9	6.75	2.02	4.49	4.4	3.17	2.83	2.22	2.97	4.46	3.25	5.04	4.86	7.19	7.87	4.28	4.66	3.58	4.94	2.24	2.75	2.28	4.34	3.33
NR_000006	0.14	0.14	0.53	0.26	0.38	0.31	0	0.31	0.25	0.41	0.11	0.13	0	0	0.27	0.13	0	0.31	0.25	0.49	0.25	0	0.26	0	0.51	0.26	0.52	0	0.13	0	0.12	0.14	0	0	0.13	0.14	0	0.11	0.65	0	0.13	0.14	0	0	0.28	0.25	0	0.27	0.12
NR_002444	0.62	0.39	1.62	0.47	0.72	0.55	0.3	0.45	0.36	0.39	0.47	0.19	0.28	0.21	0.49	0.28	0.12	0.66	0.7	0.61	1.33	0.47	1.03	0.61	1.18	0.28	1.11	0.49	1.4	0	1.47	0.4	0	0.87	0.46	1.24	0.33	0.39	0.23	1.12	0.38	0.2	0.26	0.74	0.7	0.18	0.99	0.88	1.23
NM_001006605	0.06	0.12	0.03	0.05	0.04	0.04	0.04	0.05	0.03	0.03	0.03	0.09	0.01	0.11	0.03	0.08	0.04	0.01	0.01	0.06	0.1	0.06	0.05	0.04	0.06	0.06	0.04	0.03	0.04	0.07	0.04	0.03	0.02	0.04	0.04	0.02	0.03	0.05	0.05	0.04	0.03	0.04	0.12	0.05	0.02	0.06	0.03	0.04	0.04
NM_007358	0.07	0.1	0.11	0.1	0.11	0.07	0.05	0.09	0.07	0.08	0.06	0.15	0.03	0.14	0.07	0.16	0.05	0.08	0.09	0.09	0.17	0.06	0.18	0.05	0.08	0.09	0.23	0.06	0.09	0.06	0.13	0.07	0.07	0.11	0.08	0.06	0.06	0.08	0.11	0.09	0.08	0.07	0.09	0.09	0.07	0.09	0.07	0.07	0.14
NM_001164393	0.07	0.1	0.11	0.1	0.11	0.07	0.05	0.09	0.07	0.08	0.06	0.15	0.03	0.14	0.07	0.16	0.05	0.08	0.09	0.09	0.17	0.06	0.18	0.05	0.08	0.09	0.23	0.06	0.09	0.06	0.13	0.07	0.07	0.11	0.08	0.06	0.06	0.08	0.11	0.09	0.08	0.07	0.09	0.09	0.07	0.09	0.07	0.07	0.14
NM_001164392	0.07	0.1	0.11	0.1	0.11	0.07	0.05	0.09	0.07	0.08	0.06	0.15	0.03	0.14	0.07	0.16	0.05	0.08	0.09	0.09	0.17	0.06	0.18	0.05	0.08	0.09	0.23	0.06	0.09	0.06	0.13	0.07	0.07	0.11	0.08	0.06	0.06	0.08	0.11	0.09	0.08	0.07	0.09	0.09	0.07	0.09	0.07	0.07	0.14
NM_001164391	0.07	0.1	0.11	0.1	0.11	0.07	0.05	0.09	0.07	0.08	0.06	0.15	0.03	0.14	0.07	0.16	0.05	0.08	0.09	0.09	0.17	0.06	0.18	0.05	0.08	0.09	0.23	0.06	0.09	0.06	0.13	0.07	0.07	0.11	0.08	0.06	0.06	0.08	0.11	0.09	0.08	0.07	0.09	0.09	0.07	0.09	0.07	0.07	0.14
NM_001167830	0.46	0.66	0.54	0.58	0.62	0.58	0.76	0.43	0.27	0.62	0.75	1.31	0.26	1.35	0.39	1.54	0.23	0.35	0.39	0.65	1.24	0.42	0.85	0.53	0.74	0.77	1.46	0.34	0.43	0.47	0.55	0.55	0.27	0.5	0.36	0.51	0.55	0.68	1.1	0.85	0.66	0.78	0.68	0.4	0.27	0.41	0.37	0.5	0.56
NM_016040	0.46	0.66	0.54	0.58	0.62	0.58	0.76	0.43	0.27	0.62	0.75	1.31	0.26	1.35	0.39	1.54	0.23	0.35	0.39	0.65	1.24	0.42	0.85	0.53	0.74	0.77	1.46	0.34	0.43	0.47	0.55	0.55	0.27	0.5	0.36	0.51	0.55	0.68	1.1	0.85	0.66	0.78	0.68	0.4	0.27	0.41	0.37	0.5	0.56
NR_030761	0.46	0.66	0.54	0.58	0.62	0.58	0.76	0.43	0.27	0.62	0.75	1.31	0.26	1.35	0.39	1.54	0.23	0.35	0.39	0.65	1.24	0.42	0.85	0.53	0.74	0.77	1.46	0.34	0.43	0.47	0.55	0.55	0.27	0.5	0.36	0.51	0.55	0.68	1.1	0.85	0.66	0.78	0.68	0.4	0.27	0.41	0.37	0.5	0.56
NM_206886	0.02	0.02	0.03	0.02	0.04	0.02	0.01	0.02	0.03	0.02	0.02	0.04	0.02	0.04	0.02	0.04	0.02	0.03	0.04	0.03	0.08	0.03	0.04	0.01	0.02	0.02	0.07	0.02	0.02	0.01	0.04	0.03	0.02	0.04	0.03	0.03	0.01	0.02	0.02	0.03	0.03	0.01	0.02	0.03	0.02	0.03	0.03	0.03	0.04
NR_034089	0.05	0.05	0.05	0.07	0.1	0.04	0.02	0.05	0.1	0.04	0.05	0.08	0.11	0.07	0.08	0.05	0.03	0.13	0.16	0.14	0.25	0.06	0.05	0.03	0.15	0.05	0.27	0.08	0.09	0.07	0.13	0.05	0.03	0.07	0.11	0.09	0.03	0.05	0.03	0.1	0.1	0.02	0.06	0.12	0.03	0.09	0.06	0.09	0.13
NM_001938	0.46	0.59	0.4	0.59	0.72	0.48	0.57	0.46	0.26	0.7	0.71	1.05	0.17	1.11	0.49	1.35	0.25	0.4	0.52	0.73	1.01	0.49	0.78	0.49	0.57	0.61	0.98	0.37	0.56	0.48	0.4	0.47	0.24	0.45	0.36	0.44	0.46	0.64	0.82	0.85	0.56	0.54	0.72	0.32	0.22	0.46	0.36	0.49	0.46
NM_017737	0.1	0.19	0.11	0.15	0.12	0.08	0.1	0.12	0.09	0.13	0.1	0.15	0.05	0.16	0.09	0.12	0.05	0.1	0.12	0.13	0.25	0.09	0.14	0.09	0.12	0.19	0.29	0.09	0.11	0.06	0.13	0.1	0.07	0.04	0.13	0.06	0.1	0.14	0.09	0.13	0.08	0.05	0.2	0.14	0.07	0.07	0.09	0.1	0.11
NM_001024948	0.1	0.19	0.11	0.15	0.12	0.08	0.1	0.12	0.09	0.13	0.1	0.15	0.05	0.16	0.09	0.12	0.05	0.1	0.12	0.13	0.25	0.09	0.14	0.09	0.12	0.19	0.29	0.09	0.11	0.06	0.13	0.1	0.07	0.04	0.13	0.06	0.1	0.14	0.09	0.13	0.08	0.05	0.2	0.14	0.07	0.07	0.09	0.1	0.11
NM_001164473	0.1	0.19	0.11	0.15	0.12	0.08	0.1	0.12	0.09	0.13	0.1	0.15	0.05	0.16	0.09	0.12	0.05	0.1	0.12	0.13	0.25	0.09	0.14	0.09	0.12	0.19	0.29	0.09	0.11	0.06	0.13	0.1	0.07	0.04	0.13	0.06	0.1	0.14	0.09	0.13	0.08	0.05	0.2	0.14	0.07	0.07	0.09	0.1	0.11
NM_003567	0.04	0.05	0.03	0.07	0.08	0.03	0.03	0.06	0.04	0.06	0.02	0.1	0.06	0.1	0.03	0.03	0.03	0.04	0.04	0.08	0.1	0.04	0.03	0.04	0.05	0.07	0.06	0.03	0.03	0.04	0.03	0.05	0.03	0.02	0.04	0.05	0.05	0.04	0.04	0.03	0.07	0.03	0.05	0.05	0.03	0.04	0.03	0.05	0.04
NR_034091	0.12	0.09	0.04	0.14	0.13	0.08	0.09	0.21	0.09	0.08	0.07	0.15	0.19	0.14	0.09	0.03	0.08	0.11	0.11	0.13	0.23	0.09	0.04	0.11	0.03	0.27	0.04	0.09	0.07	0.08	0.04	0.18	0.09	0.01	0.08	0.21	0.11	0.08	0.08	0.04	0.22	0.06	0.11	0.09	0.13	0.09	0.08	0.16	0.06
NR_030621	0	0	0	0	0	0	0	0	0	0	0	0	0	0	0.48	0	0	0	0	0	0	0	0	0	0	0	0.46	0	0.15	0	0	0	0	0	0	0	0	0.26	0	0	0	0	0.22	0	0	0	0	0	0
NM_014597	0.76	1.01	0.79	1.3	1.6	0.88	0.71	0.86	0.6	1.15	1.05	1.45	0.39	1.7	1.13	2.06	0.35	0.71	0.85	1.17	2.08	0.65	1.71	0.85	0.9	1.05	1.43	0.47	1.25	0.78	0.65	1.17	0.64	1.21	1.01	0.92	1.03	0.92	1.14	1.27	1.07	0.72	1	0.8	0.66	0.97	0.69	1.2	0.69
NM_002061	0.19	0.56	0.07	0.21	0.23	0.12	0.39	0.1	0.06	0.19	0.18	0.2	0.06	0.19	0.14	0.33	0.05	0.1	0.13	0.12	0.52	0.11	0.17	0.12	0.13	0.13	0.26	0.14	0.16	0.1	0.13	0.1	0.06	0.12	0.1	0.32	0.19	0.21	0.29	0.19	0.35	0.19	0.62	0.09	0.06	0.17	0.21	0.2	0.13
NM_000350	0	0	0.01	0	0	0	0	0	0	0	0	0.01	0	0.01	0	0	0	0	0	0	0.01	0	0	0	0	0	0	0	0	0	0.01	0	0	0	0	0	0	0	0	0	0	0	0	0	0	0.01	0	0.02	0.01
NM_004815	0.08	0.09	0.11	0.09	0.17	0.03	0.03	0.04	0.03	0.07	0.03	0.13	0.05	0.14	0.13	0.19	0.09	0.04	0.05	0.14	0.11	0.15	0.11	0.05	0.17	0.05	0.15	0.08	0.14	0.09	0.05	0.04	0.04	0.08	0.05	0.12	0.09	0.06	0.17	0.55	0.14	0.12	0.08	0.04	0.04	0.06	0.05	0.06	0.05
NM_001122674	0.04	0.04	0.03	0.04	0.04	0.03	0.04	0.02	0.02	0.05	0.04	0.08	0.03	0.07	0.04	0.05	0.03	0.04	0.04	0.03	0.1	0.03	0.05	0.04	0.04	0.04	0.03	0.03	0.05	0.02	0.03	0.03	0.02	0.04	0.03	0.04	0.04	0.04	0.04	0.03	0.04	0.02	0.04	0.03	0.03	0.04	0.02	0.04	0.04
NM_002858	0.1	0.1	0.09	0.13	0.11	0.12	0.17	0.08	0.06	0.17	0.13	0.24	0.1	0.24	0.09	0.17	0.07	0.12	0.15	0.14	0.29	0.09	0.15	0.12	0.12	0.15	0.14	0.08	0.1	0.06	0.08	0.07	0.06	0.08	0.09	0.11	0.15	0.13	0.12	0.12	0.13	0.09	0.1	0.08	0.06	0.09	0.07	0.1	0.09
NM_001178096	0.74	1.2	0.69	0.52	1.25	0.24	0.31	0.4	0.87	0.61	0.57	0.76	0.09	0.78	0.36	0.49	0.71	0.23	0.27	0.56	0.89	1.03	0.33	0.29	0.35	0.42	0.39	0.35	0.45	0.15	0.93	2.21	0.41	0.17	0.91	0.55	0.73	0.51	0.32	2.06	0.68	0.22	1.14	1	0.45	1.21	0.47	0.98	0.96
NM_001993	0.74	1.2	0.69	0.52	1.25	0.24	0.31	0.4	0.87	0.61	0.57	0.76	0.09	0.78	0.36	0.49	0.71	0.23	0.27	0.56	0.89	1.03	0.33	0.29	0.35	0.42	0.39	0.35	0.45	0.15	0.93	2.21	0.41	0.17	0.91	0.55	0.73	0.51	0.32	2.06	0.68	0.22	1.14	1	0.45	1.21	0.47	0.98	0.96
NM_001114106	0.1	0.06	0.15	0.1	0.17	0.05	0.07	0.06	0.08	0.18	0.03	0.18	0.11	0.18	0.05	0.07	0.08	0.12	0.13	0.12	0.31	0.11	0.08	0.06	0.06	0.23	0.13	0.09	0.05	0.11	0.12	0.02	0.09	0.06	0.13	0.11	0.17	0.11	0.04	0.14	0.12	0.03	0.06	0.12	0.09	0.03	0.02	0.09	0.12
NM_152369	0.09	0.06	0.15	0.1	0.17	0.05	0.07	0.06	0.08	0.18	0.03	0.18	0.11	0.18	0.05	0.07	0.08	0.12	0.13	0.12	0.31	0.11	0.07	0.06	0.06	0.23	0.13	0.09	0.05	0.11	0.12	0.02	0.09	0.06	0.13	0.11	0.17	0.11	0.04	0.14	0.12	0.03	0.06	0.11	0.09	0.03	0.02	0.09	0.12
NM_001839	0.95	0.94	0.34	1.06	0.53	0.48	0.76	0.61	0.3	0.43	0.14	0.46	0.16	0.48	0.84	1.85	0.6	0.28	0.32	0.79	1.14	1.1	0.68	0.42	1.22	0.79	1.15	0.67	0.95	0.53	0.54	0.29	0.19	0.78	0.26	0.17	0.86	0.94	0.93	0.99	0.19	0.63	1	0.42	0.22	0.56	0.36	0.34	0.58
NR_033998	0.05	0.02	0.02	0.04	0.02	0.01	0.03	0.07	0.01	0.01	0.01	0.05	0.01	0.03	0.05	0.06	0.01	0.01	0.02	0.04	0.08	0.03	0.01	0.02	0.05	0.02	0.09	0.03	0.06	0.02	0.03	0.01	0.02	0.05	0.01	0.01	0.04	0.04	0.02	0.06	0	0.02	0.02	0.02	0.01	0.03	0.02	0.01	0.03
NM_144988	0.02	0.02	0.02	0.04	0.04	0.02	0.02	0.03	0.03	0.02	0.02	0.06	0.01	0.06	0.01	0.03	0.01	0.01	0.02	0.03	0.06	0.02	0.02	0.02	0.01	0.03	0.02	0.01	0.02	0.02	0.02	0.02	0.02	0.03	0.02	0.02	0.03	0.03	0.03	0.01	0.02	0.02	0.02	0.03	0.02	0.02	0.01	0.02	0.03
NM_001199679	0.01	0.02	0.03	0.11	0.02	0.02	0.03	0.03	0.03	0.02	0.02	0.05	0.02	0.06	0.03	0.07	0.01	0	0	0.03	0.07	0.02	0	0.01	0.06	0	0.03	0.02	0.04	0.02	0.04	0.02	0.02	0.03	0.03	0	0.01	0.01	0.02	0.03	0	0.01	0.02	0.04	0.02	0.02	0.01	0.03	0.04
[truncated: 39,207 more rows]
[truncated: 94 more columns]
